# Supplementary material for: Integrated ceRNA Network Analysis in Silica-Induced Pulmonary Fibrosis and Discovery of miRNA Biomarkers
Source: Toxics. 2026 Jan 9;14(1):63. doi: 10.3390/toxics14010063 (PMC12845774; doi:10.3390/toxics14010063)
Supplement: Supplementary file 1 [file toxics-14-00063-s001.zip]

Archive with 2 entries (2 files):
- Figures S1-S3.pdf
- TableS1-11.xlsx
