# Supplementary material for: Integrated ceRNA Network Analysis in Silica-Induced Pulmonary Fibrosis and Discovery of miRNA Biomarkers
Source: Toxics. 2026 Jan 9;14(1):63. doi: 10.3390/toxics14010063 (PMC12845774; doi:10.3390/toxics14010063)
Supplement: Supplementary file 1 [file toxics-14-00063-s001.zip › TableS1-11.xlsx]

## Sheet: Table S1
Table S1 The information of the study population
ID	C-ID	Pneumoconiosis	Sex	Age	Waistline	Hipline	BMI	Education level	Shift work	INCOME	Hypertension	Hyperlipidemia	Diabetes	SMOKE	DRINK	FEV1%	FEV1/FVC%	FVC%
1	CWP1	1	Male	48	78	90	24.858	2	1	1	0	0	0	1	1	77.263	78.7987	98.0511
2	CWP2	1	Male	48	105	106	34.6809	2	0	2	1	0	1	1	0	79.9015	93.3986	85.5489
3	CWP3	1	Male	48	97	102	32.1466	1	1	2	0	0	0	1	1	44.1445	100.582	43.8891
4	CWP4	1	Male	48	96	107	22.1367	2	0	2	0	0	0	1	1	44.6627	86.9749	51.3512
5	CWP5	1	Male	46	90	98	17.8359	1	1	2	0	0	0	1	1	74.9697	100.071	74.9165
6	CWP6	1	Male	46	86	97	20.0773	1	1	2	0	0	0	1	0	86.1299	99.4044	86.646
7	CWP7	1	Male	45	92	100	19.1327	2	1	2	0	0	0	1	1	45.7071	83.6275	54.6556
8	CWP8	1	Male	46	95	97	30.8979	1	1	1	0	1	1	1	1	96.8942	95.2591	101.716
9	CWP9	1	Male	46	97	105	24.5779	1	1	1	0	1	0	1	0	83.5997	88.7563	94.1902
10	CWP10	1	Male	46	91	102	27.1314	1	0	2	0	0	0	1	0	55.6777	75.634	73.6147
11	CWP11	1	Male	47	82	96	24.3911	1	1	2	0	0	0	1	0	59.3018	89.35	66.3702
12	CWP12	1	Male	48	90	97	25.8546	2	1	2	1	0	0	1	1	67.9003	95.3469	71.2139
13	CWP13	1	Male	48	92	93	26.079	1	1	1	1	1	0	1	1	67.8179	92.8868	73.0114
14	CWP14	1	Male	48	82	91	19.6052	1	1	1	0	0	0	1	0	53.5077	97.7833	54.7207
15	CWP15	1	Male	48	97	102	27.3588	1	0	2	0	0	0	1	1	41.8473	92.7315	45.1274
16	CWP16	1	Male	48	100	110	26.8687	2	1	1	0	0	0	1	0	88.6673	84.3145	105.163
17	CWP17	1	Male	50	98	105	28.0763	1	1	2	0	0	0	1	0	48.1148	96.7391	49.7367
18	CWP18	1	Male	50	92	96	20.8308	1	1	1	1	0	0	1	1	85.315	90.2983	94.4813
19	CWP19	1	Male	51	86	93	31.2213	1	1	1	1	0	0	1	1	65.5374	85.6736	76.4967
20	CWP20	1	Male	51	98	106	27.0416	2	1	2	1	1	0	0	1	78.7772	92.0053	85.6225
21	CWP21	1	Male	51	87	96	26.5731	2	1	2	0	1	0	1	1	96.29	90.308	106.624
22	CWP22	1	Male	51	78	90	23.8087	1	1	2	0	0	0	0	1	89.3697	79.2716	112.739
23	CWP23	1	Male	51	73	93	21.4619	1	0	2	0	0	0	1	0	47.6123	67.1524	70.902
24	CWP24	1	Male	52	81	96	23.4236	1	1	1	0	0	0	1	0	57.9456	102.717	56.4127
25	CWP25	1	Male	52	91	101	26.2188	2	0	2	0	0	0	1	0	86.7622	100.071	86.7008
26	CWP26	1	Male	52	98	103	19.2672	1	1	1	1	0	0	1	0	89.0366	93.181	95.5523
27	CWP27	1	Male	52	92	105	20.6612	2	1	2	0	0	0	1	0	75.6891	87.9429	86.0662
28	CWP28	1	Male	52	89	98	28.6851	1	1	1	0	1	0	1	0	61.5456	79.2011	77.708
29	CWP29	1	Male	52	100	103	26.4236	1	1	1	1	0	0	0	1	55.7968	59.651	93.5389
30	CWP30	1	Male	53	84	100	24.4898	2	1	2	0	0	1	1	0	86.6424	96.389	89.8883
31	CWP31	1	Male	53	89	92	24.3911	1	1	1	0	0	0	1	0	52.8272	92.7444	56.9599
32	CWP32	1	Male	53	92	96	32.4886	1	1	2	0	0	0	1	1	74.0628	83.6196	88.5712
33	CWP33	1	Male	53	91	102	23.939	1	0	1	1	1	1	1	1	75.2772	74.216	101.43
34	CWP34	1	Male	53	90	100	24.4418	1	1	1	0	0	0	0	0	74.7979	73.6315	101.584
35	CWP35	1	Male	53	101	99	20.3223	1	1	2	0	1	1	1	0	49.2269	47.8725	102.829
36	CWP36	1	Male	54	86	94	28.0863	2	0	1	0	0	1	1	0	51.3744	100.071	51.3379
37	CWP37	1	Male	54	103	104	30.0838	1	0	2	0	0	0	0	0	49.4801	100.071	49.4451
38	CWP38	1	Male	54	82	94	23.5883	1	1	1	1	1	1	0	0	81.3501	99.9616	81.3813
39	CWP39	1	Male	54	84	99	21.8776	2	1	1	0	0	0	1	1	93.6761	99.4186	94.2239
40	CWP40	1	Male	54	97	107	21.8776	1	1	2	0	0	0	0	0	82.5411	98.7182	83.6129
41	CWP41	1	Male	54	83	97	24.3911	1	1	2	0	1	0	1	0	58.8217	98.0478	59.9929
42	CWP42	1	Male	54	93	103	26.1493	1	0	1	1	0	0	1	0	98.8064	95.7694	103.171
43	CWP43	1	Male	54	96	100	31.6406	1	1	1	1	0	0	1	0	81.9169	84.1623	97.332
44	CWP44	1	Male	54	96	96	22.1453	1	1	2	0	0	0	1	0	69.8984	74.9247	93.2915
45	CWP45	1	Male	54	81	99	27.3356	1	1	1	0	0	0	1	0	76.8518	71.3047	107.779
46	CWP46	1	Male	55	94	113	27.3356	1	1	2	1	1	1	1	1	71.2767	100.07	71.2266
47	CWP47	1	Male	55	89	102	23.4236	2	1	2	0	1	0	1	1	96.3695	99.709	96.6508
48	CWP48	1	Male	55	89	99	28.699	1	1	1	1	0	0	1	0	91.4986	93.7937	97.553
49	CWP49	1	Male	55	84	94	29.3658	2	0	2	0	0	0	1	0	93.2401	92.9035	100.362
50	CWP50	1	Male	45	90	102	24.3911	1	1	2	0	0	0	1	0	82.3377	92.3215	89.1859
51	CWP51	1	Male	45	100	111	23.6614	2	1	2	0	0	0	0	1	81.8666	90.8747	90.0873
52	CWP52	1	Male	55	75	92	28.6851	2	0	2	0	0	0	1	1	69.0479	85.6565	80.6102
53	CWP53	1	Male	55	89	102	21.8776	1	0	1	1	0	0	1	0	56.463	79.5927	70.94
54	CWP54	1	Male	55	96	103	23.533	1	1	2	1	1	0	0	0	80.2991	77.7114	103.33
55	CWP55	1	Male	55	107	107	31.2213	1	0	1	1	1	0	1	1	40.1976	68.3929	58.7745
56	CWP56	1	Male	45	84	94	26.6728	1	1	1	0	0	0	1	0	82.0381	84.7386	96.8132
57	CWP57	1	Male	45	82	87	23.939	1	0	1	1	0	0	1	0	82.0988	80.3275	102.205
58	CWP58	1	Male	55	93	96	26.3656	1	1	2	1	0	0	1	1	72.5197	70.7843	102.452
59	CWP59	1	Male	47	87	94	24.1672	1	1	2	0	0	0	1	0	89.9411	101.245	88.8348
60	CWP60	1	Male	47	90	97	22.5827	1	1	2	1	1	0	0	0	46.3704	94.6371	48.9981
61	CWP61	1	Male	47	99	110	25.9455	1	1	2	1	0	0	1	0	48.3372	79.8641	60.5243
62	CWP62	1	Male	48	72	80	25.0593	1	1	1	1	0	0	1	0	48.5983	97.3285	49.9322
63	CK1	0	Male	55	93	98	19.0364	2	0	2	0	0	0	1	0	51.9801	100.07	51.9437
64	CK2	0	Male	55	91	93.5	20.5693	1	1	1	1	0	0	1	1	66.0113	95.5025	69.12
65	CK3	0	Male	55	82.5	89.5	22.1297	2	1	1	0	0	0	0	0	49.0888	93.0228	52.7707
66	CK4	0	Male	55	87	96	23.255	1	1	1	0	0	0	1	1	52.4459	96.6204	54.2804
67	CK5	0	Male	55	68	90	19.4932	1	1	2	0	0	0	0	0	78.1948	99.7219	78.4129
68	CK6	0	Male	55	108	108.5	33.9592	1	1	1	0	0	0	1	0	79.5756	81.0656	98.162
69	CK7	0	Male	55	102	102	32.2831	2	0	2	0	0	0	1	1	51.6514	56.5913	91.2709
70	CK8	0	Male	55	95	99	23.04	1	1	1	0	0	0	1	0	68.4373	75.5901	90.5374
71	CK9	0	Male	55	99	105	28.4055	1	1	2	1	0	1	1	1	100.982	95.4677	105.776
72	CK10	0	Male	55	86	103	23.3067	2	1	2	0	0	0	1	1	103.679	100.07	103.607
73	CK11	0	Male	55	95	99	30.0621	2	0	1	1	1	0	1	0	63.2491	99.1032	63.8215
74	CK12	0	Male	54	74	90	22.0581	1	1	1	1	1	1	1	1	45.8309	98.5422	46.5089
75	CK13	0	Male	52	86	92	21.1927	1	1	2	1	1	1	1	1	76.16	93.9929	81.0274
76	CK14	0	Male	52	99	104	27.7551	2	1	1	0	0	0	1	1	43.194	100.071	43.1635
77	CK15	0	Male	52	101	99	26.9598	2	0	2	0	0	0	1	1	93.4201	96.9226	96.3864
78	CK16	0	Male	51	96	102	27.1527	2	1	1	1	0	0	0	0	59.0851	92.7258	63.7202
79	CK17	0	Male	51	90	103	22.8931	1	1	2	1	0	0	1	0	85.0003	98.0191	86.7181
80	CK18	0	Male	50	81	90	23.4375	2	0	2	0	0	0	1	1	81.3604	97.9107	83.0966
81	CK19	0	Male	50	84	97	23.1834	2	1	2	0	0	0	1	1	73.2004	98.3594	74.4213
82	CK20	0	Male	50	97	102	28.3604	2	0	1	0	0	0	1	0	74.5344	72.061	103.432
83	CK21	0	Male	50	82	95	22.4996	1	1	1	0	0	0	1	0	100.291	89.1859	112.452
84	CK22	0	Male	49	70	87	19.2672	2	1	2	0	0	0	1	0	52.9067	91.3723	57.9024
85	CK23	0	Male	49	99	102	25.7959	2	0	1	0	0	0	0	1	81.4689	102.504	79.479
86	CK24	0	Male	49	67	86	19.257	2	0	2	0	0	0	1	1	47.9128	100.07	47.8793
87	CK25	0	Male	49	96	106	27.4691	2	0	2	0	0	0	1	0	59.1766	99.1359	59.6923
88	CK26	0	Male	49	86	95	20.0773	2	0	1	0	0	1	0	0	78.6652	99.1685	79.3248
89	CK27	0	Male	49	88	100	28.0102	2	0	2	0	0	0	0	0	78.479	100.498	78.0901
90	CK28	0	Male	48	88	99	24.3025	2	1	2	0	0	0	0	1	100.621	100.875	99.7483
91	CK29	0	Male	48	86	93	21.7079	2	0	1	1	0	0	1	1	83.4461	92.0837	90.6199
92	CK30	0	Male	48	95.5	101	25.8546	2	0	1	1	0	0	0	1	86.1019	101.11	85.1565
93	CK31	0	Male	48	87	100	29.321	2	0	1	0	0	0	0	1	106.362	89.9204	118.285
94	CK32	0	Male	47	95	99	25.3815	2	1	2	0	0	0	1	1	78.4692	82.1912	95.4715
95	CK33	0	Male	47	88	99	27.0842	2	0	2	0	0	0	1	1	82.8045	97.9314	84.5535
96	CK34	0	Male	50	94	99	22.5309	2	1	1	0	0	0	0	0	92.5468	98.1958	94.2472
97	CK35	0	Male	47	97	102.5	25.6489	2	1	1	0	0	0	0	0	75.6185	99.2256	76.2087
98	CK36	0	Male	47	99	106	28.9062	2	0	2	0	0	0	0	1	76.7301	93.8831	81.7294
99	CK37	0	Male	47	75	90	19.6052	2	0	2	0	0	0	1	0	108.719	95.9449	113.314
100	CK38	0	Male	47	109	107	20.0773	2	1	2	1	0	0	0	0	76.5724	86.7766	88.2408
101	CK39	0	Male	47	110	112	34.22	1	0	2	0	0	0	1	1	101.95	94.4082	107.989
102	CK40	0	Male	55	93	99	22.7583	2	1	2	0	0	0	0	0	64.9997	100.07	64.9542
103	CK41	0	Male	46	93	100	28.3937	2	1	2	0	0	0	1	1	83.2595	95.3568	87.3137
104	CK42	0	Male	46	82	88	21.5349	2	1	2	0	0	0	1	0	97.4362	98.9043	98.5156
105	CK43	0	Male	46	95	102	26.0933	2	1	2	0	0	0	0	1	70.2861	76.856	91.4517
106	CK44	0	Male	46	106	106	20.5693	2	0	2	1	0	0	1	0	80.5399	100.07	80.4836
107	CK45	0	Male	45	88	98	23.7812	2	1	2	0	0	0	1	1	102.363	79.2878	129.104
108	CK46	0	Male	45	88	96	25.0593	2	0	2	0	0	0	1	1	83.4512	93.6452	89.1142
109	CK47	0	Male	55	77	97	17.8748	2	1	2	0	0	0	1	1	27.7442	26.1627	106.045
110	CK48	0	Male	54	97	106	24.7252	2	1	2	0	0	0	1	1	45.7077	83.6286	54.6556
111	CK49	0	Male	53	78	90	24.4646	2	1	2	0	0	0	0	0	60.8533	81.7593	74.4298
112	CK50	0	Male	53	91	105	27.4691	1	1	1	1	1	1	1	0	114.011	94.4206	120.748
113	CK51	0	Male	53	100	106	33.9592	2	1	2	0	0	0	1	1	65.9435	73.8444	89.3006
114	CK52	0	Male	53	75	93	19.8352	2	0	2	0	0	0	0	1	97.1384	90.5529	107.273
115	CK53	0	Male	52	80	90	20.4783	2	1	2	0	0	0	1	1	106.619	100.07	106.545
116	CK54	0	Male	51	96	106	28.4055	2	0	2	0	0	0	1	1	96.5827	91.2936	105.793
117	CK55	0	Male	49	75	90	22.6757	2	0	1	0	0	0	1	0	105.796	95.865	110.359
118	CK56	0	Male	49	76	99	18.6197	2	1	2	0	0	0	1	0	84.3307	89.1612	94.5823
119	CK57	0	Male	48	70	89	20.5693	2	0	2	0	0	0	1	0	90.4733	99.7389	90.7102
120	CK58	0	Male	48	78	99	23.3067	2	0	1	0	0	0	1	0	109.556	95.4589	114.767
121	CK59	0	Male	48	81	97	21.3039	2	1	2	0	0	0	1	1	89.0249	95.0271	93.6837
122	CK60	0	Male	48	102	113	29.0253	2	1	1	0	0	0	1	1	89.4713	79.9077	111.968
123	CK61	0	Male	47	96	105	20.0773	2	1	2	0	0	0	0	0	66.1861	82.3982	80.3247
124	CK62	0	Male	47	77	91	20.5693	2	0	1	0	0	0	1	0	84.0248	100.071	83.9651
125	CK63	0	Male	47	90	95	20.0773	2	0	1	0	0	0	1	1	104.882	94.7858	110.652
126	CK64	0	Male	48	77	96	23.3067	2	0	1	0	0	0	0	0	105.302	87.5289	120.305
127	CK65	0	Male	48	91	96	20.0773	2	0	2	0	0	0	1	1	87.3391	92.3726	94.551
128	CK66	0	Male	48	95	106	20.5693	2	0	1	0	0	0	1	1	87.629	97.9791	89.4365
129	CK67	0	Male	48	83	104	20.0773	2	0	1	0	0	0	0	0	120.373	93.0783	129.324
130	CK68	0	Male	48	91	104	20.5693	2	1	2	1	1	1	1	1	97.2963	99.7515	97.5387
131	CK69	0	Male	48	101	112	30.095	2	0	2	0	0	0	1	0	62.6145	71.887	87.1013
132	CK70	0	Male	48	65	84	23.3067	2	0	2	0	0	0	0	1	91.9309	94.3984	97.386
133	CK71	0	Male	48	83	103	20.0773	2	1	1	0	0	0	0	0	98.7686	93.4772	105.661
134	CK72	0	Male	45	78	96	33.9592	2	0	1	0	0	0	1	1	81.975	79.5667	103.027
135	CK73	0	Male	45	93	103	25.335	2	0	2	0	0	0	1	1	101.941	91.3791	111.558

## Sheet: TableS2
Table S2 Primers of quantitative Real-Time PCR (RT-PCR)
Gene ID	Forward（5’- 3’）	Reverse（5’- 3’）
Spp1	GCTTGGCTTATGGACTGAGG	GACTCACCGCTCTTCATGTG
CCL3	CCCAGCCAGGTGTCATTTTCCT	CAGGCATTCAGTTCCAGGTCA
Nfkb2	CCTGGAGAAGGTGCTGAAGA	TGGTGAGCTTCTCCTTGGTC
FN1	AGGGAATTCGTGGAGAAGAC	TCTCTGCCGCCTTCTTCA
Hprt	CCTGCTGGATTACATTAAAGCACTG	GTCTTTTCACCAGCAAGCTGGC
Gm46224	GAGGAGAGGACGGAAGT	CTGGTGAGGAGAGTGCAG
Dclk1	GGTGGCCATATATCTATAC	GAGAGTGTGTGTGAGTGTG
Neat1	GAGTTAGTGACAAGGAGGGCT	CAGGGAAGGACAGTGGAGAG
18_60522864_60572570	GGGATGCTCTCAGGAGGAAG	TCTAGGGAAGCAGGAGAGAA
mmu_circ_0000604	GCCGTGTCTGCTGGGAC	TTGTCATCTCTCGGGCTA
mmu_circ_0010422	GAGCAAGATGCAAACAAAAT	CTGGTCTCCCTTCAGACCCAG
mmu-miR-146b-3p	GCCCTAGGGACTCAGTTCT
mmu-miR-146b-5p	GCAGTGAGAACTGAATTCCA
mmu-miR-486a-5p	GCAGTCCTGTACTGAGCTG
mmu-miR-486b-5p	GCAGTCCTGTACTGAGCTG
mmu-miR-215-5p	CGCAGATGACCTATGATTTGA
hsa-miR-215-5p	GCAGATGACCTATGAATTGACA
hsa-miR-146b-5p	GCAGTAAGGCTATGAAGAGGAG
hsa-miR-485-5p	CAGTAATGGCTCAGTAGGCT

## Sheet: TableS3
Table S3 Sequencing data for longRNA sequencing(mRNA, lncRNA, circRNA) and mapping rate
Sample	Raw Reads	Raw Bases	Clean Reads	Clean Bases	Error rate(%)	Q20(%)	Q30(%)	GC content(%)	Total reads	Total mapped	Multiple mapped	Unique mapped
SiO2-3	140472476	21211343876	139651064	19642872268	0.0238	98.48	95.47	49	139651064	134825086(96.54%)	6436669(4.61%)	128388417(91.94%)
SiO2-2	167812602	25339702902	166748924	22945166519	0.0237	98.49	95.56	49.68	166748924	159561401(95.69%)	8440070(5.06%)	151121331(90.63%)
SiO2-1	162870168	24593395368	161675582	21927146788	0.0237	98.45	95.55	50.18	161675582	153393938(94.88%)	9661870(5.98%)	143732068(88.9%)
CK3	157804984	23828552584	156758200	20912001423	0.0237	98.45	95.52	48.64	156758200	148616032(94.81%)	10991311(7.01%)	137624721(87.79%)
CK2	129982930	19627422430	129294956	18451550418	0.024	98.4	95.21	47.82	129294956	123894008(95.82%)	5850554(4.52%)	118043454(91.3%)
CK1	123766258	18688704958	122882906	16854277004	0.0241	98.3	95.22	49.08	122882906	115266190(93.8%)	6102398(4.97%)	109163792(88.84%)

## Sheet: TableS4
Table S4 Sequencing data for smallRNA and mapping rate
Sample	Raw Reads	Raw Bases	Clean Reads	Clean Bases	Error rate(%)	Q20(%)	Q30(%)	GC content(%)	Useful reads(18-32nt)	Total reads	Total mapped	Mapped reads (+)	Mapped reads (-)
SiO2-3	10190440	764283000	9946926	218245662	0.0221	99.22	97.28	42.76	9537306	9537306	9196103	4263328	6002605
SiO2-2	10805338	810400350	10580320	231446108	0.0219	99.26	97.46	42.82	10250378	10250378	9943644	5191035	6233958
SiO2-1	10716392	803729400	10433539	227837582	0.0221	99.17	97.29	42.94	10023713	10023713	9733290	5010092	6106167
CK3	10748410	806130750	10550280	231218111	0.0236	98.2	96.04	45.11	10135826	10135826	9801254	6373194	5158360
CK2	11724576	879343200	11574376	253081248	0.0225	98.88	96.96	44.1	11322870	11322870	11084864	6795544	5805919
CK1	10482282	786171150	10343453	230186304	0.0229	98.62	96.63	44.23	10047248	10047248	9789755	6300330	5228316

## Sheet: TableS5
Table S5 Differentially expressed genes (DEmRNAs)(NS=CK,MS=SiO2)
Transcript id	Gene id	Gene name	Gene description	FC(MS/NS)	Log2FC(MS/NS)	Pvalue	Padjust	Significant	Regulate	NS1	NS2	NS3	MS1	MS2	MS3	NS	MS
ENSMUST00000000028	ENSMUSG00000000028	Cdc45	cell division cycle 45 [Source:MGI Symbol;Acc:MGI:1338073]	2.77777	1.47393	8.84488e-05	0.00131858	yes	up	1.08	1.27	1.27	2.62	3.07	4.3	1.20667	3.33
ENSMUST00000000186	ENSMUSG00000000182	Fgf23	fibroblast growth factor 23 [Source:MGI Symbol;Acc:MGI:1891427]	133.656	7.06238	3.79836e-07	1.17182e-05	yes	up	0.04	0	0	1	2.21	1.6	0.0133333	1.60333
ENSMUST00000000193	ENSMUSG00000035385	Ccl2	chemokine (C-C motif) ligand 2 [Source:MGI Symbol;Acc:MGI:98259]	27.943	4.80441	6.31695e-27	3.80687e-24	yes	up	1.59	1.21	2.08	31.37	35.91	67.89	1.62667	45.0567
ENSMUST00000000194	ENSMUSG00000035352	Ccl12	chemokine (C-C motif) ligand 12 [Source:MGI Symbol;Acc:MGI:108224]	6.47306	2.69445	3.0843e-07	9.74769e-06	yes	up	3.65	1.36	2.29	11.8	15.67	19.48	2.43333	15.65
ENSMUST00000000208	ENSMUSG00000000204	Slfn4	schlafen 4 [Source:MGI Symbol;Acc:MGI:1329010]	14.7305	3.88073	1.08064e-24	5.34166e-22	yes	up	1.65	1.42	1.27	13.99	15.94	32.69	1.44667	20.8733
ENSMUST00000000287	ENSMUSG00000000278	Scpep1	serine carboxypeptidase 1 [Source:MGI Symbol;Acc:MGI:1921867]	2.08562	1.06048	2.97019e-06	7.14421e-05	yes	up	31.72	34.99	27.4	51.79	60.62	81.37	31.37	64.5933
ENSMUST00000000299	ENSMUSG00000000290	Itgb2	integrin beta 2 [Source:MGI Symbol;Acc:MGI:96611]	4.71578	2.2375	1.75362e-15	2.8573e-13	yes	up	62.88	57.62	38.07	203.07	206.36	326.6	52.8567	245.343
ENSMUST00000000412	ENSMUSG00000000402	Egfl6	EGF-like-domain, multiple 6 [Source:MGI Symbol;Acc:MGI:1858599]	2.14292	1.09958	6.00465e-06	0.000130709	yes	up	46.32	59.71	33.72	89.7	98.05	108.74	46.5833	98.83
ENSMUST00000000466	ENSMUSG00000028494	Plin2	perilipin 2 [Source:MGI Symbol;Acc:MGI:87920]	3.04576	1.6068	2.13895e-15	3.45952e-13	yes	up	64.42	73.31	58.32	163.08	185.35	241.24	65.35	196.557
ENSMUST00000000574	ENSMUSG00000000562	Adora3	adenosine A3 receptor [Source:MGI Symbol;Acc:MGI:104847]	7.49274	2.90549	7.26022e-08	2.68517e-06	yes	up	0.24	0.82	0.57	2.86	4.55	4.81	0.543333	4.07333
ENSMUST00000000642	ENSMUSG00000000628	Hk2	hexokinase 2 [Source:MGI Symbol;Acc:MGI:1315197]	2.16921	1.11717	2.46525e-07	7.94532e-06	yes	up	13.68	8.79	8.71	19.68	24.38	22.58	10.3933	22.2133
ENSMUST00000000696	ENSMUSG00000000682	Cd52	CD52 antigen [Source:MGI Symbol;Acc:MGI:1346088]	4.10852	2.03862	1.48451e-07	5.03642e-06	yes	up	153.21	115.13	54.96	375.25	337.38	587.37	107.767	433.333
ENSMUST00000000984	ENSMUSG00000000958	Slc7a7	solute carrier family 7 (cationic amino acid transporter, y+ system), member 7 [Source:MGI Symbol;Acc:MGI:1337120]	2.35836	1.23779	0.00542247	0.037567	yes	up	1.78	1.74	0.95	3.71	2.48	4.21	1.49	3.46667
ENSMUST00000001008	ENSMUSG00000000982	Ccl3	chemokine (C-C motif) ligand 3 [Source:MGI Symbol;Acc:MGI:98260]	42.4229	5.40677	1.51103e-17	3.34043e-15	yes	up	5.26	1.61	0.91	69.52	77.65	174.11	2.59333	107.093
ENSMUST00000001046	ENSMUSG00000001020	S100a4	S100 calcium binding protein A4 [Source:MGI Symbol;Acc:MGI:1330282]	5.30733	2.40799	2.34121e-17	4.99984e-15	yes	up	52.78	53.69	31.6	187.24	224.7	307.92	46.0233	239.953
ENSMUST00000001109	ENSMUSG00000001082	Mfsd10	major facilitator superfamily domain containing 10 [Source:MGI Symbol;Acc:MGI:1915544]	2.00498	1.00359	7.27994e-06	0.000155022	yes	up	7.84	7.1	5.38	13.66	14.62	11.92	6.77333	13.4
ENSMUST00000001116	ENSMUSG00000001089	Luzp1	leucine zipper protein 1 [Source:MGI Symbol;Acc:MGI:107629]	7.41979	2.89138	1.06421e-17	2.42579e-15	yes	up	0.95	1.66	0.82	7.62	10.52	7.23	1.14333	8.45667
ENSMUST00000001122	ENSMUSG00000001095	Slc13a2	solute carrier family 13 (sodium-dependent dicarboxylate transporter), member 2 [Source:MGI Symbol;Acc:MGI:1276558]	4.81223	2.26671	5.21535e-06	0.000116172	yes	up	0.87	0.33	1.1	4.15	3.54	3.25	0.766667	3.64667
ENSMUST00000001156	ENSMUSG00000001128	Cfp	complement factor properdin [Source:MGI Symbol;Acc:MGI:97545]	2.77625	1.47314	9.03748e-13	9.0773e-11	yes	up	16.13	11.67	14.2	31.48	40.17	43.39	14	38.3467
ENSMUST00000001184	ENSMUSG00000001156	Mxd1	MAX dimerization protein 1 [Source:MGI Symbol;Acc:MGI:96908]	3.00514	1.58743	6.85544e-08	2.55153e-06	yes	up	21.21	18.01	17.29	36.38	51.87	78.92	18.8367	55.7233
ENSMUST00000001226	ENSMUSG00000022436	Sh3bp1	SH3-domain binding protein 1 [Source:MGI Symbol;Acc:MGI:104603]	2.04147	1.02961	2.44713e-06	6.02444e-05	yes	up	14.21	13.02	9.91	27.04	21.45	26.16	12.38	24.8833
ENSMUST00000001253	ENSMUSG00000020651	Slc26a4	solute carrier family 26, member 4 [Source:MGI Symbol;Acc:MGI:1346029]	24.6071	4.621	2.79809e-83	3.07741e-79	yes	up	1.68	2.33	1.41	37.94	45.78	48.07	1.80667	43.93
ENSMUST00000001256	ENSMUSG00000001227	Sema6b	sema domain, transmembrane domain (TM), and cytoplasmic domain, (semaphorin) 6B [Source:MGI Symbol;Acc:MGI:1202889]	2.52193	1.33453	8.58222e-09	4.02943e-07	yes	up	3.24	3.16	2.72	7.13	6.55	8.99	3.04	7.55667
ENSMUST00000001513	ENSMUSG00000001473	Tubb6	tubulin, beta 6 class V [Source:MGI Symbol;Acc:MGI:1915201]	3.05841	1.61278	3.85235e-09	1.91933e-07	yes	up	16.68	21.24	15.6	38.99	53.09	69.84	17.84	53.9733
ENSMUST00000001534	ENSMUSG00000001494	Sost	sclerostin [Source:MGI Symbol;Acc:MGI:1921749]	0.258743	-1.95041	0.000179849	0.00237118	yes	down	1.66	1.12	2.16	0.4	0.52	0.35	1.64667	0.423333
ENSMUST00000001547	ENSMUSG00000001506	Col1a1	collagen, type I, alpha 1 [Source:MGI Symbol;Acc:MGI:88467]	4.00104	2.00038	3.11835e-15	4.84755e-13	yes	up	111.66	107.92	86.06	289.33	382.27	534.52	101.88	402.04
ENSMUST00000001595	ENSMUSG00000001555	Fkbp10	FK506 binding protein 10 [Source:MGI Symbol;Acc:MGI:104769]	2.00581	1.00419	5.76233e-05	0.000917821	yes	up	11.24	13.37	9.71	17.06	24.05	27.03	11.44	22.7133
ENSMUST00000001801	ENSMUSG00000001750	Tcirg1	T cell, immune regulator 1, ATPase, H+ transporting, lysosomal V0 protein A3 [Source:MGI Symbol;Acc:MGI:1350931]	2.84312	1.50748	3.44574e-11	2.63174e-09	yes	up	18.27	20.43	21.79	51.2	46.21	72.01	20.1633	56.4733
ENSMUST00000001802	ENSMUSG00000001751	Naglu	alpha-N-acetylglucosaminidase (Sanfilippo disease IIIB) [Source:MGI Symbol;Acc:MGI:1351641]	2.11454	1.08034	5.14491e-06	0.000114777	yes	up	10.76	11.88	7.86	19.23	19.89	24.55	10.1667	21.2233
ENSMUST00000001854	ENSMUSG00000030495	Slc7a10	solute carrier family 7 (cationic amino acid transporter, y+ system), member 10 [Source:MGI Symbol;Acc:MGI:1858261]	0.417561	-1.25994	3.7648e-05	0.000639973	yes	down	13.93	12.06	11.33	4.97	7.04	3.44	12.44	5.15
ENSMUST00000002073	ENSMUSG00000002020	Ltbp2	latent transforming growth factor beta binding protein 2 [Source:MGI Symbol;Acc:MGI:99502]	5.04882	2.33594	2.05e-16	3.8053e-14	yes	up	40.54	39.58	28.5	143.2	145.14	251.39	36.2067	179.91
ENSMUST00000002090	ENSMUSG00000002014	Ssr4	signal sequence receptor, delta [Source:MGI Symbol;Acc:MGI:1099464]	2.01806	1.01297	1.18623e-05	0.000237749	yes	up	22.61	19.98	18.86	33.7	39.13	49.55	20.4833	40.7933
ENSMUST00000002101	ENSMUSG00000002033	Cd3g	CD3 antigen, gamma polypeptide [Source:MGI Symbol;Acc:MGI:88333]	2.76528	1.46742	2.87826e-05	0.000508783	yes	up	10.32	6.08	5.68	21.53	15.65	22.59	7.36	19.9233
ENSMUST00000002180	ENSMUSG00000002111	Spi1	spleen focus forming virus (SFFV) proviral integration oncogene [Source:MGI Symbol;Acc:MGI:98282]	3.60502	1.85001	1.36826e-06	3.63083e-05	yes	up	21.44	12.88	8.02	43.43	41.36	64.84	14.1133	49.8767
ENSMUST00000002284	ENSMUSG00000046223	Plaur	plasminogen activator, urokinase receptor [Source:MGI Symbol;Acc:MGI:97612]	3.04768	1.60771	1.26276e-08	5.67444e-07	yes	up	34.99	45.35	36.67	82.26	109.5	160.61	39.0033	117.457
ENSMUST00000002640	ENSMUSG00000002565	Scin	scinderin [Source:MGI Symbol;Acc:MGI:1306794]	5.02428	2.32892	2.39784e-05	0.000434107	yes	up	0.46	0.16	0.4	1.66	1.29	2.09	0.34	1.68
ENSMUST00000002663	ENSMUSG00000002588	Pon1	paraoxonase 1 [Source:MGI Symbol;Acc:MGI:103295]	0.302483	-1.72507	8.27397e-08	3.02072e-06	yes	down	57.44	85.01	96.67	29.75	26.76	15.17	79.7067	23.8933
ENSMUST00000002677	ENSMUSG00000002602	Axl	AXL receptor tyrosine kinase [Source:MGI Symbol;Acc:MGI:1347244]	2.2551	1.17319	2.32585e-10	1.49374e-08	yes	up	51.18	56	53.14	98.95	112.41	145.46	53.44	118.94
ENSMUST00000002678	ENSMUSG00000002603	Tgfb1	transforming growth factor, beta 1 [Source:MGI Symbol;Acc:MGI:98725]	2.19862	1.1366	3.70125e-06	8.58804e-05	yes	up	81.27	66.84	47.22	127.02	126.93	168.82	65.11	140.923
ENSMUST00000002926	ENSMUSG00000002847	Pla1a	phospholipase A1 member A [Source:MGI Symbol;Acc:MGI:1934677]	7.57581	2.9214	3.42982e-07	1.07013e-05	yes	up	1.42	1.68	0.49	5.59	7.64	13.58	1.19667	8.93667
ENSMUST00000002964	ENSMUSG00000002885	Adgre5	adhesion G protein-coupled receptor E5 [Source:MGI Symbol;Acc:MGI:1347095]	2.51805	1.3323	0.00476119	0.033926	yes	up	14.94	21.93	6.4	30.52	25.72	51.41	14.4233	35.8833
ENSMUST00000003017	ENSMUSG00000029925	Tbxas1	thromboxane A synthase 1, platelet [Source:MGI Symbol;Acc:MGI:98497]	2.30807	1.20669	6.20321e-08	2.33645e-06	yes	up	6.13	7.38	5.1	14.37	13.48	14.56	6.20333	14.1367
ENSMUST00000003100	ENSMUSG00000052974	Cyp2f2	cytochrome P450, family 2, subfamily f, polypeptide 2 [Source:MGI Symbol;Acc:MGI:88608]	0.435992	-1.19763	0.000423525	0.00483575	yes	down	2358.49	3110.03	4619	1897.73	1568.68	887.36	3362.51	1451.26
ENSMUST00000003274	ENSMUSG00000003206	Ebi3	Epstein-Barr virus induced gene 3 [Source:MGI Symbol;Acc:MGI:1354171]	3.33913	1.73947	1.21987e-05	0.000243228	yes	up	3.4	3.08	2.01	7.45	8.14	12.3	2.83	9.29667
ENSMUST00000003345	ENSMUSG00000021314	Amph	amphiphysin [Source:MGI Symbol;Acc:MGI:103574]	0.448009	-1.1584	0.004878	0.0345847	yes	down	3.45	2.77	4.43	1.01	2.37	1.36	3.55	1.58
ENSMUST00000003369	ENSMUSG00000003282	Plag1	pleiomorphic adenoma gene 1 [Source:MGI Symbol;Acc:MGI:1891916]	0.416468	-1.26372	0.000118624	0.00167156	yes	down	1.38	1.38	1.82	0.74	0.61	0.52	1.52667	0.623333
ENSMUST00000003459	ENSMUSG00000020437	Myo1g	myosin IG [Source:MGI Symbol;Acc:MGI:1927091]	2.46419	1.30112	2.04463e-07	6.71766e-06	yes	up	20.01	12.13	14.48	35.54	31.55	45.58	15.54	37.5567
ENSMUST00000003569	ENSMUSG00000003477	Inmt	indolethylamine N-methyltransferase [Source:MGI Symbol;Acc:MGI:102963]	0.384468	-1.37907	1.64408e-09	8.78833e-08	yes	down	956.49	1022.94	804.61	377.17	438.25	245.36	928.013	353.593
ENSMUST00000003574	ENSMUSG00000003484	Cyp4f18	cytochrome P450, family 4, subfamily f, polypeptide 18 [Source:MGI Symbol;Acc:MGI:1919304]	3.37185	1.75354	3.14342e-07	9.90604e-06	yes	up	7.78	5.15	3.81	16.69	15.69	22.95	5.58	18.4433
ENSMUST00000003808	ENSMUSG00000038508	Gdf15	growth differentiation factor 15 [Source:MGI Symbol;Acc:MGI:1346047]	78.5587	6.2957	0.000351217	0.00413573	yes	up	0	0	0	0.59	0.41	0.71	0	0.57
ENSMUST00000003908	ENSMUSG00000003810	Mast2	microtubule associated serine/threonine kinase 2 [Source:MGI Symbol;Acc:MGI:894676]	2.03655	1.02613	1.01461e-08	4.67879e-07	yes	up	12.04	11.26	8.65	19.44	21.96	22.84	10.65	21.4133
ENSMUST00000003910	ENSMUSG00000003812	Dnase2a	deoxyribonuclease II alpha [Source:MGI Symbol;Acc:MGI:1329019]	2.69182	1.42858	4.21672e-06	9.64169e-05	yes	up	8.05	10.57	6.39	17.54	20.51	28.52	8.33667	22.19
ENSMUST00000003981	ENSMUSG00000003882	Il7r	interleukin 7 receptor [Source:MGI Symbol;Acc:MGI:96562]	4.08823	2.03148	1.02222e-07	3.64135e-06	yes	up	9.07	6.54	6.47	22.2	19.23	46.85	7.36	29.4267
ENSMUST00000004201	ENSMUSG00000004098	Col5a3	collagen, type V, alpha 3 [Source:MGI Symbol;Acc:MGI:1858212]	3.33797	1.73897	5.39537e-06	0.000119396	yes	up	3.2	3.03	2.29	5.42	8.45	14.11	2.84	9.32667
ENSMUST00000004392	ENSMUSG00000029771	Irf5	interferon regulatory factor 5 [Source:MGI Symbol;Acc:MGI:1350924]	3.16518	1.66229	8.32674e-08	3.03747e-06	yes	up	17.37	16.51	8.8	38.17	41.13	53.88	14.2267	44.3933
ENSMUST00000004560	ENSMUSG00000004446	Bid	BH3 interacting domain death agonist [Source:MGI Symbol;Acc:MGI:108093]	2.47803	1.30919	1.92511e-06	4.91482e-05	yes	up	3.86	4.18	3.56	8.02	8.37	12.02	3.86667	9.47
ENSMUST00000004728	ENSMUSG00000004609	Cd33	CD33 antigen [Source:MGI Symbol;Acc:MGI:99440]	2.73418	1.45111	0.00345452	0.0263388	yes	up	1.56	1.5	0.6	2.92	2.99	3.97	1.22	3.29333
ENSMUST00000004913	ENSMUSG00000004791	Pgf	placental growth factor [Source:MGI Symbol;Acc:MGI:105095]	2.57787	1.36618	5.72628e-05	0.000913403	yes	up	3.46	4.54	3.54	8.04	8.19	13.1	3.84667	9.77667
ENSMUST00000005067	ENSMUSG00000004937	Sgta	small glutamine-rich tetratricopeptide repeat (TPR)-containing, alpha [Source:MGI Symbol;Acc:MGI:1098703]	2.00669	1.00482	0.00708078	0.0461557	yes	up	6.5	10.44	10.28	10.71	19.89	23.6	9.07333	18.0667
ENSMUST00000005185	ENSMUSG00000005054	Cstb	cystatin B [Source:MGI Symbol;Acc:MGI:109514]	3.64444	1.8657	4.62658e-09	2.28181e-07	yes	up	58.02	96.85	53.84	195.99	214.24	338	69.57	249.41
ENSMUST00000005188	ENSMUSG00000005057	Sh2b2	SH2B adaptor protein 2 [Source:MGI Symbol;Acc:MGI:1345171]	5.93857	2.57012	8.094e-10	4.57098e-08	yes	up	2.5	1.89	1.56	6.97	10.07	17.65	1.98333	11.5633
ENSMUST00000005218	ENSMUSG00000005087	Cd44	CD44 antigen [Source:MGI Symbol;Acc:MGI:88338]	2.89457	1.53335	9.76496e-15	1.39477e-12	yes	up	6.62	4.58	6.83	15.74	20.01	15.74	6.01	17.1633
ENSMUST00000005256	ENSMUSG00000005125	Ndrg1	N-myc downstream regulated gene 1 [Source:MGI Symbol;Acc:MGI:1341799]	2.2956	1.19887	5.05742e-07	1.50332e-05	yes	up	25.8	26.33	20.26	42.96	51.12	69.83	24.13	54.6367
ENSMUST00000005452	ENSMUSG00000005320	Fgfr4	fibroblast growth factor receptor 4 [Source:MGI Symbol;Acc:MGI:95525]	0.459751	-1.12108	4.66108e-11	3.46963e-09	yes	down	16.01	17.16	15.25	7.37	8.49	6.18	16.14	7.34667
ENSMUST00000005518	ENSMUSG00000045098	Kmt5b	lysine methyltransferase 5B [Source:MGI Symbol;Acc:MGI:2444557]	236.633	7.88651	0.00166724	0.0146665	yes	up	0	0	0	0	3.46	3.07	0	2.17667
ENSMUST00000005548	ENSMUSG00000005413	Hmox1	heme oxygenase 1 [Source:MGI Symbol;Acc:MGI:96163]	5.43441	2.44212	1.94782e-17	4.18002e-15	yes	up	34.85	46.96	31.63	153.8	177.07	277.75	37.8133	202.873
ENSMUST00000005607	ENSMUSG00000005470	Asf1b	anti-silencing function 1B histone chaperone [Source:MGI Symbol;Acc:MGI:1914179]	3.29827	1.72171	2.44445e-07	7.906e-06	yes	up	1.62	1.95	1.25	4.65	6.25	4.83	1.60667	5.24333
ENSMUST00000005678	ENSMUSG00000005540	Fcer2a	Fc receptor, IgE, low affinity II, alpha polypeptide [Source:MGI Symbol;Acc:MGI:95497]	2.66877	1.41618	0.00480164	0.0341657	yes	up	23.46	10.56	5.05	39.03	27.44	35.52	13.0233	33.9967
ENSMUST00000005685	ENSMUSG00000005547	Cyp2a5	cytochrome P450, family 2, subfamily a, polypeptide 5 [Source:MGI Symbol;Acc:MGI:88597]	0.426904	-1.22802	0.00330537	0.0254397	yes	down	65.48	81.08	77.72	50.24	30.22	14.14	74.76	31.5333
ENSMUST00000005768	ENSMUSG00000028126	Pip5k1a	phosphatidylinositol-4-phosphate 5-kinase, type 1 alpha [Source:MGI Symbol;Acc:MGI:107929]	316.56	8.30633	4.5114e-08	1.75793e-06	yes	up	0	0	0	0.53	0.58	1.74	0	0.95
ENSMUST00000005810	ENSMUSG00000005667	Mthfd2	methylenetetrahydrofolate dehydrogenase (NAD+ dependent), methenyltetrahydrofolate cyclohydrolase [Source:MGI Symbol;Acc:MGI:1338850]	4.11216	2.0399	2.21467e-15	3.56887e-13	yes	up	2.48	2.87	2.53	8.95	10.29	12.78	2.62667	10.6733
ENSMUST00000005889	ENSMUSG00000034116	Vav1	vav 1 oncogene [Source:MGI Symbol;Acc:MGI:98923]	3.43143	1.77881	5.43402e-10	3.20454e-08	yes	up	12.55	8.15	8.05	26.28	28.06	42.39	9.58333	32.2433
ENSMUST00000005950	ENSMUSG00000049723	Mmp12	matrix metallopeptidase 12 [Source:MGI Symbol;Acc:MGI:97005]	49.4111	5.62676	1.00357e-18	2.59707e-16	yes	up	0.04	0.28	0.1	5.26	4.98	10.93	0.14	7.05667
ENSMUST00000006020	ENSMUSG00000005864	Cnga2	cyclic nucleotide gated channel alpha 2 [Source:MGI Symbol;Acc:MGI:108040]	0.371544	-1.42839	0.000120565	0.00169566	yes	down	1.76	2.81	2.77	1.04	0.87	0.79	2.44667	0.9
ENSMUST00000006101	ENSMUSG00000005947	Itgae	integrin alpha E, epithelial-associated [Source:MGI Symbol;Acc:MGI:1298377]	2.66079	1.41186	2.41209e-08	1.00108e-06	yes	up	3.03	4.41	3.3	9.51	8.17	10.57	3.58	9.41667
ENSMUST00000006209	ENSMUSG00000006050	Sra1	steroid receptor RNA activator 1 [Source:MGI Symbol;Acc:MGI:1344414]	2.61393	1.38622	4.91405e-11	3.6456e-09	yes	up	10.63	9.66	10.72	25.44	29.39	25.41	10.3367	26.7467
ENSMUST00000006235	ENSMUSG00000021939	Ctsb	cathepsin B [Source:MGI Symbol;Acc:MGI:88561]	3.91056	1.96737	2.83696e-13	3.17573e-11	yes	up	143.04	151.52	109.04	405.03	438.79	711.57	134.533	518.463
ENSMUST00000006392	ENSMUSG00000021403	Serpinb9b	serine (or cysteine) peptidase inhibitor, clade B, member 9b [Source:MGI Symbol;Acc:MGI:894668]	4.2675	2.09339	0.00162257	0.0143712	yes	up	0.23	0.39	0.1	0.83	0.86	1.38	0.24	1.02333
ENSMUST00000006435	ENSMUSG00000006273	Atp6v1b2	ATPase, H+ transporting, lysosomal V1 subunit B2 [Source:MGI Symbol;Acc:MGI:109618]	2.24917	1.1694	1.01772e-11	8.38435e-10	yes	up	47.5	50.3	41.38	91.76	97.11	120.09	46.3933	102.987
ENSMUST00000006476	ENSMUSG00000006313	Upk1a	uroplakin 1A [Source:MGI Symbol;Acc:MGI:98911]	0.203445	-2.29729	0.00133806	0.0123175	yes	down	1.86	2.91	3.12	0.37	1.01	0.23	2.63	0.536667
ENSMUST00000006523	ENSMUSG00000006360	Crip1	cysteine-rich protein 1 (intestinal) [Source:MGI Symbol;Acc:MGI:88501]	2.02496	1.01789	2.44766e-07	7.906e-06	yes	up	263.17	257.85	162.27	425.14	470.81	462.75	227.763	452.9
ENSMUST00000006565	ENSMUSG00000006398	Cdc20	cell division cycle 20 [Source:MGI Symbol;Acc:MGI:1859866]	2.23929	1.16304	1.04138e-07	3.70059e-06	yes	up	4	3.54	3.56	7.13	8.95	8.48	3.7	8.18667
ENSMUST00000006692	ENSMUSG00000006517	Mvd	mevalonate (diphospho) decarboxylase [Source:MGI Symbol;Acc:MGI:2179327]	2.08545	1.06036	6.11739e-07	1.78938e-05	yes	up	6.42	7.97	6.14	13.47	16.05	12.88	6.84333	14.1333
ENSMUST00000006716	ENSMUSG00000033227	Wnt6	wingless-type MMTV integration site family, member 6 [Source:MGI Symbol;Acc:MGI:98960]	9.60895	3.26438	0.00059826	0.00641307	yes	up	0.06	0.03	0.18	0.74	0.62	1.28	0.09	0.88
ENSMUST00000006750	ENSMUSG00000006575	Rundc3a	RUN domain containing 3A [Source:MGI Symbol;Acc:MGI:1858752]	4.41933	2.14383	0.00151789	0.0136362	yes	up	0.35	0.14	0.63	1.25	1.58	2.13	0.373333	1.65333
ENSMUST00000006760	ENSMUSG00000006585	Cdt1	chromatin licensing and DNA replication factor 1 [Source:MGI Symbol;Acc:MGI:1914427]	2.82265	1.49705	1.35397e-05	0.000265798	yes	up	4.43	2.61	2.61	8.22	7.33	11.13	3.21667	8.89333
ENSMUST00000006764	ENSMUSG00000006589	Aprt	adenine phosphoribosyl transferase [Source:MGI Symbol;Acc:MGI:88061]	2.99376	1.58196	3.71886e-12	3.34568e-10	yes	up	22.56	21.37	16.3	52.18	55.09	70.33	20.0767	59.2
ENSMUST00000006818	ENSMUSG00000006642	Tcf23	transcription factor 23 [Source:MGI Symbol;Acc:MGI:1934960]	0.444963	-1.16824	0.000718267	0.00742103	yes	down	1.52	2.11	1.75	0.91	0.86	0.6	1.79333	0.79
ENSMUST00000006914	ENSMUSG00000006731	B4galnt1	beta-1,4-N-acetyl-galactosaminyl transferase 1 [Source:MGI Symbol;Acc:MGI:1342057]	2.01498	1.01076	8.08801e-09	3.81777e-07	yes	up	74.13	53.49	57.24	124.09	109.08	133.06	61.62	122.077
ENSMUST00000006952	ENSMUSG00000040017	Saa4	serum amyloid A 4 [Source:MGI Symbol;Acc:MGI:98224]	33.104	5.04893	1.72063e-06	4.43964e-05	yes	up	0.03	0.03	0.03	0.82	1.07	0.92	0.03	0.936667
ENSMUST00000006956	ENSMUSG00000040026	Saa3	serum amyloid A 3 [Source:MGI Symbol;Acc:MGI:98223]	525.563	9.03772	1.03301e-70	6.49215e-67	yes	up	2.53	2.1	2.44	533.98	960.98	2193.01	2.35667	1229.32
ENSMUST00000007296	ENSMUSG00000007080	Pole	polymerase (DNA directed), epsilon [Source:MGI Symbol;Acc:MGI:1196391]	2.08272	1.05847	7.76859e-09	3.68449e-07	yes	up	1.21	1.09	1.17	2.31	2.32	2.49	1.15667	2.37333
ENSMUST00000007423	ENSMUSG00000007279	Scube2	signal peptide, CUB domain, EGF-like 2 [Source:MGI Symbol;Acc:MGI:1928765]	0.497227	-1.00802	0.0013259	0.0122234	yes	down	2.99	3.55	2.4	1.54	1.71	1.15	2.98	1.46667
ENSMUST00000008032	ENSMUSG00000007888	Crlf1	cytokine receptor-like factor 1 [Source:MGI Symbol;Acc:MGI:1340030]	2.26771	1.18123	1.53626e-11	1.23781e-09	yes	up	9.3	10.49	8.25	20.97	20.95	20.89	9.34667	20.9367
ENSMUST00000008462	ENSMUSG00000008318	Relt	RELT tumor necrosis factor receptor [Source:MGI Symbol;Acc:MGI:2443373]	2.36754	1.24339	0.000373631	0.00435883	yes	up	2.64	1.33	1.88	4.13	4.03	5.43	1.95	4.53
ENSMUST00000008594	ENSMUSG00000008450	Nutf2	nuclear transport factor 2 [Source:MGI Symbol;Acc:MGI:1915301]	8.39322	3.06922	0.00591086	0.0402222	yes	up	0.94	1.08	0	5.63	8.25	2.53	0.673333	5.47
ENSMUST00000008801	ENSMUSG00000073424	Cyp4f15	cytochrome P450, family 4, subfamily f, polypeptide 15 [Source:MGI Symbol;Acc:MGI:2146921]	0.370921	-1.43082	0.00573411	0.0392502	yes	down	5.71	5.02	9.08	3.33	2.92	1.03	6.60333	2.42667
ENSMUST00000009236	ENSMUSG00000009092	Derl3	Der1-like domain family, member 3 [Source:MGI Symbol;Acc:MGI:1917627]	180.255	7.4939	0.00357664	0.0270915	yes	up	0	0	0	3.04	1.72	0	0	1.58667
ENSMUST00000009329	ENSMUSG00000009185	Ccl8	chemokine (C-C motif) ligand 8 [Source:MGI Symbol;Acc:MGI:101878]	5.65517	2.49957	1.59426e-08	6.96488e-07	yes	up	2.69	2.77	4.92	16.27	20.9	21.94	3.46	19.7033
ENSMUST00000009340	ENSMUSG00000026536	Ifi211	interferon activated gene 211 [Source:MGI Symbol;Acc:MGI:3041120]	9.80183	3.29305	8.48341e-32	7.61654e-29	yes	up	6.03	4.53	4.22	37.55	42.29	62.64	4.92667	47.4933
ENSMUST00000009530	ENSMUSG00000001131	Timp1	tissue inhibitor of metalloproteinase 1 [Source:MGI Symbol;Acc:MGI:98752]	15.8426	3.98574	1.72273e-20	5.26305e-18	yes	up	4.45	3.57	2.2	33.51	47.52	77.53	3.40667	52.8533
ENSMUST00000009707	ENSMUSG00000009563	Tor2a	torsin family 2, member A [Source:MGI Symbol;Acc:MGI:1353596]	2.08319	1.0588	1.05459e-07	3.7385e-06	yes	up	9.97	12.56	12.89	24.4	22.45	26.11	11.8067	24.32
ENSMUST00000009728	ENSMUSG00000022415	Syngr1	synaptogyrin 1 [Source:MGI Symbol;Acc:MGI:1328323]	3.88688	1.95861	9.36444e-07	2.60082e-05	yes	up	2.47	4.33	4.46	14.86	11.35	17.26	3.75333	14.49
ENSMUST00000009777	ENSMUSG00000009633	G0s2	G0/G1 switch gene 2 [Source:MGI Symbol;Acc:MGI:1316737]	0.40378	-1.30836	8.70385e-10	4.87161e-08	yes	down	128.47	126.37	83.12	41.87	49.74	43.13	112.653	44.9133
ENSMUST00000009798	ENSMUSG00000009654	Oit3	oncoprotein induced transcript 3 [Source:MGI Symbol;Acc:MGI:1201782]	3.32543	1.73354	0.0038413	0.0285891	yes	up	0.26	0.45	0.25	0.66	1.18	1.32	0.32	1.05333
ENSMUST00000009831	ENSMUSG00000009687	Fxyd5	FXYD domain-containing ion transport regulator 5 [Source:MGI Symbol;Acc:MGI:1201785]	2.26726	1.18095	4.97541e-05	0.000811091	yes	up	56.09	48.16	27.89	94.95	87.8	111.65	44.0467	98.1333
ENSMUST00000010451	ENSMUSG00000010307	Tmem86a	transmembrane protein 86A [Source:MGI Symbol;Acc:MGI:1915143]	2.32057	1.21448	0.000226604	0.00287955	yes	up	9.93	10.41	6.64	17.64	16.03	27.9	8.99333	20.5233
ENSMUST00000010795	ENSMUSG00000010651	Acaa1b	acetyl-Coenzyme A acyltransferase 1B [Source:MGI Symbol;Acc:MGI:3605455]	0.324954	-1.62169	0.00155858	0.0139165	yes	down	2.82	2.34	2.22	0.71	1.22	0.45	2.46	0.793333
ENSMUST00000010941	ENSMUSG00000010797	Wnt2	wingless-type MMTV integration site family, member 2 [Source:MGI Symbol;Acc:MGI:98954]	0.453969	-1.13934	7.2898e-07	2.09061e-05	yes	down	9.41	10.2	9.34	3.81	5.49	3.74	9.65	4.34667
ENSMUST00000010974	ENSMUSG00000010830	Kdelr3	KDEL (Lys-Asp-Glu-Leu) endoplasmic reticulum protein retention receptor 3 [Source:MGI Symbol;Acc:MGI:2145953]	2.32157	1.2151	8.77962e-06	0.000182793	yes	up	6.45	7.92	7.94	12.83	17.75	20.71	7.43667	17.0967
ENSMUST00000011152	ENSMUSG00000011008	Mcoln2	mucolipin 2 [Source:MGI Symbol;Acc:MGI:1915529]	19.7058	4.30055	0.00501275	0.0353293	yes	up	0	0.47	0	2	1.42	5.66	0.156667	3.02667
ENSMUST00000011178	ENSMUSG00000011034	Slc5a1	solute carrier family 5 (sodium/glucose cotransporter), member 1 [Source:MGI Symbol;Acc:MGI:107678]	4.37399	2.12895	1.56495e-15	2.56891e-13	yes	up	1.97	1.09	1.76	7.09	6.52	7.13	1.60667	6.91333
ENSMUST00000011896	ENSMUSG00000011752	Pgam1	phosphoglycerate mutase 1 [Source:MGI Symbol;Acc:MGI:97552]	2.38373	1.25322	2.5468e-08	1.04419e-06	yes	up	79.38	69.18	59.45	133.77	146.4	208.15	69.3367	162.773
ENSMUST00000012587	ENSMUSG00000012443	Kif11	kinesin family member 11 [Source:MGI Symbol;Acc:MGI:1098231]	2.05093	1.03628	3.72841e-10	2.29726e-08	yes	up	2.38	2.28	2.22	4.59	4.51	4.8	2.29333	4.63333
ENSMUST00000013851	ENSMUSG00000013707	Tnfaip8l2	tumor necrosis factor, alpha-induced protein 8-like 2 [Source:MGI Symbol;Acc:MGI:1917019]	2.34728	1.23099	9.47308e-05	0.00139102	yes	up	10.72	6.76	5.71	17.47	16.41	19.65	7.73	17.8433
ENSMUST00000013949	ENSMUSG00000032000	Birc3	baculoviral IAP repeat-containing 3 [Source:MGI Symbol;Acc:MGI:1197007]	2.94397	1.55776	6.82811e-11	4.87645e-09	yes	up	25.79	26.36	19.15	60.75	58.99	87.03	23.7667	68.9233
ENSMUST00000014118	ENSMUSG00000013974	Mcemp1	mast cell expressed membrane protein 1 [Source:MGI Symbol;Acc:MGI:1916439]	2.69935	1.43261	1.09742e-08	5.02379e-07	yes	up	12.34	10.12	8.29	24.83	24.03	32.79	10.25	27.2167
ENSMUST00000014290	ENSMUSG00000026786	Apbb1ip	amyloid beta (A4) precursor protein-binding, family B, member 1 interacting protein [Source:MGI Symbol;Acc:MGI:1861354]	2.08532	1.06027	0.000194038	0.00252628	yes	up	30.57	20.15	15.88	43.59	38.51	54.21	22.2	45.4367
ENSMUST00000014562	ENSMUSG00000014418	Hps5	HPS5, biogenesis of lysosomal organelles complex 2 subunit 2 [Source:MGI Symbol;Acc:MGI:2180307]	0.0014738	-9.40625	6.5397e-08	2.44852e-06	yes	down	1.68	0.07	1.58	0	0	0	1.11	0
ENSMUST00000014743	ENSMUSG00000014599	Csf1	colony stimulating factor 1 (macrophage) [Source:MGI Symbol;Acc:MGI:1339753]	3.90331	1.9647	7.44302e-17	1.48837e-14	yes	up	18.05	14.06	15.17	46.62	56.09	78.83	15.76	60.5133
ENSMUST00000015171	ENSMUSG00000015027	Galns	galactosamine (N-acetyl)-6-sulfate sulfatase [Source:MGI Symbol;Acc:MGI:1355303]	2.31269	1.20957	0.000162461	0.00217635	yes	up	6.02	8.74	4.35	14.09	12.98	16.63	6.37	14.5667
ENSMUST00000015394	ENSMUSG00000050578	Mmp13	matrix metallopeptidase 13 [Source:MGI Symbol;Acc:MGI:1340026]	26.9783	4.75373	5.18434e-11	3.83318e-09	yes	up	0.38	0.27	0.28	3.58	3.51	17.33	0.31	8.14
ENSMUST00000015484	ENSMUSG00000015340	Cybb	cytochrome b-245, beta polypeptide [Source:MGI Symbol;Acc:MGI:88574]	4.66954	2.22328	1.06009e-13	1.25704e-11	yes	up	37.37	28.38	21.15	110.86	106.21	181.32	28.9667	132.797
ENSMUST00000015498	ENSMUSG00000015354	Pcolce2	procollagen C-endopeptidase enhancer 2 [Source:MGI Symbol;Acc:MGI:1923727]	0.452918	-1.14268	1.45446e-07	4.95631e-06	yes	down	96.91	77.26	72.65	40.17	43.75	26.67	82.2733	36.8633
ENSMUST00000015540	ENSMUSG00000015396	Cd83	CD83 antigen [Source:MGI Symbol;Acc:MGI:1328316]	3.40125	1.76607	9.32829e-23	3.76495e-20	yes	up	8.27	10.36	8.32	29.13	28.73	32.68	8.98333	30.18
ENSMUST00000015664	ENSMUSG00000028111	Ctsk	cathepsin K [Source:MGI Symbol;Acc:MGI:107823]	15.0901	3.91553	5.3843e-43	8.77303e-40	yes	up	13.46	17.43	15.1	230.6	153.61	298.33	15.33	227.513
ENSMUST00000015667	ENSMUSG00000038642	Ctss	cathepsin S [Source:MGI Symbol;Acc:MGI:107341]	6.35131	2.66705	3.10251e-15	4.84755e-13	yes	up	19.53	12.91	10.89	73.31	69.5	127.17	14.4433	89.9933
ENSMUST00000015712	ENSMUSG00000015568	Lpl	lipoprotein lipase [Source:MGI Symbol;Acc:MGI:96820]	2.52153	1.3343	3.77797e-08	1.49868e-06	yes	up	70.27	65.11	48.86	126.97	133.68	196.92	61.4133	152.523
ENSMUST00000015719	ENSMUSG00000015575	Atp6v0e	ATPase, H+ transporting, lysosomal V0 subunit E [Source:MGI Symbol;Acc:MGI:1328318]	2.6104	1.38427	5.91478e-13	6.22509e-11	yes	up	55.54	62.89	48.74	124.08	136.27	170.21	55.7233	143.52
ENSMUST00000016081	ENSMUSG00000015937	Macroh2a1	macroH2A.1 histone [Source:MGI Symbol;Acc:MGI:1349392]	2.28152	1.18999	1.20726e-11	9.7991e-10	yes	up	20.95	22.09	20.78	40.88	46.6	56.39	21.2733	47.9567
ENSMUST00000016168	ENSMUSG00000016024	Lbp	lipopolysaccharide binding protein [Source:MGI Symbol;Acc:MGI:1098776]	2.26838	1.18166	6.3756e-08	2.39319e-06	yes	up	31.58	41.55	27.25	64.52	77.22	83.77	33.46	75.17
ENSMUST00000016400	ENSMUSG00000016256	Ctsz	cathepsin Z [Source:MGI Symbol;Acc:MGI:1891190]	4.57889	2.195	7.86745e-15	1.13853e-12	yes	up	110.52	135.25	80.04	393.2	425.8	652.76	108.603	490.587
ENSMUST00000016427	ENSMUSG00000016283	H2-M2	histocompatibility 2, M region locus 2 [Source:MGI Symbol;Acc:MGI:95914]	7.40388	2.88828	0.00621609	0.0417333	yes	up	0	0.27	0.2	1.24	0.79	1.38	0.156667	1.13667
ENSMUST00000016640	ENSMUSG00000016496	Cd274	CD274 antigen [Source:MGI Symbol;Acc:MGI:1926446]	3.97108	1.98953	9.74412e-12	8.08817e-10	yes	up	10.26	12.91	9.51	29.81	40.1	58.3	10.8933	42.7367
ENSMUST00000016907	ENSMUSG00000016763	Scube1	signal peptide, CUB domain, EGF-like 1 [Source:MGI Symbol;Acc:MGI:1890616]	2.25586	1.17368	0.000742907	0.00763615	yes	up	2.51	2.27	1.72	3.46	4.37	6.61	2.16667	4.81333
ENSMUST00000017290	ENSMUSG00000017146	Brca1	breast cancer 1, early onset [Source:MGI Symbol;Acc:MGI:104537]	2.25848	1.17535	2.25261e-06	5.62744e-05	yes	up	1.19	1.1	0.85	2.15	2.28	2.59	1.04667	2.34
ENSMUST00000017544	ENSMUSG00000017400	Stac2	SH3 and cysteine rich domain 2 [Source:MGI Symbol;Acc:MGI:2144518]	9.12107	3.1892	6.72754e-10	3.86377e-08	yes	up	1.84	0.89	0.55	7.41	7.4	14.3	1.09333	9.70333
ENSMUST00000017604	ENSMUSG00000006519	Cyba	cytochrome b-245, alpha polypeptide [Source:MGI Symbol;Acc:MGI:1316658]	4.47375	2.16149	3.95311e-14	5.09997e-12	yes	up	112.04	89.22	63.94	319.43	328.89	518.53	88.4	388.95
ENSMUST00000017637	ENSMUSG00000017493	Igfbp4	insulin-like growth factor binding protein 4 [Source:MGI Symbol;Acc:MGI:96439]	2.30277	1.20337	2.98744e-05	0.000524447	yes	up	50.5	51.55	40.77	76.9	93.01	154.12	47.6067	108.01
ENSMUST00000017881	ENSMUSG00000017737	Mmp9	matrix metallopeptidase 9 [Source:MGI Symbol;Acc:MGI:97011]	2.07753	1.05487	0.00327768	0.0252907	yes	up	18.66	9.4	9.48	21.85	20.01	34.42	12.5133	25.4267
ENSMUST00000017974	ENSMUSG00000017830	Dhx58	DEXH (Asp-Glu-X-His) box polypeptide 58 [Source:MGI Symbol;Acc:MGI:1931560]	5.25356	2.39329	1.44849e-26	8.49645e-24	yes	up	4.24	3.56	4.19	20.2	17.29	24.5	3.99667	20.6633
ENSMUST00000018482	ENSMUSG00000020400	Tnip1	TNFAIP3 interacting protein 1 [Source:MGI Symbol;Acc:MGI:1926194]	5.73497	2.51979	4.13403e-13	4.44666e-11	yes	up	1.14	1.14	1.73	5.84	6.98	9.92	1.33667	7.58
ENSMUST00000018485	ENSMUSG00000018341	Il12rb2	interleukin 12 receptor, beta 2 [Source:MGI Symbol;Acc:MGI:1270861]	2.58599	1.37072	0.00321827	0.0249438	yes	up	0.45	0.44	0.79	1.1	1.79	1.45	0.56	1.44667
ENSMUST00000018610	ENSMUSG00000020826	Nos2	nitric oxide synthase 2, inducible [Source:MGI Symbol;Acc:MGI:97361]	6.469	2.69354	4.83609e-14	6.09611e-12	yes	up	0.86	0.85	0.69	3.76	4.46	7.08	0.8	5.1
ENSMUST00000018644	ENSMUSG00000018500	Adora2b	adenosine A2b receptor [Source:MGI Symbol;Acc:MGI:99403]	2.3772	1.24926	8.17325e-10	4.60392e-08	yes	up	7.82	9.12	9.12	17.29	20.62	23.36	8.68667	20.4233
ENSMUST00000018651	ENSMUSG00000018507	Trpv2	transient receptor potential cation channel, subfamily V, member 2 [Source:MGI Symbol;Acc:MGI:1341836]	2.68235	1.4235	9.8575e-09	4.56485e-07	yes	up	9.09	4.91	7.49	18.51	18.5	19.64	7.16333	18.8833
ENSMUST00000018755	ENSMUSG00000020388	Pdlim4	PDZ and LIM domain 4 [Source:MGI Symbol;Acc:MGI:1353470]	4.7676	2.25326	1.95056e-06	4.9659e-05	yes	up	2.44	1.08	2.61	6.78	9.36	12.62	2.04333	9.58667
ENSMUST00000018765	ENSMUSG00000005800	Mmp8	matrix metallopeptidase 8 [Source:MGI Symbol;Acc:MGI:1202395]	8.75344	3.12985	3.48861e-09	1.76205e-07	yes	up	2.95	1.7	1.82	8.29	14.36	32.76	2.15667	18.47
ENSMUST00000018918	ENSMUSG00000018774	Cd68	CD68 antigen [Source:MGI Symbol;Acc:MGI:88342]	10.3006	3.36466	7.41746e-31	5.85734e-28	yes	up	37.6	42.33	24.05	291.86	298.08	465.23	34.66	351.723
ENSMUST00000018963	ENSMUSG00000018819	Lsp1	lymphocyte specific 1 [Source:MGI Symbol;Acc:MGI:96832]	2.48524	1.31338	3.40086e-09	1.72366e-07	yes	up	43.89	37.22	26.19	84.59	82.91	95.21	35.7667	87.57
ENSMUST00000019060	ENSMUSG00000018916	Csf2	colony stimulating factor 2 (granulocyte-macrophage) [Source:MGI Symbol;Acc:MGI:1339752]	3.4416	1.78308	2.62815e-06	6.4091e-05	yes	up	6.59	4.17	3.06	14.33	15.14	17.2	4.60667	15.5567
ENSMUST00000019063	ENSMUSG00000018919	Tm4sf5	transmembrane 4 superfamily member 5 [Source:MGI Symbol;Acc:MGI:1922854]	7.11961	2.8318	0.000626258	0.00664199	yes	up	0.22	0.5	0.24	1.44	1.74	3.49	0.32	2.22333
ENSMUST00000019064	ENSMUSG00000018920	Cxcl16	chemokine (C-X-C motif) ligand 16 [Source:MGI Symbol;Acc:MGI:1932682]	2.58877	1.37226	2.42039e-09	1.26012e-07	yes	up	33.67	38.92	24.87	72.42	79.18	97.72	32.4867	83.1067
ENSMUST00000019071	ENSMUSG00000018927	Ccl6	chemokine (C-C motif) ligand 6 [Source:MGI Symbol;Acc:MGI:98263]	7.00518	2.80842	7.59032e-20	2.16832e-17	yes	up	68.38	107.03	52.43	538.86	411.43	624.21	75.9467	524.833
ENSMUST00000019074	ENSMUSG00000018930	Ccl4	chemokine (C-C motif) ligand 4 [Source:MGI Symbol;Acc:MGI:98261]	55.1955	5.78648	1.25147e-22	5.0051e-20	yes	up	0.99	0.5	0.71	21.99	34.64	62.95	0.733333	39.86
ENSMUST00000019226	ENSMUSG00000019082	Slc25a22	solute carrier family 25 (mitochondrial carrier, glutamate), member 22 [Source:MGI Symbol;Acc:MGI:1915517]	2.31942	1.21377	2.41567e-07	7.8199e-06	yes	up	2.28	2.52	2.42	5.38	4.92	6.2	2.40667	5.5
ENSMUST00000019266	ENSMUSG00000019122	Ccl9	chemokine (C-C motif) ligand 9 [Source:MGI Symbol;Acc:MGI:104533]	9.83787	3.29835	7.66186e-21	2.46035e-18	yes	up	13.3	9.49	9.79	72.11	78.01	163.91	10.86	104.677
ENSMUST00000019283	ENSMUSG00000019139	Isyna1	myo-inositol 1-phosphate synthase A1 [Source:MGI Symbol;Acc:MGI:1919030]	2.33391	1.22275	1.10575e-16	2.16201e-14	yes	up	19.39	22.69	22.36	49.91	46.72	51.91	21.48	49.5133
ENSMUST00000019464	ENSMUSG00000019320	Noxo1	NADPH oxidase organizer 1 [Source:MGI Symbol;Acc:MGI:1919143]	4.96604	2.3121	1.59738e-22	6.27443e-20	yes	up	3.1	3.08	3.46	15.55	13.14	18.61	3.21333	15.7667
ENSMUST00000019576	ENSMUSG00000005481	Ddx39a	DEAD box helicase 39a [Source:MGI Symbol;Acc:MGI:1915528]	2.27505	1.1859	2.90116e-06	7.00498e-05	yes	up	7.52	6.42	9.17	15.75	15.36	20.83	7.70333	17.3133
ENSMUST00000019896	ENSMUSG00000019762	Iyd	iodotyrosine deiodinase [Source:MGI Symbol;Acc:MGI:1917587]	0.316809	-1.65832	2.98806e-07	9.49123e-06	yes	down	6.6	9.5	8.42	3.15	2.35	2.17	8.17333	2.55667
ENSMUST00000019974	ENSMUSG00000019832	Rab32	RAB32, member RAS oncogene family [Source:MGI Symbol;Acc:MGI:1915094]	3.3871	1.76005	3.03647e-09	1.5533e-07	yes	up	11.33	10.52	6.97	25.5	28.83	41.82	9.60667	32.05
ENSMUST00000019997	ENSMUSG00000019850	Tnfaip3	tumor necrosis factor, alpha-induced protein 3 [Source:MGI Symbol;Acc:MGI:1196377]	2.78055	1.47537	6.17125e-14	7.66926e-12	yes	up	9.45	11.42	7.75	26.96	25.17	26.59	9.54	26.24
ENSMUST00000019999	ENSMUSG00000019852	Arfgef3	ARFGEF family member 3 [Source:MGI Symbol;Acc:MGI:106387]	16.4517	4.04017	0.000110219	0.00157667	yes	up	0	0.08	0.35	2.32	3.2	1.53	0.143333	2.35
ENSMUST00000020040	ENSMUSG00000019890	Nts	neurotensin [Source:MGI Symbol;Acc:MGI:1328351]	5.00499	2.32337	0.00757898	0.0486032	yes	up	0.39	0.43	1.28	1.14	3.08	6.26	0.7	3.49333
ENSMUST00000020190	ENSMUSG00000020010	Vnn3	vanin 3 [Source:MGI Symbol;Acc:MGI:1347055]	3.35219	1.74511	9.78346e-12	8.10553e-10	yes	up	7.47	9.31	11.09	37.51	26.55	28.14	9.29	30.7333
ENSMUST00000020251	ENSMUSG00000035311	Gnptab	N-acetylglucosamine-1-phosphate transferase, alpha and beta subunits [Source:MGI Symbol;Acc:MGI:3643902]	2.34153	1.22745	8.36152e-15	1.20212e-12	yes	up	24.21	28.45	23.77	55.9	55.3	65.59	25.4767	58.93
ENSMUST00000020321	ENSMUSG00000020120	Plek	pleckstrin [Source:MGI Symbol;Acc:MGI:1860485]	0.269104	-1.89377	0.00147945	0.0133673	yes	down	3.72	2.33	1.34	0.31	1.03	0.64	2.46333	0.66
ENSMUST00000020579	ENSMUSG00000020330	Hmmr	hyaluronan mediated motility receptor (RHAMM) [Source:MGI Symbol;Acc:MGI:104667]	2.39614	1.26071	7.38012e-05	0.00113087	yes	up	1.14	1.12	0.78	2.09	2.34	2.79	1.01333	2.40667
ENSMUST00000020586	ENSMUSG00000020334	Slc22a4	solute carrier family 22 (organic cation transporter), member 4 [Source:MGI Symbol;Acc:MGI:1353479]	3.0108	1.59015	0.0042818	0.0311947	yes	up	0.43	1.04	0.61	1.35	2.31	2.56	0.693333	2.07333
ENSMUST00000020668	ENSMUSG00000020399	Havcr2	hepatitis A virus cellular receptor 2 [Source:MGI Symbol;Acc:MGI:2159682]	2.69914	1.4325	5.82935e-10	3.4012e-08	yes	up	4.82	5.65	6.26	14.36	12.66	17.51	5.57667	14.8433
ENSMUST00000020710	ENSMUSG00000020432	Tcn2	transcobalamin 2 [Source:MGI Symbol;Acc:MGI:98534]	0.486329	-1.03999	0.0058763	0.0400428	yes	down	59.79	25	27.02	20.67	19.28	13.48	37.27	17.81
ENSMUST00000020969	ENSMUSG00000020638	Cmpk2	cytidine monophosphate (UMP-CMP) kinase 2, mitochondrial [Source:MGI Symbol;Acc:MGI:99830]	2.83341	1.50254	8.03488e-30	5.89131e-27	yes	up	12.87	11.59	13.15	32.46	34.34	38.32	12.5367	35.04
ENSMUST00000020970	ENSMUSG00000020641	Rsad2	radical S-adenosyl methionine domain containing 2 [Source:MGI Symbol;Acc:MGI:1929628]	11.2636	3.4936	5.7856e-15	8.5699e-13	yes	up	7.68	5.4	2.35	37.99	51.78	81.18	5.14333	56.9833
ENSMUST00000020980	ENSMUSG00000020649	Rrm2	ribonucleotide reductase M2 [Source:MGI Symbol;Acc:MGI:98181]	3.29246	1.71917	1.23313e-12	1.18967e-10	yes	up	3.28	2.9	2.17	8.55	9.55	9.08	2.78333	9.06
ENSMUST00000021011	ENSMUSG00000035373	Ccl7	chemokine (C-C motif) ligand 7 [Source:MGI Symbol;Acc:MGI:99512]	31.2947	4.96785	2.67331e-17	5.55436e-15	yes	up	1.34	0.66	1.1	16.26	25.04	54.34	1.03333	31.88
ENSMUST00000021083	ENSMUSG00000020737	Jpt1	Jupiter microtubule associated homolog 1 [Source:MGI Symbol;Acc:MGI:1096361]	2.1391	1.09701	3.09628e-10	1.93212e-08	yes	up	42.69	38.42	30.93	72.08	78.18	86.1	37.3467	78.7867
ENSMUST00000021164	ENSMUSG00000020808	Pimreg	PICALM interacting mitotic regulator [Source:MGI Symbol;Acc:MGI:1924434]	3.31652	1.72967	0.000521781	0.0057473	yes	up	0.98	0.64	0.47	2.34	2.1	2.36	0.696667	2.26667
ENSMUST00000021277	ENSMUSG00000020897	Aurkb	aurora kinase B [Source:MGI Symbol;Acc:MGI:107168]	3.60636	1.85054	2.62581e-08	1.0706e-06	yes	up	1.4	1.26	1	3.57	5.08	4.36	1.22	4.33667
ENSMUST00000021283	ENSMUSG00000020901	Pik3r5	phosphoinositide-3-kinase regulatory subunit 5 [Source:MGI Symbol;Acc:MGI:2443588]	4.56341	2.19011	4.64886e-22	1.7332e-19	yes	up	7.46	6.04	7.32	26.84	26.73	39.85	6.94	31.14
ENSMUST00000021311	ENSMUSG00000051378	Kif18b	kinesin family member 18B [Source:MGI Symbol;Acc:MGI:2446979]	3.60485	1.84994	1.8941e-07	6.2558e-06	yes	up	0.58	0.54	0.47	1.57	1.94	2.15	0.53	1.88667
ENSMUST00000021413	ENSMUSG00000021025	Nfkbia	nuclear factor of kappa light polypeptide gene enhancer in B cells inhibitor, alpha [Source:MGI Symbol;Acc:MGI:104741]	2.3694	1.24452	7.49623e-13	7.64622e-11	yes	up	101.83	102.03	79.42	195.65	214.52	252.27	94.4267	220.813
ENSMUST00000021506	ENSMUSG00000021091	Serpina3n	serine (or cysteine) peptidase inhibitor, clade A, member 3N [Source:MGI Symbol;Acc:MGI:105045]	3.08753	1.62645	1.70602e-08	7.36537e-07	yes	up	68.13	92.21	51.99	159.55	216.92	272.7	70.7767	216.39
ENSMUST00000021530	ENSMUSG00000021109	Hif1a	hypoxia inducible factor 1, alpha subunit [Source:MGI Symbol;Acc:MGI:106918]	2.01035	1.00745	0.000362919	0.00425417	yes	up	36.15	41.71	27.62	54.84	59.28	95.08	35.16	69.7333
ENSMUST00000021550	ENSMUSG00000021125	Arg2	arginase type II [Source:MGI Symbol;Acc:MGI:1330806]	6.15594	2.62198	4.72958e-12	4.16971e-10	yes	up	3.72	3.14	2.29	11.91	18.35	24.99	3.05	18.4167
ENSMUST00000021607	ENSMUSG00000021190	Lgmn	legumain [Source:MGI Symbol;Acc:MGI:1330838]	2.78421	1.47727	3.01177e-06	7.20982e-05	yes	up	77.81	76.12	40.56	140.66	159.63	233.51	64.83	177.933
ENSMUST00000021706	ENSMUSG00000021277	Traf3	TNF receptor-associated factor 3 [Source:MGI Symbol;Acc:MGI:108041]	2.10935	1.0768	1.44287e-08	6.3795e-07	yes	up	11.51	11.9	8.79	19.74	22.23	25.14	10.7333	22.37
ENSMUST00000021726	ENSMUSG00000011148	Adssl1	adenylosuccinate synthetase like 1 [Source:MGI Symbol;Acc:MGI:87947]	2.2363	1.16111	0.00309757	0.0242088	yes	up	20.48	12	6.91	26.28	34.79	25.82	13.13	28.9633
ENSMUST00000021729	ENSMUSG00000021298	Gpr132	G protein-coupled receptor 132 [Source:MGI Symbol;Acc:MGI:1890220]	2.44427	1.2894	2.21396e-05	0.000404815	yes	up	8.31	5.41	5.06	12.61	13.22	19.25	6.26	15.0267
ENSMUST00000021738	ENSMUSG00000021306	Gpr137b	G protein-coupled receptor 137B [Source:MGI Symbol;Acc:MGI:1891463]	2.07813	1.05529	1.62915e-07	5.48785e-06	yes	up	22.16	29.77	27.06	52.52	47.35	62.24	26.33	54.0367
ENSMUST00000021750	ENSMUSG00000021313	Ryr2	ryanodine receptor 2, cardiac [Source:MGI Symbol;Acc:MGI:99685]	0.483551	-1.04826	0.000235175	0.00297215	yes	down	10.23	8.46	7.96	4.48	5.7	2.6	8.88333	4.26
ENSMUST00000021757	ENSMUSG00000021322	Aoah	acyloxyacyl hydrolase [Source:MGI Symbol;Acc:MGI:1350928]	3.452	1.78743	1.94495e-05	0.000362561	yes	up	1.62	0.85	1.55	3.8	3.51	6.26	1.34	4.52333
ENSMUST00000021822	ENSMUSG00000021390	Ogn	osteoglycin [Source:MGI Symbol;Acc:MGI:109278]	0.430323	-1.21651	3.38765e-16	6.00938e-14	yes	down	150.35	174.68	169.54	76.9	73.92	59.74	164.857	70.1867
ENSMUST00000021860	ENSMUSG00000021423	Ly86	lymphocyte antigen 86 [Source:MGI Symbol;Acc:MGI:1321404]	2.56938	1.36142	0.000506671	0.00560633	yes	up	20.35	13.76	7.84	32.16	28.98	44.57	13.9833	35.2367
ENSMUST00000021900	ENSMUSG00000021451	Sema4d	sema domain, immunoglobulin domain (Ig), transmembrane domain (TM) and short cytoplasmic domain, (semaphorin) 4D [Source:MGI Symbol;Acc:MGI:109244]	2.94542	1.55847	0.0019866	0.0168882	yes	up	6.8	1.44	4.63	9.31	12.72	15.03	4.29	12.3533
ENSMUST00000022039	ENSMUSG00000021556	Golm1	golgi membrane protein 1 [Source:MGI Symbol;Acc:MGI:1917329]	2.22843	1.15603	2.75837e-10	1.74352e-08	yes	up	10.81	11.15	10.51	19.3	24.37	27.8	10.8233	23.8233
ENSMUST00000022124	ENSMUSG00000021624	Cd180	CD180 antigen [Source:MGI Symbol;Acc:MGI:1194924]	2.65953	1.41117	0.00017059	0.00226868	yes	up	14.16	9.8	6.12	26.2	18.39	33.79	10.0267	26.1267
ENSMUST00000022169	ENSMUSG00000021665	Hexb	hexosaminidase B [Source:MGI Symbol;Acc:MGI:96074]	2.82706	1.4993	1.30899e-12	1.26009e-10	yes	up	22.35	24.03	17.79	53.14	54.6	71.23	21.39	59.6567
ENSMUST00000022213	ENSMUSG00000021702	Thbs4	thrombospondin 4 [Source:MGI Symbol;Acc:MGI:1101779]	6.13124	2.61618	0.00040986	0.00470537	yes	up	2.8	0.56	0.51	3.46	7.88	11.78	1.29	7.70667
ENSMUST00000022239	ENSMUSG00000021725	Parp8	poly (ADP-ribose) polymerase family, member 8 [Source:MGI Symbol;Acc:MGI:1098713]	2.25985	1.17622	0.00180462	0.015668	yes	up	5.74	3.46	3.82	11.08	5.79	11.84	4.34	9.57
ENSMUST00000022287	ENSMUSG00000021765	Fst	follistatin [Source:MGI Symbol;Acc:MGI:95586]	10.1931	3.34953	0.000463574	0.0052212	yes	up	0.02	0.36	0.14	0.9	1.57	3.17	0.173333	1.88
ENSMUST00000022330	ENSMUSG00000021798	Ldb3	LIM domain binding 3 [Source:MGI Symbol;Acc:MGI:1344412]	0.352252	-1.50532	5.45844e-05	0.000876079	yes	down	6.09	4.74	5.18	1.33	1.77	2.49	5.33667	1.86333
ENSMUST00000022337	ENSMUSG00000021803	Cdhr1	cadherin-related family member 1 [Source:MGI Symbol;Acc:MGI:2157782]	18.9521	4.24428	1.10021e-23	4.79223e-21	yes	up	0.14	0.1	0.15	2.52	2.06	2.75	0.13	2.44333
ENSMUST00000022368	ENSMUSG00000021822	Plau	plasminogen activator, urokinase [Source:MGI Symbol;Acc:MGI:97611]	4.77067	2.25419	1.09652e-12	1.0816e-10	yes	up	6.07	5.21	5.91	20.86	20.81	38.95	5.73	26.8733
ENSMUST00000022460	ENSMUSG00000021903	Galnt15	polypeptide N-acetylgalactosaminyltransferase 15 [Source:MGI Symbol;Acc:MGI:1926004]	0.488635	-1.03317	1.86866e-09	9.94048e-08	yes	down	17.58	14.9	17.94	8.74	9.12	6.47	16.8067	8.11
ENSMUST00000022536	ENSMUSG00000021965	Ska3	spindle and kinetochore associated complex subunit 3 [Source:MGI Symbol;Acc:MGI:3041235]	2.91497	1.54348	0.00248148	0.0202462	yes	up	0.37	0.35	0.44	0.88	1.14	1.31	0.386667	1.11
ENSMUST00000022551	ENSMUSG00000035469	Rcbtb1	regulator of chromosome condensation (RCC1) and BTB (POZ) domain containing protein 1 [Source:MGI Symbol;Acc:MGI:1918580]	0.365125	-1.45354	0.000220267	0.00281365	yes	down	1.93	1.59	1.59	0.58	0.85	0.41	1.70333	0.613333
ENSMUST00000022591	ENSMUSG00000022014	Epsti1	epithelial stromal interaction 1 (breast) [Source:MGI Symbol;Acc:MGI:1915168]	3.77678	1.91716	1.97352e-10	1.29881e-08	yes	up	9.98	9.22	6.75	28.96	24.52	42.77	8.65	32.0833
ENSMUST00000022592	ENSMUSG00000022015	Tnfsf11	tumor necrosis factor (ligand) superfamily, member 11 [Source:MGI Symbol;Acc:MGI:1100089]	6.71844	2.74813	0.000758615	0.00775233	yes	up	0.12	0.19	0.5	1.18	1.12	3.1	0.27	1.8
ENSMUST00000022612	ENSMUSG00000022033	Pbk	PDZ binding kinase [Source:MGI Symbol;Acc:MGI:1289156]	2.7807	1.47545	0.000144074	0.00197146	yes	up	1.33	0.82	0.99	2.59	2.95	3.07	1.04667	2.87
ENSMUST00000022616	ENSMUSG00000022037	Clu	clusterin [Source:MGI Symbol;Acc:MGI:88423]	2.61002	1.38406	2.64738e-11	2.06135e-09	yes	up	175.97	227.89	160.12	392.76	513.62	551.47	187.993	485.95
ENSMUST00000022681	ENSMUSG00000022090	Pdlim2	PDZ and LIM domain 2 [Source:MGI Symbol;Acc:MGI:2384850]	0.405504	-1.30221	0.000469995	0.00528405	yes	down	7.16	4.71	4.46	2.67	1.95	1.88	5.44333	2.16667
ENSMUST00000022698	ENSMUSG00000022102	Dok2	docking protein 2 [Source:MGI Symbol;Acc:MGI:1332623]	2.63368	1.39708	0.000166022	0.00221596	yes	up	7.47	3.46	3.92	11.19	11.67	15.51	4.95	12.79
ENSMUST00000022718	ENSMUSG00000022122	Ednrb	endothelin receptor type B [Source:MGI Symbol;Acc:MGI:102720]	0.490788	-1.02683	5.63387e-05	0.000900294	yes	down	31.88	36.36	20.13	14.78	15.34	12.86	29.4567	14.3267
ENSMUST00000022722	ENSMUSG00000022126	Acod1	aconitate decarboxylase 1 [Source:MGI Symbol;Acc:MGI:103206]	429.349	8.74601	2.00673e-70	1.10353e-66	yes	up	0.39	0.3	0.36	75.91	106.91	260.24	0.35	147.687
ENSMUST00000022746	ENSMUSG00000022146	Osmr	oncostatin M receptor [Source:MGI Symbol;Acc:MGI:1330819]	2.27479	1.18573	1.82291e-08	7.78594e-07	yes	up	28.69	34.73	30.95	61.28	61.9	88.63	31.4567	70.6033
ENSMUST00000022787	ENSMUSG00000022180	Slc7a8	solute carrier family 7 (cationic amino acid transporter, y+ system), member 8 [Source:MGI Symbol;Acc:MGI:1355323]	6.41919	2.68239	8.29468e-20	2.35424e-17	yes	up	2.36	2.58	2.01	11.08	13.03	19.86	2.31667	14.6567
ENSMUST00000022793	ENSMUSG00000022185	Acin1	apoptotic chromatin condensation inducer 1 [Source:MGI Symbol;Acc:MGI:1891824]	0.334495	-1.57995	0.000300148	0.00363131	yes	down	8.05	9.35	9.89	4.46	3.3	1.29	9.09667	3.01667
ENSMUST00000022830	ENSMUSG00000022221	Ripk3	receptor-interacting serine-threonine kinase 3 [Source:MGI Symbol;Acc:MGI:2154952]	2.88953	1.53083	3.64588e-05	0.000622834	yes	up	3.35	1.53	2.63	5.95	7.15	8.3	2.50333	7.13333
ENSMUST00000022904	ENSMUSG00000022295	Atp6v1c1	ATPase, H+ transporting, lysosomal V1 subunit C1 [Source:MGI Symbol;Acc:MGI:1913585]	2.30559	1.20513	2.77622e-07	8.8655e-06	yes	up	29.97	32.92	25.9	56.54	58.68	86.63	29.5967	67.2833
ENSMUST00000022913	ENSMUSG00000022303	Dcstamp	dendrocyte expressed seven transmembrane protein [Source:MGI Symbol;Acc:MGI:1923016]	14.8687	3.8942	0.000215766	0.00276741	yes	up	0.17	0	0.15	0.7	1.4	2.67	0.106667	1.59
ENSMUST00000022916	ENSMUSG00000022305	Lrp12	low density lipoprotein-related protein 12 [Source:MGI Symbol;Acc:MGI:2443132]	3.23258	1.69269	5.76405e-10	3.37205e-08	yes	up	5.89	7.13	6.45	18.33	15.92	27.78	6.49	20.6767
ENSMUST00000022971	ENSMUSG00000022346	Myc	myelocytomatosis oncogene [Source:MGI Symbol;Acc:MGI:97250]	2.17116	1.11847	3.92893e-05	0.000662751	yes	up	3.37	2.24	2.87	5.21	6.01	6.94	2.82667	6.05333
ENSMUST00000023015	ENSMUSG00000022382	Wnt7b	wingless-type MMTV integration site family, member 7B [Source:MGI Symbol;Acc:MGI:98962]	4.88906	2.28956	0.000350062	0.00412765	yes	up	0.46	0.14	0.39	1.01	1.34	2.41	0.33	1.58667
ENSMUST00000023074	ENSMUSG00000022439	Parvg	parvin, gamma [Source:MGI Symbol;Acc:MGI:2158329]	4.30848	2.10718	9.39868e-14	1.12972e-11	yes	up	4.62	5.18	5.52	21.33	15.65	28.01	5.10667	21.6633
ENSMUST00000023075	ENSMUSG00000022440	C1qtnf6	C1q and tumor necrosis factor related protein 6 [Source:MGI Symbol;Acc:MGI:1919959]	2.76593	1.46776	7.90103e-06	0.000166235	yes	up	5.16	6.32	4.45	10.5	13	20.02	5.31	14.5067
ENSMUST00000023076	ENSMUSG00000058099	Nfam1	Nfat activating molecule with ITAM motif 1 [Source:MGI Symbol;Acc:MGI:1921289]	2.76377	1.46664	3.41579e-07	1.06651e-05	yes	up	12.53	9.74	6.58	21.29	26.44	30.95	9.61667	26.2267
ENSMUST00000023134	ENSMUSG00000022491	Glycam1	glycosylation dependent cell adhesion molecule 1 [Source:MGI Symbol;Acc:MGI:95759]	161.402	7.33452	6.95979e-07	2.00512e-05	yes	up	0	0	0	2.97	4.48	3.51	0	3.65333
ENSMUST00000023138	ENSMUSG00000022494	Shisa9	shisa family member 9 [Source:MGI Symbol;Acc:MGI:1919805]	0.224085	-2.15788	0.00216536	0.018138	yes	down	0.9	1.2	1.13	0.33	0.33	0.06	1.07667	0.24
ENSMUST00000023140	ENSMUSG00000022496	Tnfrsf17	tumor necrosis factor receptor superfamily, member 17 [Source:MGI Symbol;Acc:MGI:1343050]	12.9236	3.69193	0.000208188	0.0026788	yes	up	0.37	0.09	0.31	3.17	1.22	5.42	0.256667	3.27
ENSMUST00000023143	ENSMUSG00000022500	Litaf	LPS-induced TN factor [Source:MGI Symbol;Acc:MGI:1929512]	3.26037	1.70504	5.35571e-12	4.67488e-10	yes	up	33.89	40.21	35.9	90.59	105.68	157.67	36.6667	117.98
ENSMUST00000023180	ENSMUSG00000022534	Mefv	Mediterranean fever [Source:MGI Symbol;Acc:MGI:1859396]	6.30024	2.65541	7.04829e-12	5.96299e-10	yes	up	1.14	0.9	0.84	4.13	5.29	8.51	0.96	5.97667
ENSMUST00000023250	ENSMUSG00000022586	Ly6i	lymphocyte antigen 6 complex, locus I [Source:MGI Symbol;Acc:MGI:1888480]	105.91	6.72669	3.45194e-224	1.51861e-219	yes	up	1.81	2.09	2.2	221.08	191.14	226.74	2.03333	212.987
ENSMUST00000023329	ENSMUSG00000061100	Retnla	resistin like alpha [Source:MGI Symbol;Acc:MGI:1888504]	8.18889	3.03367	1.45617e-31	1.2561e-28	yes	up	88.5	90.32	107.79	1034.7	623.73	651.82	95.5367	770.083
ENSMUST00000023450	ENSMUSG00000022766	Serpind1	serine (or cysteine) peptidase inhibitor, clade D, member 1 [Source:MGI Symbol;Acc:MGI:96051]	2.9535	1.56242	0.000188565	0.00246817	yes	up	0.99	0.6	0.69	2.18	1.9	2.52	0.76	2.2
ENSMUST00000023453	ENSMUSG00000022769	Sdf2l1	stromal cell-derived factor 2-like 1 [Source:MGI Symbol;Acc:MGI:2149842]	3.13048	1.64638	8.72636e-35	9.26036e-32	yes	up	13.71	14.09	13.91	41.21	44.27	43.61	13.9033	43.03
ENSMUST00000023531	ENSMUSG00000022831	Hcls1	hematopoietic cell specific Lyn substrate 1 [Source:MGI Symbol;Acc:MGI:104568]	3.45641	1.78927	2.96727e-09	1.52143e-07	yes	up	34.57	22.07	17.46	75.34	70.78	105.23	24.7	83.7833
ENSMUST00000023583	ENSMUSG00000022868	Ahsg	alpha-2-HS-glycoprotein [Source:MGI Symbol;Acc:MGI:107189]	3.07066	1.61855	0.00466859	0.0334177	yes	up	1.04	0.88	0.46	2.24	3.26	1.68	0.793333	2.39333
ENSMUST00000023616	ENSMUSG00000022899	Slc15a2	solute carrier family 15 (H+/peptide transporter), member 2 [Source:MGI Symbol;Acc:MGI:1890457]	0.472877	-1.08046	0.00124932	0.0116468	yes	down	11.11	11.47	23.72	7.11	8.04	6.49	15.4333	7.21333
ENSMUST00000023622	ENSMUSG00000022906	Parp9	poly (ADP-ribose) polymerase family, member 9 [Source:MGI Symbol;Acc:MGI:1933117]	2.79223	1.48142	6.91138e-09	3.31935e-07	yes	up	10.2	15.81	16.14	34.21	35.81	46.38	14.05	38.8
ENSMUST00000023655	ENSMUSG00000000386	Mx1	MX dynamin-like GTPase 1 [Source:MGI Symbol;Acc:MGI:97243]	13.0362	3.70445	8.19035e-32	7.50662e-29	yes	up	1.46	0.88	1.12	12.01	12.7	19.56	1.15333	14.7567
ENSMUST00000023666	ENSMUSG00000022945	Chaf1b	chromatin assembly factor 1, subunit B (p60) [Source:MGI Symbol;Acc:MGI:1314881]	2.86387	1.51797	0.00610418	0.041162	yes	up	2.17	1.76	0.58	4.15	3.49	5.1	1.50333	4.24667
ENSMUST00000023672	ENSMUSG00000022951	Rcan1	regulator of calcineurin 1 [Source:MGI Symbol;Acc:MGI:1890564]	2.48233	1.3117	0.000768618	0.00782909	yes	up	13.16	23.87	18.73	24	53.46	60.16	18.5867	45.8733
ENSMUST00000023756	ENSMUSG00000023015	Racgap1	Rac GTPase-activating protein 1 [Source:MGI Symbol;Acc:MGI:1349423]	2.7589	1.46409	3.62969e-06	8.45321e-05	yes	up	2.88	4.38	2.61	7.36	8.8	10.81	3.29	8.99
ENSMUST00000023774	ENSMUSG00000023030	Slc11a2	solute carrier family 11 (proton-coupled divalent metal ion transporters), member 2 [Source:MGI Symbol;Acc:MGI:1345279]	2.2274	1.15536	2.4858e-11	1.94933e-09	yes	up	4.54	4.47	5.6	11.06	10.62	10.48	4.87	10.72
ENSMUST00000023840	ENSMUSG00000023078	Cxcl13	chemokine (C-X-C motif) ligand 13 [Source:MGI Symbol;Acc:MGI:1888499]	4.3102	2.10776	1.70176e-10	1.1292e-08	yes	up	3.54	7.09	6.46	21.53	24.6	26.93	5.69667	24.3533
ENSMUST00000023920	ENSMUSG00000023153	Tmem52	transmembrane protein 52 [Source:MGI Symbol;Acc:MGI:1916921]	70.0441	6.13019	0.00228218	0.0189148	yes	up	0	0	0	1.31	1.25	0.25	0	0.936667
ENSMUST00000023994	ENSMUSG00000023224	Serping1	serine (or cysteine) peptidase inhibitor, clade G, member 1 [Source:MGI Symbol;Acc:MGI:894696]	2.11973	1.08388	3.89899e-05	0.000658205	yes	up	320.12	410.12	254.9	527.36	655.72	881.41	328.38	688.163
ENSMUST00000024044	ENSMUSG00000023274	Cd4	CD4 antigen [Source:MGI Symbol;Acc:MGI:88335]	3.22924	1.69119	1.35927e-06	3.6132e-05	yes	up	5.11	4.31	2.88	12.1	9.4	17.48	4.1	12.9933
ENSMUST00000024112	ENSMUSG00000023341	Mx2	MX dynamin-like GTPase 2 [Source:MGI Symbol;Acc:MGI:97244]	4.66568	2.22209	3.41291e-14	4.41601e-12	yes	up	1.64	1.49	2.5	7.48	9.34	9.29	1.87667	8.70333
ENSMUST00000024118	ENSMUSG00000023349	Clec4n	C-type lectin domain family 4, member n [Source:MGI Symbol;Acc:MGI:1861231]	18.4899	4.20867	4.62887e-19	1.21213e-16	yes	up	8.49	10.31	4.34	86.01	99.02	236.37	7.71333	140.467
ENSMUST00000024238	ENSMUSG00000023473	Celsr3	cadherin, EGF LAG seven-pass G-type receptor 3 [Source:MGI Symbol;Acc:MGI:1858236]	3.24136	1.6966	0.000424849	0.00484961	yes	up	0.11	0.07	0.13	0.3	0.29	0.41	0.103333	0.333333
ENSMUST00000024270	ENSMUSG00000023505	Cdca3	cell division cycle associated 3 [Source:MGI Symbol;Acc:MGI:1315198]	2.26779	1.18128	0.000579173	0.00624499	yes	up	1.65	2.16	1.35	3.38	3.9	4.25	1.72	3.84333
ENSMUST00000024660	ENSMUSG00000023886	Smoc2	SPARC related modular calcium binding 2 [Source:MGI Symbol;Acc:MGI:1929881]	3.22641	1.68993	0.000109242	0.00156748	yes	up	6.55	9.31	8.62	13.06	22.15	42.78	8.16	25.9967
ENSMUST00000024696	ENSMUSG00000023903	Mmp25	matrix metallopeptidase 25 [Source:MGI Symbol;Acc:MGI:2443938]	4.94307	2.30541	7.79356e-11	5.49459e-09	yes	up	1.43	1.1	0.79	4.24	4.78	7.13	1.10667	5.38333
ENSMUST00000024706	ENSMUSG00000023913	Pla2g7	phospholipase A2, group VII (platelet-activating factor acetylhydrolase, plasma) [Source:MGI Symbol;Acc:MGI:1351327]	7.97208	2.99496	4.31781e-14	5.5059e-12	yes	up	9.61	5.91	5.77	35.48	43.5	87.27	7.09667	55.4167
ENSMUST00000024736	ENSMUSG00000023940	Sgo1	shugoshin 1 [Source:MGI Symbol;Acc:MGI:1919665]	2.94133	1.55647	0.000441177	0.00500225	yes	up	0.33	0.57	0.37	1.06	1.48	1.18	0.423333	1.24
ENSMUST00000024742	ENSMUSG00000023947	Nfkbie	nuclear factor of kappa light polypeptide gene enhancer in B cells inhibitor, epsilon [Source:MGI Symbol;Acc:MGI:1194908]	5.17626	2.37191	2.27515e-20	6.85553e-18	yes	up	7.94	6.57	7.42	27.69	35.26	48.95	7.31	37.3
ENSMUST00000024791	ENSMUSG00000023992	Trem2	triggering receptor expressed on myeloid cells 2 [Source:MGI Symbol;Acc:MGI:1913150]	17.7575	4.15036	4.43527e-30	3.30713e-27	yes	up	1.78	3.01	2.37	33.06	34.35	57.58	2.38667	41.6633
ENSMUST00000024811	ENSMUSG00000024014	Pim1	proviral integration site 1 [Source:MGI Symbol;Acc:MGI:97584]	2.89671	1.53442	6.5308e-09	3.15324e-07	yes	up	30.71	17.62	18.01	61.08	54.76	72.72	22.1133	62.8533
ENSMUST00000024816	ENSMUSG00000024019	Cmtr1	cap methyltransferase 1 [Source:MGI Symbol;Acc:MGI:1921407]	2.06669	1.04733	0.000140068	0.00193045	yes	up	9.16	10.46	5.49	15.48	17.06	18.82	8.37	17.12
ENSMUST00000024829	ENSMUSG00000024030	Abcg1	ATP binding cassette subfamily G member 1 [Source:MGI Symbol;Acc:MGI:107704]	2.18329	1.1265	4.46981e-09	2.21193e-07	yes	up	34.82	36.79	26.4	63.32	67.84	80.23	32.67	70.4633
ENSMUST00000024831	ENSMUSG00000024032	Tff1	trefoil factor 1 [Source:MGI Symbol;Acc:MGI:88135]	118.431	6.88791	5.7408e-05	0.000915386	yes	up	0	0	0	1.67	1.25	3.9	0	2.27333
ENSMUST00000024849	ENSMUSG00000024053	Emilin2	elastin microfibril interfacer 2 [Source:MGI Symbol;Acc:MGI:2389136]	8.65011	3.11272	1.03162e-10	7.11346e-09	yes	up	0.45	0.19	0.22	1.76	2.72	2.88	0.286667	2.45333
ENSMUST00000024854	ENSMUSG00000024059	Clip4	CAP-GLY domain containing linker protein family, member 4 [Source:MGI Symbol;Acc:MGI:1919100]	2.19006	1.13097	3.77471e-09	1.8892e-07	yes	up	4.69	5.57	5.15	11.91	10.29	11.14	5.13667	11.1133
ENSMUST00000024884	ENSMUSG00000024079	Eif2ak2	eukaryotic translation initiation factor 2-alpha kinase 2 [Source:MGI Symbol;Acc:MGI:1353449]	2.27144	1.18361	9.81971e-14	1.17711e-11	yes	up	17.09	19.67	17.57	36.87	38.95	46.09	18.11	40.6367
ENSMUST00000024894	ENSMUSG00000024087	Cyp1b1	cytochrome P450, family 1, subfamily b, polypeptide 1 [Source:MGI Symbol;Acc:MGI:88590]	3.57513	1.838	3.32839e-06	7.83864e-05	yes	up	3.67	6.22	5.36	13.18	12.5	28.06	5.08333	17.9133
ENSMUST00000024932	ENSMUSG00000024121	Atp6v0c	ATPase, H+ transporting, lysosomal V0 subunit C [Source:MGI Symbol;Acc:MGI:88116]	2.40559	1.26639	1.36911e-15	2.27288e-13	yes	up	229.9	223.12	182.9	455.24	480.3	573.44	211.973	502.993
ENSMUST00000024981	ENSMUSG00000024165	Jpt2	Jupiter microtubule associated homolog 2 [Source:MGI Symbol;Acc:MGI:1196260]	2.02538	1.01819	1.44823e-07	4.94276e-06	yes	up	16.57	20.4	15.24	30.42	35.35	38.84	17.4033	34.87
ENSMUST00000024988	ENSMUSG00000024164	C3	complement component 3 [Source:MGI Symbol;Acc:MGI:88227]	4.36435	2.12577	4.89505e-19	1.27425e-16	yes	up	293.24	442.12	287.37	1215.73	1518.81	1693.44	340.91	1475.99
ENSMUST00000025161	ENSMUSG00000024308	Tapbp	TAP binding protein [Source:MGI Symbol;Acc:MGI:1201689]	2.05377	1.03827	5.05243e-06	0.000112951	yes	up	46.84	40.67	32.45	63.68	80.25	99.08	39.9867	81.0033
ENSMUST00000025181	ENSMUSG00000061232	H2-K1	histocompatibility 2, K1, K region [Source:MGI Symbol;Acc:MGI:95904]	3.2984	1.72177	3.43303e-22	1.29085e-19	yes	up	429.6	486.38	378.73	1357.92	1230.33	1623.27	431.57	1403.84
ENSMUST00000025196	ENSMUSG00000024338	Psmb8	proteasome (prosome, macropain) subunit, beta type 8 (large multifunctional peptidase 7) [Source:MGI Symbol;Acc:MGI:1346527]	2.85675	1.51437	6.88725e-14	8.48713e-12	yes	up	11.61	9.22	8.63	24.9	26.72	31.17	9.82	27.5967
ENSMUST00000025211	ENSMUSG00000024353	Mzb1	marginal zone B and B1 cell-specific protein 1 [Source:MGI Symbol;Acc:MGI:1917066]	5.47218	2.45212	2.71618e-05	0.000485349	yes	up	5.81	2.98	2.29	16.72	10.02	32.36	3.69333	19.7
ENSMUST00000025229	ENSMUSG00000090231	Cfb	complement factor B [Source:MGI Symbol;Acc:MGI:105975]	43.7826	5.45229	0.00172787	0.0151108	yes	up	8.02	0.27	0.02	97.68	117.07	137.58	2.77	117.443
ENSMUST00000025230	ENSMUSG00000024371	C2	complement component 2 (within H-2S) [Source:MGI Symbol;Acc:MGI:88226]	3.38423	1.75883	9.72104e-07	2.67956e-05	yes	up	8.45	12.68	5.62	21.46	32.4	36.05	8.91667	29.97
ENSMUST00000025262	ENSMUSG00000024399	Ltb	lymphotoxin B [Source:MGI Symbol;Acc:MGI:104796]	2.70848	1.43748	0.00198189	0.0168645	yes	up	32.8	15.38	10.24	52.39	35.14	66.96	19.4733	51.4967
ENSMUST00000025263	ENSMUSG00000024401	Tnf	tumor necrosis factor [Source:MGI Symbol;Acc:MGI:104798]	17.5778	4.13568	7.086e-16	1.20361e-13	yes	up	3.41	1.02	1.24	23.01	27.11	47.1	1.89	32.4067
ENSMUST00000025266	ENSMUSG00000024402	Lta	lymphotoxin A [Source:MGI Symbol;Acc:MGI:104797]	3.18554	1.67154	0.00652362	0.0432734	yes	up	0.69	0.38	0.61	2.34	1.25	1.67	0.56	1.75333
ENSMUST00000025486	ENSMUSG00000024590	Lmnb1	lamin B1 [Source:MGI Symbol;Acc:MGI:96795]	2.03091	1.02213	5.25695e-10	3.10428e-08	yes	up	12.84	11.48	10.51	20.99	22.75	25.99	11.61	23.2433
ENSMUST00000025523	ENSMUSG00000024621	Csf1r	colony stimulating factor 1 receptor [Source:MGI Symbol;Acc:MGI:1339758]	2.02159	1.01549	1.05512e-18	2.71451e-16	yes	up	41.89	38.58	37.98	70.93	80.62	84.83	39.4833	78.7933
ENSMUST00000025542	ENSMUSG00000024640	Psat1	phosphoserine aminotransferase 1 [Source:MGI Symbol;Acc:MGI:2183441]	2.07242	1.05132	1.47902e-05	0.000285881	yes	up	6.15	5.57	4.14	8.96	11.93	11.55	5.28667	10.8133
ENSMUST00000025554	ENSMUSG00000024653	Scgb1a1	secretoglobin, family 1A, member 1 (uteroglobin) [Source:MGI Symbol;Acc:MGI:98919]	0.371701	-1.42778	2.74993e-05	0.000490385	yes	down	166096	145640	242234	94596.3	65963.1	43321.6	184657	67960.3
ENSMUST00000025563	ENSMUSG00000024661	Fth1	ferritin heavy polypeptide 1 [Source:MGI Symbol;Acc:MGI:95588]	2.54445	1.34735	1.97731e-41	3.10671e-38	yes	up	1609.98	1608.75	1547.33	3778.82	3861.31	4329.91	1588.69	3990.01
ENSMUST00000025571	ENSMUSG00000024669	Cd5	CD5 antigen [Source:MGI Symbol;Acc:MGI:88340]	3.74304	1.90421	8.13789e-06	0.000170276	yes	up	2.64	1.27	1.37	6.85	4.67	7.79	1.76	6.43667
ENSMUST00000025580	ENSMUSG00000024677	Ms4a6b	membrane-spanning 4-domains, subfamily A, member 6B [Source:MGI Symbol;Acc:MGI:1917024]	3.09511	1.62999	5.13569e-07	1.52555e-05	yes	up	7.68	5.89	4.93	15.5	15.39	25.35	6.16667	18.7467
ENSMUST00000025582	ENSMUSG00000024679	Ms4a6d	membrane-spanning 4-domains, subfamily A, member 6D [Source:MGI Symbol;Acc:MGI:1916024]	12.2215	3.61135	2.77174e-20	8.23899e-18	yes	up	3.54	5.05	2.73	30.28	39.85	66.4	3.77333	45.51
ENSMUST00000025601	ENSMUSG00000024696	Lpxn	leupaxin [Source:MGI Symbol;Acc:MGI:2147677]	4.39851	2.13701	3.38885e-07	1.0596e-05	yes	up	6.1	4.49	2.32	16.06	15.1	24.51	4.30333	18.5567
ENSMUST00000025646	ENSMUSG00000024737	Slc15a3	solute carrier family 15, member 3 [Source:MGI Symbol;Acc:MGI:1929691]	6.72361	2.74924	1.62229e-20	4.99088e-18	yes	up	11.67	11.5	8.89	53.54	58.42	100.15	10.6867	70.7033
ENSMUST00000025680	ENSMUSG00000024768	Lipf	lipase, gastric [Source:MGI Symbol;Acc:MGI:1914967]	5.75607	2.52508	0.00188872	0.0162445	yes	up	0.14	0.42	0.12	1.05	1.35	1.48	0.226667	1.29333
ENSMUST00000025682	ENSMUSG00000024770	Lipn	lipase, family member N [Source:MGI Symbol;Acc:MGI:1917416]	10.6211	3.40886	0.00485115	0.0344554	yes	up	0.13	0.04	0.04	0.49	0.38	1.35	0.07	0.74
ENSMUST00000025704	ENSMUSG00000024791	Cdca5	cell division cycle associated 5 [Source:MGI Symbol;Acc:MGI:1915099]	2.95105	1.56123	0.000546757	0.0059686	yes	up	0.58	0.56	0.61	1.46	1.54	2.09	0.583333	1.69667
ENSMUST00000025872	ENSMUSG00000064202	Spata6l	spermatogenesis associated 6 like [Source:MGI Symbol;Acc:MGI:1918036]	0.37847	-1.40175	7.30314e-07	2.09171e-05	yes	down	4.12	3.59	3.97	1.34	1.35	1.67	3.89333	1.45333
ENSMUST00000025979	ENSMUSG00000025007	Aldh18a1	aldehyde dehydrogenase 18 family, member A1 [Source:MGI Symbol;Acc:MGI:1888908]	2.52025	1.33357	4.90475e-08	1.90446e-06	yes	up	7.23	4.86	4.45	11.61	15.28	14.16	5.51333	13.6833
ENSMUST00000026021	ENSMUSG00000025044	Msr1	macrophage scavenger receptor 1 [Source:MGI Symbol;Acc:MGI:98257]	14.7238	3.88008	6.96145e-18	1.63773e-15	yes	up	0.95	0.85	1.1	9.38	11.48	21.1	0.966667	13.9867
ENSMUST00000026039	ENSMUSG00000025059	Gk	glycerol kinase [Source:MGI Symbol;Acc:MGI:106594]	2.10179	1.07162	2.38332e-06	5.88711e-05	yes	up	2.49	2.45	2.74	5.1	4.55	6.24	2.56	5.29667
ENSMUST00000026120	ENSMUSG00000025128	Bhlhe22	basic helix-loop-helix family, member e22 [Source:MGI Symbol;Acc:MGI:1930001]	4.35836	2.12378	0.00125259	0.0116649	yes	up	0.21	0.2	0.34	0.59	0.91	1.71	0.25	1.07
ENSMUST00000026133	ENSMUSG00000025140	Pycr1	pyrroline-5-carboxylate reductase 1 [Source:MGI Symbol;Acc:MGI:2384795]	2.24474	1.16655	0.00307327	0.0240573	yes	up	1.52	0.85	1.24	2.8	2.39	2.79	1.20333	2.66
ENSMUST00000026162	ENSMUSG00000025165	Sectm1a	secreted and transmembrane 1A [Source:MGI Symbol;Acc:MGI:2384805]	71.542	6.16072	0.00145307	0.0131668	yes	up	0	0	0	0.47	0.18	0.73	0	0.46
ENSMUST00000026170	ENSMUSG00000025171	Ubtd1	ubiquitin domain containing 1 [Source:MGI Symbol;Acc:MGI:2385092]	2.40657	1.26698	1.45924e-12	1.39255e-10	yes	up	9.17	9.51	8.91	19.59	21.57	24.44	9.19667	21.8667
ENSMUST00000026175	ENSMUSG00000025175	Fn3k	fructosamine 3 kinase [Source:MGI Symbol;Acc:MGI:1926834]	0.269617	-1.89102	0.00275199	0.0220405	yes	down	1.53	2.36	2.54	0.75	0.51	0.43	2.14333	0.563333
ENSMUST00000026262	ENSMUSG00000025232	Hexa	hexosaminidase A [Source:MGI Symbol;Acc:MGI:96073]	2.19762	1.13594	1.05202e-07	3.73238e-06	yes	up	87.43	98.73	83.61	161.33	174.91	248.66	89.9233	194.967
ENSMUST00000026303	ENSMUSG00000025269	Apex2	apurinic/apyrimidinic endonuclease 2 [Source:MGI Symbol;Acc:MGI:1924872]	4.06088	2.02179	0.000224812	0.00285925	yes	up	0.75	1.73	0.6	3.35	3.9	5.14	1.02667	4.13
ENSMUST00000026315	ENSMUSG00000025279	Dnase1l3	deoxyribonuclease 1-like 3 [Source:MGI Symbol;Acc:MGI:1314633]	3.88782	1.95896	4.18202e-07	1.27764e-05	yes	up	0.99	0.74	0.46	3.18	2.26	2.96	0.73	2.8
ENSMUST00000026360	ENSMUSG00000025321	Itgb8	integrin beta 8 [Source:MGI Symbol;Acc:MGI:1338035]	2.96177	1.56646	1.03057e-07	3.66813e-06	yes	up	0.96	1.03	1.17	2.36	2.81	4.07	1.05333	3.08
ENSMUST00000026390	ENSMUSG00000025340	Rabgef1	RAB guanine nucleotide exchange factor (GEF) 1 [Source:MGI Symbol;Acc:MGI:1929459]	0.30227	-1.72609	0.00631165	0.0422206	yes	down	3.25	1.89	3.03	1.49	0.38	0.53	2.72333	0.8
ENSMUST00000026407	ENSMUSG00000025351	Cd63	CD63 antigen [Source:MGI Symbol;Acc:MGI:99529]	2.40898	1.26842	1.24817e-13	1.47213e-11	yes	up	133.25	147.7	173.08	335.42	334.94	409.93	151.343	360.097
ENSMUST00000026411	ENSMUSG00000025355	Mmp19	matrix metallopeptidase 19 [Source:MGI Symbol;Acc:MGI:1927899]	5.22355	2.38503	3.19913e-27	1.98225e-24	yes	up	10.01	9.35	8.94	38.97	44.49	62.09	9.43333	48.5167
ENSMUST00000026507	ENSMUSG00000025437	Usp33	ubiquitin specific peptidase 33 [Source:MGI Symbol;Acc:MGI:2159711]	116.18	6.86022	3.32341e-05	0.000575101	yes	up	0	0	0	0.28	0.17	0.41	0	0.286667
ENSMUST00000026546	ENSMUSG00000025473	Adam8	a disintegrin and metallopeptidase domain 8 [Source:MGI Symbol;Acc:MGI:107825]	5.06889	2.34167	1.44165e-14	1.98195e-12	yes	up	10.27	6.46	8.4	32.8	33.77	58.31	8.37667	41.6267
ENSMUST00000026564	ENSMUSG00000025491	Ifitm1	interferon induced transmembrane protein 1 [Source:MGI Symbol;Acc:MGI:1915963]	3.90123	1.96393	1.89792e-17	4.11306e-15	yes	up	34.6	40.49	26.32	141.26	109.67	137.61	33.8033	129.513
ENSMUST00000026565	ENSMUSG00000025492	Ifitm3	interferon induced transmembrane protein 3 [Source:MGI Symbol;Acc:MGI:1913391]	2.52354	1.33545	2.93318e-12	2.67833e-10	yes	up	463.82	491.78	308.3	1015.77	1043.08	1082.14	421.3	1047
ENSMUST00000026571	ENSMUSG00000025498	Irf7	interferon regulatory factor 7 [Source:MGI Symbol;Acc:MGI:1859212]	14.1504	3.82277	1.21626e-63	4.45892e-60	yes	up	9.55	7.44	8.93	110.51	98.32	151.65	8.64	120.16
ENSMUST00000026585	ENSMUSG00000025511	Tspan4	tetraspanin 4 [Source:MGI Symbol;Acc:MGI:1928097]	7.11341	2.83054	9.29528e-05	0.0013727	yes	up	0.32	0.61	2.41	6.61	8.41	8.75	1.11333	7.92333
ENSMUST00000026613	ENSMUSG00000025534	Gusb	glucuronidase, beta [Source:MGI Symbol;Acc:MGI:95872]	3.08307	1.62437	2.50215e-19	6.83708e-17	yes	up	24.09	25.3	23.32	64.34	67.82	88.96	24.2367	73.7067
ENSMUST00000026649	ENSMUSG00000048277	Syngr2	synaptogyrin 2 [Source:MGI Symbol;Acc:MGI:1328324]	2.02598	1.01862	4.97135e-07	1.48174e-05	yes	up	78.78	77.21	54.29	121.3	141.39	157.95	70.0933	140.213
ENSMUST00000026661	ENSMUSG00000025574	Tk1	thymidine kinase 1 [Source:MGI Symbol;Acc:MGI:98763]	3.5587	1.83135	4.6702e-10	2.79532e-08	yes	up	2.14	2.41	1.96	8.31	6.71	7.66	2.17	7.56
ENSMUST00000026750	ENSMUSG00000025658	Cnksr2	connector enhancer of kinase suppressor of Ras 2 [Source:MGI Symbol;Acc:MGI:2661175]	0.426083	-1.23079	0.00043085	0.00490665	yes	down	2.03	2.61	2.45	1.31	1.03	0.65	2.36333	0.996667
ENSMUST00000026845	ENSMUSG00000025746	Il6	interleukin 6 [Source:MGI Symbol;Acc:MGI:96559]	181.227	7.50165	1.85641e-07	6.15907e-06	yes	up	0	0	0	1.6	2.16	1.89	0	1.88333
ENSMUST00000026911	ENSMUSG00000025804	Ccr1	chemokine (C-C motif) receptor 1 [Source:MGI Symbol;Acc:MGI:104618]	5.12811	2.35843	4.43739e-10	2.68151e-08	yes	up	8.36	6.9	5.57	24.48	25.19	55.13	6.94333	34.9333
ENSMUST00000026972	ENSMUSG00000025854	Fam20c	FAM20C, golgi associated secretory pathway kinase [Source:MGI Symbol;Acc:MGI:2136853]	5.63949	2.49557	4.91119e-16	8.64615e-14	yes	up	5.23	4.84	3.7	18.96	21.77	35.67	4.59	25.4667
ENSMUST00000027012	ENSMUSG00000033538	Casp4	caspase 4, apoptosis-related cysteine peptidase [Source:MGI Symbol;Acc:MGI:107700]	3.27177	1.71007	7.59723e-10	4.32374e-08	yes	up	11.95	10.14	9.18	29.25	26.92	44.4	10.4233	33.5233
ENSMUST00000027015	ENSMUSG00000025888	Casp1	caspase 1 [Source:MGI Symbol;Acc:MGI:96544]	2.32967	1.22012	8.14691e-05	0.00123079	yes	up	9.36	8.6	5.99	15.87	15.33	23.75	7.98333	18.3167
ENSMUST00000027062	ENSMUSG00000025930	Msc	musculin [Source:MGI Symbol;Acc:MGI:1333884]	4.38996	2.13421	1.10157e-05	0.00022281	yes	up	0.56	0.5	0.77	2.48	2.05	3.43	0.61	2.65333
ENSMUST00000027067	ENSMUSG00000025934	Gsta3	glutathione S-transferase, alpha 3 [Source:MGI Symbol;Acc:MGI:95856]	0.410363	-1.28503	7.27471e-10	4.15631e-08	yes	down	79.15	98.42	70.58	35.16	38.5	27.26	82.7167	33.64
ENSMUST00000027164	ENSMUSG00000026011	Ctla4	cytotoxic T-lymphocyte-associated protein 4 [Source:MGI Symbol;Acc:MGI:88556]	14.2675	3.83466	8.69959e-13	8.778e-11	yes	up	0.51	0.48	0.2	5.18	3.88	7.47	0.396667	5.51
ENSMUST00000027232	ENSMUSG00000117310	Ptp4a1	protein tyrosine phosphatase 4a1 [Source:MGI Symbol;Acc:MGI:1277096]	0.00562386	-7.47422	0.0013266	0.0122273	yes	down	0.09	0.92	0.02	0	0	0	0.343333	0
ENSMUST00000027237	ENSMUSG00000026068	Il18rap	interleukin 18 receptor accessory protein [Source:MGI Symbol;Acc:MGI:1338888]	2.05297	1.03772	0.000817329	0.00824319	yes	up	5.44	2.8	3.71	7.76	6.53	9.72	3.98333	8.00333
ENSMUST00000027243	ENSMUSG00000026073	Il1r2	interleukin 1 receptor, type II [Source:MGI Symbol;Acc:MGI:96546]	9.68725	3.27609	2.60178e-10	1.65644e-08	yes	up	2.39	1.2	0.99	8.65	12.78	22.03	1.52667	14.4867
ENSMUST00000027279	ENSMUSG00000026107	Nabp1	nucleic acid binding protein 1 [Source:MGI Symbol;Acc:MGI:1923258]	2.26015	1.17642	3.48865e-07	1.08617e-05	yes	up	5.09	4.5	4.03	9.32	8.92	12.07	4.54	10.1033
ENSMUST00000027368	ENSMUSG00000026177	Slc11a1	solute carrier family 11 (proton-coupled divalent metal ion transporters), member 1 [Source:MGI Symbol;Acc:MGI:1345275]	10.3218	3.36762	4.37675e-19	1.15992e-16	yes	up	9.05	5.77	5.11	44.42	54.96	102.58	6.64333	67.32
ENSMUST00000027404	ENSMUSG00000026204	Ptprn	protein tyrosine phosphatase, receptor type, N [Source:MGI Symbol;Acc:MGI:102765]	3.66161	1.87248	0.00166327	0.0146403	yes	up	1.17	0.78	0.49	1.49	2.32	5	0.813333	2.93667
ENSMUST00000027467	ENSMUSG00000026249	Serpine2	serine (or cysteine) peptidase inhibitor, clade E, member 2 [Source:MGI Symbol;Acc:MGI:101780]	2.38895	1.25637	5.78867e-06	0.000126886	yes	up	51.78	67.49	53.1	98.18	122.34	186.2	57.4567	135.573
ENSMUST00000027489	ENSMUSG00000026271	Gpr35	G protein-coupled receptor 35 [Source:MGI Symbol;Acc:MGI:1929509]	3.90862	1.96666	7.58977e-05	0.00115936	yes	up	2.14	2.21	1.39	3.74	6.11	12.28	1.91333	7.37667
ENSMUST00000027507	ENSMUSG00000026285	Pdcd1	programmed cell death 1 [Source:MGI Symbol;Acc:MGI:104879]	12.083	3.5949	2.00622e-09	1.05574e-07	yes	up	0.24	0.78	0.64	4.14	5.48	10.32	0.553333	6.64667
ENSMUST00000027559	ENSMUSG00000026321	Tnfrsf11a	tumor necrosis factor receptor superfamily, member 11a, NFKB activator [Source:MGI Symbol;Acc:MGI:1314891]	2.4527	1.29437	1.84745e-13	2.15012e-11	yes	up	5.7	5.42	4.89	13.2	11.29	14.19	5.33667	12.8933
ENSMUST00000027639	ENSMUSG00000026390	Marco	macrophage receptor with collagenous structure [Source:MGI Symbol;Acc:MGI:1309998]	6.09654	2.60799	5.68515e-09	2.77588e-07	yes	up	4.13	11.08	3.72	43.53	35	36.11	6.31	38.2133
ENSMUST00000027670	ENSMUSG00000026415	Fcamr	Fc receptor, IgA, IgM, high affinity [Source:MGI Symbol;Acc:MGI:1927803]	4.84222	2.27567	9.69221e-06	0.000199154	yes	up	0.96	0.97	1.23	7.42	2.77	4.66	1.05333	4.95
ENSMUST00000027675	ENSMUSG00000026417	Pigr	polymeric immunoglobulin receptor [Source:MGI Symbol;Acc:MGI:103080]	5.14368	2.3628	6.42438e-24	2.94404e-21	yes	up	43.34	36.4	58.67	284.28	199.33	216.13	46.1367	233.247
ENSMUST00000027687	ENSMUSG00000026429	Ube2t	ubiquitin-conjugating enzyme E2T [Source:MGI Symbol;Acc:MGI:1914446]	4.03818	2.01371	0.00151032	0.0135821	yes	up	0.44	0.43	0.63	2.03	1.48	2.49	0.5	2
ENSMUST00000027748	ENSMUSG00000026475	Rgs16	regulator of G-protein signaling 16 [Source:MGI Symbol;Acc:MGI:108407]	9.20864	3.20299	1.20026e-35	1.42711e-32	yes	up	1.37	1.64	1.39	10.55	14.93	14.56	1.46667	13.3467
ENSMUST00000027754	ENSMUSG00000026480	Ncf2	neutrophil cytosolic factor 2 [Source:MGI Symbol;Acc:MGI:97284]	4.01627	2.00586	5.47212e-16	9.44059e-14	yes	up	13.83	11.73	10.68	37.68	43.09	62.5	12.08	47.7567
ENSMUST00000027830	ENSMUSG00000026548	Slamf9	SLAM family member 9 [Source:MGI Symbol;Acc:MGI:1923692]	2.28743	1.19373	1.37947e-08	6.13002e-07	yes	up	7.73	6.3	6.88	15.18	14.59	17.36	6.97	15.71
ENSMUST00000027878	ENSMUSG00000026586	Prrx1	paired related homeobox 1 [Source:MGI Symbol;Acc:MGI:97712]	2.01523	1.01094	0.000224471	0.00285657	yes	up	4.5	2.84	2.91	5.35	7.14	7.82	3.41667	6.77
ENSMUST00000027888	ENSMUSG00000026596	Abl2	v-abl Abelson murine leukemia viral oncogene 2 (arg, Abelson-related gene) [Source:MGI Symbol;Acc:MGI:87860]	2.02329	1.0167	0.00267545	0.0215531	yes	up	2.37	3.03	1.65	3.63	5.16	5.34	2.35	4.71
ENSMUST00000027929	ENSMUSG00000026620	Mark1	MAP/microtubule affinity regulating kinase 1 [Source:MGI Symbol;Acc:MGI:2664902]	2.51213	1.32891	3.96147e-05	0.000666903	yes	up	3.97	3.51	3.87	6.52	8.04	13.48	3.78333	9.34667
ENSMUST00000027933	ENSMUSG00000037474	Dtl	denticleless E3 ubiquitin protein ligase [Source:MGI Symbol;Acc:MGI:1924093]	2.25584	1.17366	0.000223716	0.00284943	yes	up	0.67	0.7	0.89	1.69	1.48	1.88	0.753333	1.68333
ENSMUST00000027943	ENSMUSG00000026630	Batf3	basic leucine zipper transcription factor, ATF-like 3 [Source:MGI Symbol;Acc:MGI:1925491]	3.40665	1.76835	0.000875334	0.00870834	yes	up	1.81	0.85	1.41	3.61	5.13	5.02	1.35667	4.58667
ENSMUST00000027966	ENSMUSG00000026656	Fcgr2b	Fc receptor, IgG, low affinity IIb [Source:MGI Symbol;Acc:MGI:95499]	2.69277	1.42909	1.9635e-06	4.98731e-05	yes	up	7.08	4.39	7.28	13.54	14.29	21.74	6.25	16.5233
ENSMUST00000027980	ENSMUSG00000026669	Mcm10	minichromosome maintenance 10 replication initiation factor [Source:MGI Symbol;Acc:MGI:1917274]	3.54352	1.82518	0.000123749	0.00173599	yes	up	0.5	0.3	0.78	1.98	1.51	2.07	0.526667	1.85333
ENSMUST00000027997	ENSMUSG00000026678	Rgs5	regulator of G-protein signaling 5 [Source:MGI Symbol;Acc:MGI:1098434]	3.45284	1.78778	6.76013e-05	0.00105214	yes	up	9.6	4.56	4.13	12.04	18.61	31.21	6.09667	20.62
ENSMUST00000028000	ENSMUSG00000026683	Nuf2	NUF2, NDC80 kinetochore complex component [Source:MGI Symbol;Acc:MGI:1914227]	2.30038	1.20187	2.92504e-05	0.000515343	yes	up	1.57	1.57	1.3	3.3	3.51	3.26	1.48	3.35667
ENSMUST00000028010	ENSMUSG00000026691	Fmo3	flavin containing monooxygenase 3 [Source:MGI Symbol;Acc:MGI:1100496]	0.438305	-1.18999	0.00096523	0.00944872	yes	down	30.28	36.6	53.66	22.19	20.13	10.02	40.18	17.4467
ENSMUST00000028062	ENSMUSG00000026728	Vim	vimentin [Source:MGI Symbol;Acc:MGI:98932]	2.23458	1.16	6.02328e-06	0.00013105	yes	up	462.89	450.21	258.37	744.36	849.42	991.25	390.49	861.677
ENSMUST00000028102	ENSMUSG00000026764	Kif5c	kinesin family member 5C [Source:MGI Symbol;Acc:MGI:1098269]	2.93715	1.55442	1.42332e-05	0.000276818	yes	up	0.47	0.35	0.47	0.98	1.15	1.59	0.43	1.24
ENSMUST00000028106	ENSMUSG00000026768	Itga8	integrin alpha 8 [Source:MGI Symbol;Acc:MGI:109442]	0.484457	-1.04556	9.65252e-11	6.6873e-09	yes	down	112.58	130.92	105.88	54.92	65.09	47.9	116.46	55.97
ENSMUST00000028111	ENSMUSG00000026770	Il2ra	interleukin 2 receptor, alpha chain [Source:MGI Symbol;Acc:MGI:96549]	5.15115	2.36489	2.68014e-10	1.70387e-08	yes	up	1.21	1.37	1.33	5.04	4.85	9.9	1.30333	6.59667
ENSMUST00000028166	ENSMUSG00000026826	Nr4a2	nuclear receptor subfamily 4, group A, member 2 [Source:MGI Symbol;Acc:MGI:1352456]	0.319849	-1.64454	0.00468467	0.0334945	yes	down	2.64	13.66	6.66	2.22	2.07	3.04	7.65333	2.44333
ENSMUST00000028170	ENSMUSG00000026821	Ralgds	ral guanine nucleotide dissociation stimulator [Source:MGI Symbol;Acc:MGI:107485]	2.11104	1.07795	1.15679e-08	5.26274e-07	yes	up	18.68	20.27	17.11	34.9	35.26	46.61	18.6867	38.9233
ENSMUST00000028223	ENSMUSG00000026866	Kynu	kynureninase [Source:MGI Symbol;Acc:MGI:1918039]	2.65056	1.4063	0.00250751	0.0204169	yes	up	0.88	0.94	0.54	1.78	1.6	2.76	0.786667	2.04667
ENSMUST00000028229	ENSMUSG00000026872	Zeb2	zinc finger E-box binding homeobox 2 [Source:MGI Symbol;Acc:MGI:1344407]	2.27497	1.18585	0.00414276	0.0304261	yes	up	1.74	0.72	1.67	3.42	3.64	2.19	1.37667	3.08333
ENSMUST00000028259	ENSMUSG00000026896	Ifih1	interferon induced with helicase C domain 1 [Source:MGI Symbol;Acc:MGI:1918836]	2.23422	1.15977	6.17813e-11	4.47767e-09	yes	up	11.52	14.93	12.14	25.51	28.65	31.18	12.8633	28.4467
ENSMUST00000028280	ENSMUSG00000026837	Col5a1	collagen, type V, alpha 1 [Source:MGI Symbol;Acc:MGI:88457]	2.03277	1.02345	5.03021e-06	0.000112618	yes	up	21.6	19.47	19.53	29.21	41.01	51.26	20.2	40.4933
ENSMUST00000028294	ENSMUSG00000026928	Card9	caspase recruitment domain family, member 9 [Source:MGI Symbol;Acc:MGI:2685628]	2.50573	1.32523	1.15752e-05	0.000232796	yes	up	2.41	1.9	2.29	5.83	4.41	6.03	2.2	5.42333
ENSMUST00000028332	ENSMUSG00000026958	Dpp7	dipeptidylpeptidase 7 [Source:MGI Symbol;Acc:MGI:1933213]	2.42734	1.27937	2.49128e-12	2.31711e-10	yes	up	9.15	10.13	8.99	20.31	22.07	25.36	9.42333	22.58
ENSMUST00000028337	ENSMUSG00000026961	Lrrc26	leucine rich repeat containing 26 [Source:MGI Symbol;Acc:MGI:2385129]	0.43235	-1.20973	0.0046143	0.0331284	yes	down	12.66	11.66	24.76	9.29	5.63	5.98	16.36	6.96667
ENSMUST00000028362	ENSMUSG00000026980	Ly75	lymphocyte antigen 75 [Source:MGI Symbol;Acc:MGI:106662]	2.08264	1.05842	8.92541e-05	0.00132744	yes	up	4.18	6.53	4.2	9.74	9.23	11.78	4.97	10.25
ENSMUST00000028377	ENSMUSG00000075318	Scn2a	sodium channel, voltage-gated, type II, alpha [Source:MGI Symbol;Acc:MGI:98248]	144.33	7.17323	0.00647659	0.0430335	yes	up	0	0	0	0.21	0.29	0	0	0.166667
ENSMUST00000028389	ENSMUSG00000027004	Frzb	frizzled-related protein [Source:MGI Symbol;Acc:MGI:892032]	18.7025	4.22516	5.84708e-08	2.22518e-06	yes	up	0.1	0.11	0.08	0.99	1.05	3.4	0.0966667	1.81333
ENSMUST00000028467	ENSMUSG00000027073	Prg2	proteoglycan 2, bone marrow [Source:MGI Symbol;Acc:MGI:103294]	50.0886	5.64641	1.66735e-05	0.000316854	yes	up	0.09	0.09	0	2.42	1.74	4.23	0.06	2.79667
ENSMUST00000028469	ENSMUSG00000027075	Slc43a1	solute carrier family 43, member 1 [Source:MGI Symbol;Acc:MGI:1931352]	3.0484	1.60805	0.00460685	0.0330888	yes	up	0.32	0.53	0.3	0.81	1.18	1.48	0.383333	1.15667
ENSMUST00000028624	ENSMUSG00000027199	Gatm	glycine amidinotransferase (L-arginine:glycine amidinotransferase) [Source:MGI Symbol;Acc:MGI:1914342]	3.27014	1.70935	8.69427e-11	6.07122e-09	yes	up	2.44	3.09	1.96	8.22	7.94	8.01	2.49667	8.05667
ENSMUST00000028648	ENSMUSG00000027220	Syt13	synaptotagmin XIII [Source:MGI Symbol;Acc:MGI:1933945]	32.2771	5.01244	5.9326e-12	5.10749e-10	yes	up	0.05	0.05	0.07	1.04	1.41	2.85	0.0566667	1.76667
ENSMUST00000028737	ENSMUSG00000027281	Slx4ip	SLX4 interacting protein [Source:MGI Symbol;Acc:MGI:1921493]	19.3839	4.27679	0.0027378	0.0219643	yes	up	0.11	0	0	0.35	0.69	0.79	0.0366667	0.61
ENSMUST00000028768	ENSMUSG00000027305	Ndufaf1	NADH:ubiquinone oxidoreductase complex assembly factor 1 [Source:MGI Symbol;Acc:MGI:1916952]	0.00213506	-8.87151	0.000196376	0.00254993	yes	down	5.08	3.53	0	0	0	0	2.87	0
ENSMUST00000028794	ENSMUSG00000027322	Siglec1	sialic acid binding Ig-like lectin 1, sialoadhesin [Source:MGI Symbol;Acc:MGI:99668]	5.18323	2.37385	5.75134e-65	2.30017e-61	yes	up	4.79	5.38	4.42	25.31	24.46	24.98	4.86333	24.9167
ENSMUST00000028795	ENSMUSG00000027323	Rad51	RAD51 recombinase [Source:MGI Symbol;Acc:MGI:97890]	3.06711	1.61688	0.00164751	0.0145336	yes	up	0.6	0.33	0.25	1.19	1	1.33	0.393333	1.17333
ENSMUST00000028802	ENSMUSG00000027326	Knl1	kinetochore scaffold 1 [Source:MGI Symbol;Acc:MGI:1923714]	2.10378	1.07298	2.24193e-05	0.00040942	yes	up	0.93	1	0.69	1.85	1.75	1.84	0.873333	1.81333
ENSMUST00000028806	ENSMUSG00000027333	Smox	spermine oxidase [Source:MGI Symbol;Acc:MGI:2445356]	2.40211	1.2643	0.00044784	0.00506469	yes	up	1.92	2.42	3.85	5.27	6.85	7.35	2.73	6.49
ENSMUST00000028846	ENSMUSG00000027368	Dusp2	dual specificity phosphatase 2 [Source:MGI Symbol;Acc:MGI:101911]	3.59958	1.84783	0.000987481	0.00962176	yes	up	2.76	0.68	1.5	4.94	5.11	7.33	1.64667	5.79333
ENSMUST00000028881	ENSMUSG00000027398	Il1b	interleukin 1 beta [Source:MGI Symbol;Acc:MGI:96543]	7.63358	2.93236	1.16873e-09	6.41899e-08	yes	up	26.92	12.56	8.92	83.16	86.91	191.07	16.1333	120.38
ENSMUST00000028882	ENSMUSG00000027399	Il1a	interleukin 1 alpha [Source:MGI Symbol;Acc:MGI:96542]	5.45884	2.44859	4.53389e-09	2.23976e-07	yes	up	3.43	2.89	2.49	12.77	9.85	24.52	2.93667	15.7133
ENSMUST00000028883	ENSMUSG00000027400	Pdyn	prodynorphin [Source:MGI Symbol;Acc:MGI:97535]	23.2672	4.54022	0.0010569	0.010172	yes	up	0	0.03	0.02	0.31	0.4	0.42	0.0166667	0.376667
ENSMUST00000028897	ENSMUSG00000027408	Cpxm1	carboxypeptidase X 1 (M14 family) [Source:MGI Symbol;Acc:MGI:1934569]	6.70945	2.74619	8.04479e-15	1.16037e-12	yes	up	12.85	15.73	10.45	56.4	70.81	130.99	13.01	86.0667
ENSMUST00000028931	ENSMUSG00000027442	Cst8	cystatin 8 (cystatin-related epididymal spermatogenic) [Source:MGI Symbol;Acc:MGI:107161]	0.198415	-2.3334	0.000493735	0.00549062	yes	down	4.84	8.32	2.89	1.03	1.46	0.64	5.35	1.04333
ENSMUST00000028948	ENSMUSG00000027454	Gins1	GINS complex subunit 1 (Psf1 homolog) [Source:MGI Symbol;Acc:MGI:1916520]	3.41524	1.77199	0.0010006	0.00972588	yes	up	0.65	0.96	0.86	2.97	2.11	3.25	0.823333	2.77667
ENSMUST00000029018	ENSMUSG00000027514	Zbp1	Z-DNA binding protein 1 [Source:MGI Symbol;Acc:MGI:1927449]	11.477	3.52067	6.61715e-41	1.00382e-37	yes	up	5.75	4.1	3.75	41.83	47.44	64.14	4.53333	51.1367
ENSMUST00000029043	ENSMUSG00000027530	Fabp12	fatty acid binding protein 12 [Source:MGI Symbol;Acc:MGI:1922747]	0.374542	-1.4168	4.77397e-05	0.00078454	yes	down	2.5	2.23	1.81	0.86	0.83	0.71	2.18	0.8
ENSMUST00000029046	ENSMUSG00000027533	Fabp5	fatty acid binding protein 5, epidermal [Source:MGI Symbol;Acc:MGI:101790]	6.07767	2.60352	1.24324e-16	2.39885e-14	yes	up	76.16	77.15	35.03	320.26	373.26	434.7	62.78	376.073
ENSMUST00000029053	ENSMUSG00000027540	Ptpn1	protein tyrosine phosphatase, non-receptor type 1 [Source:MGI Symbol;Acc:MGI:97805]	2.29799	1.20037	1.02057e-06	2.79912e-05	yes	up	36.94	36.76	26.15	60.5	69.63	96.19	33.2833	75.44
ENSMUST00000029057	ENSMUSG00000027544	Nfatc2	nuclear factor of activated T cells, cytoplasmic, calcineurin dependent 2 [Source:MGI Symbol;Acc:MGI:102463]	77.1131	6.2689	0.0034328	0.0262095	yes	up	0	0	0	0.06	0.28	0.73	0	0.356667
ENSMUST00000029071	ENSMUSG00000027555	Car13	carbonic anhydrase 13 [Source:MGI Symbol;Acc:MGI:1931322]	3.56065	1.83214	6.77225e-11	4.84442e-09	yes	up	4.47	4.48	3.99	11.15	14.62	19.71	4.31333	15.16
ENSMUST00000029140	ENSMUSG00000027611	Procr	protein C receptor, endothelial [Source:MGI Symbol;Acc:MGI:104596]	5.3817	2.42806	2.51594e-11	1.96597e-09	yes	up	3.97	6.1	4.16	17.42	22.74	35.51	4.74333	25.2233
ENSMUST00000029213	ENSMUSG00000027670	Ocstamp	osteoclast stimulatory transmembrane protein [Source:MGI Symbol;Acc:MGI:1921864]	9.30959	3.21872	1.20597e-05	0.000241156	yes	up	0.07	0.05	0.06	0.42	0.52	0.65	0.06	0.53
ENSMUST00000029270	ENSMUSG00000027715	Ccna2	cyclin A2 [Source:MGI Symbol;Acc:MGI:108069]	3.02821	1.59847	7.26321e-09	3.46938e-07	yes	up	3.16	4.81	3.25	10.12	10.47	13.1	3.74	11.23
ENSMUST00000029297	ENSMUSG00000027737	Slc7a11	solute carrier family 7 (cationic amino acid transporter, y+ system), member 11 [Source:MGI Symbol;Acc:MGI:1347355]	25.0136	4.64464	2.46958e-18	6.17297e-16	yes	up	0.54	1.82	0.69	15.76	19.62	40.32	1.01667	25.2333
ENSMUST00000029371	ENSMUSG00000027796	Smad9	SMAD family member 9 [Source:MGI Symbol;Acc:MGI:1859993]	0.47767	-1.06591	0.000376731	0.00438918	yes	down	10	7.76	5.71	4.04	4.4	2.65	7.82333	3.69667
ENSMUST00000029421	ENSMUSG00000027832	Ptx3	pentraxin related gene [Source:MGI Symbol;Acc:MGI:104641]	11.4148	3.51284	1.40933e-08	6.25638e-07	yes	up	0.41	0.3	0.23	2.87	2.1	5.5	0.313333	3.49
ENSMUST00000029441	ENSMUSG00000063260	Syt10	synaptotagmin X [Source:MGI Symbol;Acc:MGI:1859546]	0.487105	-1.0377	0.00190026	0.0163214	yes	down	4.51	5.86	4.96	3.13	2.31	1.93	5.11	2.45667
ENSMUST00000029451	ENSMUSG00000027858	Tspan2	tetraspanin 2 [Source:MGI Symbol;Acc:MGI:1917997]	0.483167	-1.04941	0.000101727	0.00147601	yes	down	55.9	54.77	34.97	26.77	26.34	16.61	48.5467	23.24
ENSMUST00000029623	ENSMUSG00000027995	Tlr2	toll-like receptor 2 [Source:MGI Symbol;Acc:MGI:1346060]	6.9103	2.78875	1.40139e-20	4.37245e-18	yes	up	13.09	10.62	8.55	54	62.72	102.43	10.7533	73.05
ENSMUST00000029630	ENSMUSG00000028001	Fga	fibrinogen alpha chain [Source:MGI Symbol;Acc:MGI:1316726]	5.10644	2.35232	0.00356006	0.0269845	yes	up	0.06	0.15	0.26	0.62	0.78	0.99	0.156667	0.796667
ENSMUST00000029632	ENSMUSG00000028003	Lrat	lecithin-retinol acyltransferase (phosphatidylcholine-retinol-O-acyltransferase) [Source:MGI Symbol;Acc:MGI:1891259]	0.296227	-1.75522	7.47015e-09	3.55665e-07	yes	down	41.19	64.69	32.53	16.25	11.77	12.62	46.1367	13.5467
ENSMUST00000029670	ENSMUSG00000028036	Ptgfr	prostaglandin F receptor [Source:MGI Symbol;Acc:MGI:97796]	0.470932	-1.08641	4.98182e-09	2.44604e-07	yes	down	3.42	3.91	4.4	1.81	1.89	1.77	3.91	1.82333
ENSMUST00000029671	ENSMUSG00000028037	Ifi44	interferon-induced protein 44 [Source:MGI Symbol;Acc:MGI:2443016]	7.27004	2.86196	6.48696e-51	1.67871e-47	yes	up	3.86	3.34	3.35	25.84	21.72	27.93	3.51667	25.1633
ENSMUST00000029679	ENSMUSG00000028044	Cks1b	CDC28 protein kinase 1b [Source:MGI Symbol;Acc:MGI:1889208]	2.34931	1.23223	0.000556382	0.00604816	yes	up	3.36	4.55	2.84	8.97	8.35	7.54	3.58333	8.28667
ENSMUST00000029700	ENSMUSG00000028064	Sema4a	sema domain, immunoglobulin domain (Ig), transmembrane domain (TM) and short cytoplasmic domain, (semaphorin) 4A [Source:MGI Symbol;Acc:MGI:107560]	2.83694	1.50434	1.51558e-10	1.01639e-08	yes	up	7.47	6.58	11.17	24.43	23.17	22.94	8.40667	23.5133
ENSMUST00000029709	ENSMUSG00000028071	Sh2d2a	SH2 domain containing 2A [Source:MGI Symbol;Acc:MGI:1351596]	2.77578	1.47289	0.000294415	0.00357895	yes	up	1.92	1.05	0.9	3.4	2.68	4.44	1.29	3.50667
ENSMUST00000029748	ENSMUSG00000015947	Fcgr1	Fc receptor, IgG, high affinity I [Source:MGI Symbol;Acc:MGI:95498]	9.74125	3.28411	2.33257e-27	1.46596e-24	yes	up	1.52	1.74	1.66	11.49	15.08	20.79	1.64	15.7867
ENSMUST00000029848	ENSMUSG00000028197	Col24a1	collagen, type XXIV, alpha 1 [Source:MGI Symbol;Acc:MGI:1918605]	11.8799	3.57045	3.29952e-16	5.90064e-14	yes	up	0.19	0.17	0.18	1.34	1.91	3	0.18	2.08333
ENSMUST00000029900	ENSMUSG00000028238	Atp6v0d2	ATPase, H+ transporting, lysosomal V0 subunit D2 [Source:MGI Symbol;Acc:MGI:1924415]	4.78409	2.25825	2.078e-13	2.39313e-11	yes	up	16.4	25.52	15.92	87.67	66.73	118.58	19.28	90.9933
ENSMUST00000029929	ENSMUSG00000028262	Clca3a2	chloride channel accessory 3A2 [Source:MGI Symbol;Acc:MGI:1931471]	30.4516	4.92845	8.34496e-05	0.00125769	yes	up	0.02	0	0.03	0.28	0.32	0.79	0.0166667	0.463333
ENSMUST00000029935	ENSMUSG00000028268	Gbp3	guanylate binding protein 3 [Source:MGI Symbol;Acc:MGI:1926263]	210.928	7.72061	0.00418072	0.0306129	yes	up	0	0	0	0.22	0	2.27	0	0.83
ENSMUST00000030010	ENSMUSG00000015243	Abca1	ATP-binding cassette, sub-family A (ABC1), member 1 [Source:MGI Symbol;Acc:MGI:99607]	2.13619	1.09504	6.48648e-07	1.88481e-05	yes	up	39.7	37.26	36.75	64.77	69.39	104.88	37.9033	79.68
ENSMUST00000030011	ENSMUSG00000028327	Stra6l	STRA6-like [Source:MGI Symbol;Acc:MGI:1921402]	19.3912	4.27733	7.3142e-13	7.51807e-11	yes	up	0.12	0.11	0.37	3.21	2.86	5.66	0.2	3.91
ENSMUST00000030018	ENSMUSG00000028334	Nans	N-acetylneuraminic acid synthase (sialic acid synthase) [Source:MGI Symbol;Acc:MGI:2149820]	2.07494	1.05307	5.0848e-12	4.45609e-10	yes	up	14.5	14.79	13.25	26.63	28.37	32.13	14.18	29.0433
ENSMUST00000030036	ENSMUSG00000028351	Brinp1	bone morphogenic protein/retinoic acid inducible neural specific 1 [Source:MGI Symbol;Acc:MGI:1928478]	2.15896	1.11034	1.28563e-05	0.000253741	yes	up	1.85	1.98	1.43	3.51	3.86	3.85	1.75333	3.74
ENSMUST00000030044	ENSMUSG00000039196	Orm1	orosomucoid 1 [Source:MGI Symbol;Acc:MGI:97443]	8.25936	3.04603	4.1203e-12	3.69174e-10	yes	up	4.58	5.54	1.96	26.58	29.92	41.29	4.02667	32.5967
ENSMUST00000030047	ENSMUSG00000028362	Tnfsf8	tumor necrosis factor (ligand) superfamily, member 8 [Source:MGI Symbol;Acc:MGI:88328]	3.27227	1.71029	2.87229e-05	0.000508289	yes	up	1.14	0.97	0.65	2.7	2.19	3.97	0.92	2.95333
ENSMUST00000030202	ENSMUSG00000028480	Glipr2	GLI pathogenesis-related 2 [Source:MGI Symbol;Acc:MGI:1917770]	2.6432	1.40228	5.63648e-29	3.75705e-26	yes	up	10.8	11.4	10.19	27.27	28.78	28.54	10.7967	28.1967
ENSMUST00000030316	ENSMUSG00000028581	Laptm5	lysosomal-associated protein transmembrane 5 [Source:MGI Symbol;Acc:MGI:108046]	3.94624	1.98048	6.39065e-05	0.00100337	yes	up	52.13	21.59	11.11	110.38	91.69	125.36	28.2767	109.143
ENSMUST00000030336	ENSMUSG00000028599	Tnfrsf1b	tumor necrosis factor receptor superfamily, member 1b [Source:MGI Symbol;Acc:MGI:1314883]	5.16711	2.36936	3.21819e-16	5.77869e-14	yes	up	29.13	25.8	18.92	92.75	109.57	173.32	24.6167	125.213
ENSMUST00000030339	ENSMUSG00000028602	Tnfrsf8	tumor necrosis factor receptor superfamily, member 8 [Source:MGI Symbol;Acc:MGI:99908]	8.42667	3.07496	3.61678e-10	2.23473e-08	yes	up	0.27	0.23	0.17	1.76	1.38	2.38	0.223333	1.84
ENSMUST00000030381	ENSMUSG00000028633	Ctps	cytidine 5'-triphosphate synthase [Source:MGI Symbol;Acc:MGI:1858304]	2.74827	1.45852	5.86302e-12	5.06742e-10	yes	up	14.1	17.41	16.73	33.84	46.4	51.03	16.08	43.7567
ENSMUST00000030393	ENSMUSG00000028641	P3h1	prolyl 3-hydroxylase 1 [Source:MGI Symbol;Acc:MGI:1888921]	137.985	7.10837	4.72011e-06	0.000106434	yes	up	0	0	0	0.31	0.47	0.58	0	0.453333
ENSMUST00000030398	ENSMUSG00000028645	Slc2a1	solute carrier family 2 (facilitated glucose transporter), member 1 [Source:MGI Symbol;Acc:MGI:95755]	2.2365	1.16124	1.93405e-06	4.93244e-05	yes	up	21.26	16.96	18.19	33.82	35.32	54.89	18.8033	41.3433
ENSMUST00000030490	ENSMUSG00000028718	Stil	Scl/Tal1 interrupting locus [Source:MGI Symbol;Acc:MGI:107477]	2.40362	1.26521	0.000230653	0.00292508	yes	up	0.42	0.66	0.66	1.45	1.29	1.4	0.58	1.38
ENSMUST00000030551	ENSMUSG00000028766	Alpl	alkaline phosphatase, liver/bone/kidney [Source:MGI Symbol;Acc:MGI:87983]	2.29146	1.19627	2.25638e-06	5.63366e-05	yes	up	3.74	4.61	3.34	8.94	10.39	7.22	3.89667	8.85
ENSMUST00000030651	ENSMUSG00000028843	Sh3bgrl3	SH3 domain binding glutamic acid-rich protein-like 3 [Source:MGI Symbol;Acc:MGI:1920973]	2.15912	1.11044	0.000209605	0.00269388	yes	up	310.06	267.99	149.54	419.75	479.44	646.4	242.53	515.197
ENSMUST00000030693	ENSMUSG00000028874	Fgr	FGR proto-oncogene, Src family tyrosine kinase [Source:MGI Symbol;Acc:MGI:95527]	3.15017	1.65543	4.38585e-05	0.00073003	yes	up	16.81	8.01	6.77	26.42	25.52	45.33	10.53	32.4233
ENSMUST00000030709	ENSMUSG00000028885	Smpdl3b	sphingomyelin phosphodiesterase, acid-like 3B [Source:MGI Symbol;Acc:MGI:1916022]	4.50297	2.17088	4.40124e-10	2.6637e-08	yes	up	2.56	1.59	1.4	7.82	6.97	9.7	1.85	8.16333
ENSMUST00000030782	ENSMUSG00000028940	Hes2	hes family bHLH transcription factor 2 [Source:MGI Symbol;Acc:MGI:1098624]	0.18403	-2.44199	3.01386e-06	7.20982e-05	yes	down	4.35	2.98	2.38	0.91	0.5	0.34	3.23667	0.583333
ENSMUST00000030920	ENSMUSG00000048271	Rbm33	RNA binding motif protein 33 [Source:MGI Symbol;Acc:MGI:1919670]	0.333638	-1.58365	4.76708e-05	0.000783993	yes	down	4.77	2.66	6.88	1.42	1.69	1.58	4.77	1.56333
ENSMUST00000030939	ENSMUSG00000029063	Nadk	NAD kinase [Source:MGI Symbol;Acc:MGI:2183149]	2.2313	1.15789	3.6395e-18	8.89515e-16	yes	up	40.9	35.02	35.9	76.46	78.57	90.89	37.2733	81.9733
ENSMUST00000030952	ENSMUSG00000029075	Tnfrsf4	tumor necrosis factor receptor superfamily, member 4 [Source:MGI Symbol;Acc:MGI:104512]	8.38703	3.06816	1.89776e-09	1.00588e-07	yes	up	1.74	1.23	1.61	10.01	7.8	19.92	1.52667	12.5767
ENSMUST00000031004	ENSMUSG00000029121	Crmp1	collapsin response mediator protein 1 [Source:MGI Symbol;Acc:MGI:107793]	2.39458	1.25978	0.00107991	0.0103504	yes	up	0.63	0.52	0.49	1.37	1.34	1.15	0.546667	1.28667
ENSMUST00000031055	ENSMUSG00000029163	Emilin1	elastin microfibril interfacer 1 [Source:MGI Symbol;Acc:MGI:1926189]	2.05211	1.03711	0.000104673	0.00150782	yes	up	28.26	32.83	19.94	42.34	54.4	67.75	27.01	54.83
ENSMUST00000031243	ENSMUSG00000029304	Spp1	secreted phosphoprotein 1 [Source:MGI Symbol;Acc:MGI:98389]	25.9461	4.69745	1.87171e-08	7.96438e-07	yes	up	31.61	88.6	22.83	746.44	805.06	2117.96	47.68	1223.15
ENSMUST00000031264	ENSMUSG00000029322	Plac8	placenta-specific 8 [Source:MGI Symbol;Acc:MGI:2445289]	4.51317	2.17414	5.47962e-10	3.22711e-08	yes	up	24.82	32.52	14.34	89.38	91.32	137.39	23.8933	106.03
ENSMUST00000031311	ENSMUSG00000029366	Dck	deoxycytidine kinase [Source:MGI Symbol;Acc:MGI:102726]	2.80615	1.48859	1.01932e-08	4.6956e-07	yes	up	7.37	5.61	4.81	13.91	14.96	20.24	5.93	16.37
ENSMUST00000031318	ENSMUSG00000029371	Cxcl5	chemokine (C-X-C motif) ligand 5 [Source:MGI Symbol;Acc:MGI:1096868]	11.7647	3.55639	2.4394e-17	5.1657e-15	yes	up	3.48	1.35	2.11	36.18	19.6	23.99	2.31333	26.59
ENSMUST00000031324	ENSMUSG00000029377	Ereg	epiregulin [Source:MGI Symbol;Acc:MGI:107508]	16.032	4.00288	5.71438e-07	1.67931e-05	yes	up	0.08	0.03	0.1	0.5	0.97	1.76	0.07	1.07667
ENSMUST00000031326	ENSMUSG00000029379	Cxcl3	chemokine (C-X-C motif) ligand 3 [Source:MGI Symbol;Acc:MGI:3037818]	40.073	5.32456	4.07859e-21	1.36969e-18	yes	up	0.42	0.49	0.23	9.96	13.75	21.05	0.38	14.92
ENSMUST00000031327	ENSMUSG00000029380	Cxcl1	chemokine (C-X-C motif) ligand 1 [Source:MGI Symbol;Acc:MGI:108068]	14.3998	3.84798	2.70663e-35	3.13349e-32	yes	up	2.07	1.13	1.58	22.7	21.66	23.4	1.59333	22.5867
ENSMUST00000031347	ENSMUSG00000029401	Rilpl2	Rab interacting lysosomal protein-like 2 [Source:MGI Symbol;Acc:MGI:1933112]	3.51879	1.81508	3.61303e-11	2.74993e-09	yes	up	8.36	10.01	9.64	29.26	25.65	42.21	9.33667	32.3733
ENSMUST00000031366	ENSMUSG00000029414	Kntc1	kinetochore associated 1 [Source:MGI Symbol;Acc:MGI:2673709]	3.11065	1.63722	5.96947e-11	4.34793e-09	yes	up	0.58	0.5	0.55	1.43	1.81	1.74	0.543333	1.66
ENSMUST00000031382	ENSMUSG00000049550	Clip1	CAP-GLY domain containing linker protein 1 [Source:MGI Symbol;Acc:MGI:1928401]	0.490074	-1.02893	0.0002996	0.00362865	yes	down	21.77	11.88	16.65	8.35	10.02	5.94	16.7667	8.10333
ENSMUST00000031401	ENSMUSG00000029449	Rhof	ras homolog family member F (in filopodia) [Source:MGI Symbol;Acc:MGI:1345629]	2.52086	1.33392	0.000205748	0.00265051	yes	up	7.63	7.62	3.32	14.72	15.25	16.29	6.19	15.42
ENSMUST00000031533	ENSMUSG00000029553	Tfec	transcription factor EC [Source:MGI Symbol;Acc:MGI:1333760]	3.71621	1.89383	2.08909e-11	1.65894e-09	yes	up	2.54	2.59	1.96	8.56	7.49	9.88	2.36333	8.64333
ENSMUST00000031540	ENSMUSG00000041827	Oasl1	2'-5' oligoadenylate synthetase-like 1 [Source:MGI Symbol;Acc:MGI:2180849]	869.284	9.76368	7.87825e-13	8.00433e-11	yes	up	0	0	0	6.88	2.13	4.25	0	4.42
ENSMUST00000031542	ENSMUSG00000029561	Oasl2	2'-5' oligoadenylate synthetase-like 2 [Source:MGI Symbol;Acc:MGI:1344390]	5.50487	2.46071	3.91198e-87	5.73666e-83	yes	up	23.43	23.27	22.19	116.1	120.44	137.62	22.9633	124.72
ENSMUST00000031545	ENSMUSG00000029563	Foxp2	forkhead box P2 [Source:MGI Symbol;Acc:MGI:2148705]	0.00302563	-8.36855	0.00070069	0.00726673	yes	down	0.9	0.5	0	0	0	0	0.466667	0
ENSMUST00000031549	ENSMUSG00000073555	Gm4951	predicted gene 4951 [Source:MGI Symbol;Acc:MGI:3644953]	2.78545	1.47791	5.40713e-07	1.59756e-05	yes	up	4.96	7.47	8.6	18.75	15.8	23.22	7.01	19.2567
ENSMUST00000031565	ENSMUSG00000029581	Fscn1	fascin actin-bundling protein 1 [Source:MGI Symbol;Acc:MGI:1352745]	8.07933	3.01424	1.08796e-14	1.53899e-12	yes	up	6.44	7.55	3.05	37.39	36.84	61.3	5.68	45.1767
ENSMUST00000031668	ENSMUSG00000029661	Col1a2	collagen, type I, alpha 2 [Source:MGI Symbol;Acc:MGI:88468]	2.78578	1.47808	2.51478e-10	1.6057e-08	yes	up	130.2	121.85	114.78	241.77	325.44	440.3	122.277	335.837
ENSMUST00000031674	ENSMUSG00000029664	Tfpi2	tissue factor pathway inhibitor 2 [Source:MGI Symbol;Acc:MGI:108543]	4.34916	2.12074	2.05979e-06	5.21684e-05	yes	up	0.78	1.08	0.94	3.09	3.56	5.35	0.933333	4
ENSMUST00000031728	ENSMUSG00000029715	Pop7	processing of precursor 7, ribonuclease P family, (S. cerevisiae) [Source:MGI Symbol;Acc:MGI:1921347]	2.0052	1.00374	0.000787957	0.00798539	yes	up	5.16	5.06	5.75	10.72	8.97	12.05	5.32333	10.58
ENSMUST00000031817	ENSMUSG00000029798	Herc6	hect domain and RLD 6 [Source:MGI Symbol;Acc:MGI:1914388]	2.38111	1.25163	1.01165e-09	5.5982e-08	yes	up	7.07	7.2	9.07	16.47	16.53	21.75	7.78	18.25
ENSMUST00000031840	ENSMUSG00000029816	Gpnmb	glycoprotein (transmembrane) nmb [Source:MGI Symbol;Acc:MGI:1934765]	42.5208	5.4101	8.57288e-45	1.57144e-41	yes	up	4.46	9.03	4.6	194.11	195.6	371.45	6.03	253.72
ENSMUST00000031843	ENSMUSG00000029819	Npy	neuropeptide Y [Source:MGI Symbol;Acc:MGI:97374]	205.268	7.68136	2.35333e-08	9.80399e-07	yes	up	0.15	0	0	8.75	6.49	16.11	0.05	10.45
ENSMUST00000031982	ENSMUSG00000029919	Hpgds	hematopoietic prostaglandin D synthase [Source:MGI Symbol;Acc:MGI:1859384]	3.0426	1.6053	5.9901e-06	0.000130521	yes	up	0.83	1.41	0.93	3.11	2.78	3.63	1.05667	3.17333
ENSMUST00000032089	ENSMUSG00000030017	Reg3g	regenerating islet-derived 3 gamma [Source:MGI Symbol;Acc:MGI:109406]	2.4004	1.26327	2.73639e-05	0.000488167	yes	up	80.29	68.08	112.8	275.11	172.98	169.96	87.0567	206.017
ENSMUST00000032194	ENSMUSG00000030103	Bhlhe40	basic helix-loop-helix family, member e40 [Source:MGI Symbol;Acc:MGI:1097714]	4.0201	2.00723	1.88345e-11	1.50106e-09	yes	up	35.8	38.51	23.74	96.12	115.91	176.85	32.6833	129.627
ENSMUST00000032198	ENSMUSG00000030107	Usp18	ubiquitin specific peptidase 18 [Source:MGI Symbol;Acc:MGI:1344364]	4.57186	2.19278	6.14741e-23	2.52751e-20	yes	up	12.9	9.88	14.34	52.44	48.55	65.99	12.3733	55.66
ENSMUST00000032200	ENSMUSG00000030109	Slc6a12	solute carrier family 6 (neurotransmitter transporter, betaine/GABA), member 12 [Source:MGI Symbol;Acc:MGI:95628]	55.3573	5.7907	1.15616e-06	3.12809e-05	yes	up	0.06	0	0	0.93	0.96	1.83	0.02	1.24
ENSMUST00000032203	ENSMUSG00000030111	A2m	alpha-2-macroglobulin [Source:MGI Symbol;Acc:MGI:2449119]	11.183	3.48324	1.71055e-07	5.72261e-06	yes	up	0.04	0.09	0.06	0.58	0.58	0.89	0.0633333	0.683333
ENSMUST00000032207	ENSMUSG00000030114	Klrg1	killer cell lectin-like receptor subfamily G, member 1 [Source:MGI Symbol;Acc:MGI:1355294]	4.69679	2.23168	0.000258265	0.00320866	yes	up	1.73	0.7	0.56	4.4	3.09	6.13	0.996667	4.54
ENSMUST00000032211	ENSMUSG00000030117	Gdf3	growth differentiation factor 3 [Source:MGI Symbol;Acc:MGI:95686]	21.8221	4.44772	7.05937e-06	0.000150832	yes	up	0.1	0.15	0.03	1.42	0.68	3.44	0.0933333	1.84667
ENSMUST00000032217	ENSMUSG00000030124	Lag3	lymphocyte-activation gene 3 [Source:MGI Symbol;Acc:MGI:106588]	3.86417	1.95016	9.15057e-07	2.55432e-05	yes	up	0.91	1.72	1.33	4.35	4.54	6.26	1.32	5.05
ENSMUST00000032239	ENSMUSG00000030142	Clec4e	C-type lectin domain family 4, member e [Source:MGI Symbol;Acc:MGI:1861232]	59.2334	5.88834	2.47905e-33	2.5363e-30	yes	up	1.95	1.12	0.93	42.74	52.86	135.2	1.33333	76.9333
ENSMUST00000032240	ENSMUSG00000030144	Clec4d	C-type lectin domain family 4, member d [Source:MGI Symbol;Acc:MGI:1298389]	19.2515	4.2669	2.05001e-26	1.18666e-23	yes	up	4.56	2.72	2.53	42.4	48.86	93.67	3.27	61.6433
ENSMUST00000032248	ENSMUSG00000030148	Clec4a2	C-type lectin domain family 4, member a2 [Source:MGI Symbol;Acc:MGI:1349412]	4.34755	2.1202	5.9343e-05	0.000941462	yes	up	1.46	1.32	0.52	3.96	5.22	4.95	1.1	4.71
ENSMUST00000032265	ENSMUSG00000030162	Olr1	oxidized low density lipoprotein (lectin-like) receptor 1 [Source:MGI Symbol;Acc:MGI:1261434]	4.61405	2.20603	9.35854e-16	1.57743e-13	yes	up	4.3	5.54	3.93	21.15	15.87	25.59	4.59	20.87
ENSMUST00000032336	ENSMUSG00000030214	Plbd1	phospholipase B domain containing 1 [Source:MGI Symbol;Acc:MGI:1914107]	2.09216	1.06499	2.41742e-06	5.9613e-05	yes	up	38.76	40.02	27.06	64.97	67.26	86.19	35.28	72.8067
ENSMUST00000032342	ENSMUSG00000030218	Mgp	matrix Gla protein [Source:MGI Symbol;Acc:MGI:96976]	2.13908	1.09699	4.13558e-06	9.47269e-05	yes	up	1477.69	1661.09	945.39	2309.75	2938.24	3361.02	1361.39	2869.67
ENSMUST00000032344	ENSMUSG00000030220	Arhgdib	Rho, GDP dissociation inhibitor (GDI) beta [Source:MGI Symbol;Acc:MGI:101940]	2.74346	1.45599	5.23169e-05	0.000844637	yes	up	91.58	61.94	35.35	150.68	139.85	217.95	62.9567	169.493
ENSMUST00000032386	ENSMUSG00000030256	Bhlhe41	basic helix-loop-helix family, member e41 [Source:MGI Symbol;Acc:MGI:1930704]	3.41458	1.77171	1.05478e-08	4.84881e-07	yes	up	3.25	4	2.7	10.36	8.16	14.91	3.31667	11.1433
ENSMUST00000032473	ENSMUSG00000054072	Iigp1	interferon inducible GTPase 1 [Source:MGI Symbol;Acc:MGI:1926259]	2.2642	1.179	0.00744883	0.0479579	yes	up	3.34	6.23	2.4	11.74	6.82	8.23	3.99	8.93
ENSMUST00000032501	ENSMUSG00000030351	Tspan11	tetraspanin 11 [Source:MGI Symbol;Acc:MGI:1915748]	2.62818	1.39407	5.99213e-13	6.29145e-11	yes	up	13.12	15.02	19	37.47	38.97	45.8	15.7133	40.7467
ENSMUST00000032573	ENSMUSG00000030413	Pglyrp1	peptidoglycan recognition protein 1 [Source:MGI Symbol;Acc:MGI:1345092]	2.61535	1.387	6.54754e-05	0.00102507	yes	up	43.69	25.52	27.34	100.31	55.16	91.88	32.1833	82.45
ENSMUST00000032667	ENSMUSG00000030474	Siglece	sialic acid binding Ig-like lectin E [Source:MGI Symbol;Acc:MGI:1932475]	2.09004	1.06353	0.00204546	0.0172917	yes	up	6.87	5.06	3.86	9.83	8.59	13.96	5.26333	10.7933
ENSMUST00000032709	ENSMUSG00000030499	Kctd15	potassium channel tetramerisation domain containing 15 [Source:MGI Symbol;Acc:MGI:2385276]	0.00716072	-7.12568	2.6854e-05	0.000480435	yes	down	0.75	0.36	0.29	0	0	0	0.466667	0
ENSMUST00000032719	ENSMUSG00000020181	Nav3	neuron navigator 3 [Source:MGI Symbol;Acc:MGI:2183703]	4.63843	2.21364	1.29724e-08	5.81746e-07	yes	up	0.21	0.38	0.36	1.07	1.53	1.83	0.316667	1.47667
ENSMUST00000032732	ENSMUSG00000030519	Apba2	amyloid beta (A4) precursor protein-binding, family A, member 2 [Source:MGI Symbol;Acc:MGI:1261791]	276.338	8.11029	4.58525e-07	1.38164e-05	yes	up	0	0	0	0.67	0.3	1.64	0	0.87
ENSMUST00000032738	ENSMUSG00000030525	Chrna7	cholinergic receptor, nicotinic, alpha polypeptide 7 [Source:MGI Symbol;Acc:MGI:99779]	2.60698	1.38238	1.04568e-05	0.000212975	yes	up	1.43	1.74	1.17	3.64	3.93	3.6	1.44667	3.72333
ENSMUST00000032779	ENSMUSG00000030560	Ctsc	cathepsin C [Source:MGI Symbol;Acc:MGI:109553]	3.27439	1.71123	3.70489e-10	2.28596e-08	yes	up	82.87	125.23	64.2	254.37	304	326.17	90.7667	294.847
ENSMUST00000032800	ENSMUSG00000030579	Tyrobp	TYRO protein tyrosine kinase binding protein [Source:MGI Symbol;Acc:MGI:1277211]	4.18051	2.06368	0.00451687	0.0325809	yes	up	68.29	52.04	7.6	93.42	110.86	317.11	42.6433	173.797
ENSMUST00000032825	ENSMUSG00000030605	Mfge8	milk fat globule EGF and factor V/VIII domain containing [Source:MGI Symbol;Acc:MGI:102768]	2.55062	1.35085	8.45877e-05	0.00127153	yes	up	45.62	60.51	24.64	103.11	93.55	132.79	43.59	109.817
ENSMUST00000032874	ENSMUSG00000030638	Sh3gl3	SH3-domain GRB2-like 3 [Source:MGI Symbol;Acc:MGI:700011]	2.94895	1.5602	0.000537386	0.00588227	yes	up	0.52	0.78	0.79	2.12	2.07	1.97	0.696667	2.05333
ENSMUST00000032892	ENSMUSG00000030657	Xylt1	xylosyltransferase 1 [Source:MGI Symbol;Acc:MGI:2451073]	2.75892	1.4641	8.45543e-07	2.38755e-05	yes	up	4.66	3.19	2.78	7.52	8.6	12.7	3.54333	9.60667
ENSMUST00000032915	ENSMUSG00000030677	Kif22	kinesin family member 22 [Source:MGI Symbol;Acc:MGI:109233]	3.08783	1.62659	8.72663e-09	4.08416e-07	yes	up	1.35	1.5	1.24	3.87	4.19	4.42	1.36333	4.16
ENSMUST00000032949	ENSMUSG00000030707	Coro1a	coronin, actin binding protein 1A [Source:MGI Symbol;Acc:MGI:1345961]	2.82307	1.49727	5.36331e-05	0.000862699	yes	up	57.18	24.83	22.68	97.62	81.08	110.5	34.8967	96.4
ENSMUST00000033000	ENSMUSG00000030745	Il21r	interleukin 21 receptor [Source:MGI Symbol;Acc:MGI:1890475]	3.18719	1.67229	2.00679e-05	0.000372352	yes	up	4.78	2.52	2.1	9.95	7.61	11.72	3.13333	9.76
ENSMUST00000033015	ENSMUSG00000074141	Il4i1	interleukin 4 induced 1 [Source:MGI Symbol;Acc:MGI:109552]	25.2661	4.65913	2.66926e-39	3.9143e-36	yes	up	2.22	1.27	1.14	34.39	29.08	50.79	1.54333	38.0867
ENSMUST00000033053	ENSMUSG00000030789	Itgax	integrin alpha X [Source:MGI Symbol;Acc:MGI:96609]	4.41652	2.14291	2.47365e-20	7.40295e-18	yes	up	21.37	23.15	17.22	80.79	74.64	113.3	20.58	89.5767
ENSMUST00000033056	ENSMUSG00000030793	Pycard	PYD and CARD domain containing [Source:MGI Symbol;Acc:MGI:1931465]	2.46195	1.2998	1.76458e-05	0.000333172	yes	up	4.56	2.69	3.48	7.2	7.57	11.15	3.57667	8.64
ENSMUST00000033081	ENSMUSG00000030811	Fbxl19	F-box and leucine-rich repeat protein 19 [Source:MGI Symbol;Acc:MGI:3039600]	2.25202	1.17122	0.000645855	0.00681042	yes	up	2.63	1.37	2.96	4.84	4.89	5.67	2.32	5.13333
ENSMUST00000033088	ENSMUSG00000030816	Rnf40	ring finger protein 40 [Source:MGI Symbol;Acc:MGI:2142048]	2.06199	1.04404	1.11709e-06	3.02797e-05	yes	up	6.36	5.85	6.67	14.19	14.76	9.55	6.29333	12.8333
ENSMUST00000033123	ENSMUSG00000040136	Abcc8	ATP-binding cassette, sub-family C (CFTR/MRP), member 8 [Source:MGI Symbol;Acc:MGI:1352629]	2.96885	1.5699	0.00101337	0.0098261	yes	up	0.2	0.24	0.21	0.67	0.79	0.46	0.216667	0.64
ENSMUST00000033154	ENSMUSG00000030867	Plk1	polo like kinase 1 [Source:MGI Symbol;Acc:MGI:97621]	3.32047	1.73139	3.40166e-08	1.35921e-06	yes	up	1.85	1.27	1.97	5.53	4.78	6.33	1.69667	5.54667
ENSMUST00000033211	ENSMUSG00000057596	Trim30d	tripartite motif-containing 30D [Source:MGI Symbol;Acc:MGI:3035181]	3.14792	1.6544	1.88999e-13	2.19383e-11	yes	up	7.25	7.28	7.04	19.38	19.95	27.57	7.19	22.3
ENSMUST00000033310	ENSMUSG00000031004	Mki67	antigen identified by monoclonal antibody Ki 67 [Source:MGI Symbol;Acc:MGI:106035]	2.79681	1.48378	6.57646e-25	3.3255e-22	yes	up	7.7	7.6	6.36	19.11	19.27	21.42	7.22	19.9333
ENSMUST00000033341	ENSMUSG00000031028	Tub	tubby bipartite transcription factor [Source:MGI Symbol;Acc:MGI:2651573]	3.02991	1.59928	0.000464705	0.0052326	yes	up	0.37	0.19	0.2	0.63	0.75	0.89	0.253333	0.756667
ENSMUST00000033427	ENSMUSG00000031101	Sash3	SAM and SH3 domain containing 3 [Source:MGI Symbol;Acc:MGI:1921381]	2.17251	1.11936	0.000203224	0.00262567	yes	up	18.1	11.7	9.43	26.21	23.23	34.18	13.0767	27.8733
ENSMUST00000033466	ENSMUSG00000031132	Cd40lg	CD40 ligand [Source:MGI Symbol;Acc:MGI:88337]	2.95678	1.56403	0.00587803	0.0400454	yes	up	0.61	0.7	0.73	1.46	1.86	2.67	0.68	1.99667
ENSMUST00000033505	ENSMUSG00000031165	Was	Wiskott-Aldrich syndrome [Source:MGI Symbol;Acc:MGI:105059]	2.75358	1.46131	1.11968e-05	0.000226266	yes	up	9.73	7.71	4.64	19.45	16.4	23.91	7.36	19.92
ENSMUST00000033664	ENSMUSG00000031304	Il2rg	interleukin 2 receptor, gamma chain [Source:MGI Symbol;Acc:MGI:96551]	2.43299	1.28273	2.88397e-05	0.000509535	yes	up	70.75	70.86	36.86	124.21	124.3	179.37	59.49	142.627
ENSMUST00000033749	ENSMUSG00000031379	Pir	pirin [Source:MGI Symbol;Acc:MGI:1916906]	0.496838	-1.00915	0.00137873	0.012631	yes	down	15.19	24.73	19.9	10.91	11.74	6.84	19.94	9.83
ENSMUST00000033769	ENSMUSG00000031392	Irak1	interleukin-1 receptor-associated kinase 1 [Source:MGI Symbol;Acc:MGI:107420]	2.79834	1.48457	0.000329821	0.00392581	yes	up	1.32	0.97	0.62	2.27	2.58	3.14	0.97	2.66333
ENSMUST00000033775	ENSMUSG00000031402	Mpp1	membrane protein, palmitoylated [Source:MGI Symbol;Acc:MGI:105941]	2.0403	1.02878	2.44291e-05	0.000441541	yes	up	15.39	17.79	11.74	25.49	28.83	36.23	14.9733	30.1833
ENSMUST00000033820	ENSMUSG00000031443	F7	coagulation factor VII [Source:MGI Symbol;Acc:MGI:109325]	4.31361	2.1089	1.95268e-16	3.6555e-14	yes	up	4.69	6.22	4.77	21.22	18.81	26.69	5.22667	22.24
ENSMUST00000033821	ENSMUSG00000031444	F10	coagulation factor X [Source:MGI Symbol;Acc:MGI:103107]	12.6488	3.66093	1.32244e-16	2.54054e-14	yes	up	2.82	3.7	1.79	20.41	29.73	53.65	2.77	34.5967
ENSMUST00000033822	ENSMUSG00000031445	Proz	protein Z, vitamin K-dependent plasma glycoprotein [Source:MGI Symbol;Acc:MGI:1860488]	7.68129	2.94135	4.80549e-13	5.14374e-11	yes	up	0.49	0.79	1.35	6.67	6.17	7.08	0.876667	6.64
ENSMUST00000033900	ENSMUSG00000031504	Rab20	RAB20, member RAS oncogene family [Source:MGI Symbol;Acc:MGI:102789]	3.53308	1.82093	2.4621e-08	1.01679e-06	yes	up	7.42	8.39	5.87	18.96	21.87	34.66	7.22667	25.1633
ENSMUST00000033952	ENSMUSG00000031548	Sfrp1	secreted frizzled-related protein 1 [Source:MGI Symbol;Acc:MGI:892014]	6.11881	2.61325	4.12724e-18	1.00315e-15	yes	up	10.49	10.47	8.28	41.36	50.16	84.56	9.74667	58.6933
ENSMUST00000034004	ENSMUSG00000031595	Pdgfrl	platelet-derived growth factor receptor-like [Source:MGI Symbol;Acc:MGI:1916047]	3.31394	1.72855	1.08699e-06	2.96099e-05	yes	up	3.42	2.97	4.05	8.5	9.91	15.74	3.48	11.3833
ENSMUST00000034022	ENSMUSG00000031609	Sap30	sin3 associated polypeptide [Source:MGI Symbol;Acc:MGI:1929129]	2.55904	1.3556	9.29947e-07	2.58604e-05	yes	up	6.46	5.44	5.93	11.49	15.48	18.15	5.94333	15.04
ENSMUST00000034026	ENSMUSG00000031613	Hpgd	hydroxyprostaglandin dehydrogenase 15 (NAD) [Source:MGI Symbol;Acc:MGI:108085]	0.469842	-1.08975	3.73541e-09	1.87593e-07	yes	down	415.03	473.4	343.18	182.11	228.47	163.31	410.537	191.297
ENSMUST00000034087	ENSMUSG00000031662	Snx20	sorting nexin 20 [Source:MGI Symbol;Acc:MGI:1918857]	3.37687	1.75569	2.27885e-10	1.47432e-08	yes	up	6.43	5.87	4.56	15.4	17.11	23.55	5.62	18.6867
ENSMUST00000034173	ENSMUSG00000061959	Ces1e	carboxylesterase 1E [Source:MGI Symbol;Acc:MGI:95432]	0.387201	-1.36884	0.000353565	0.00415863	yes	down	6	6.09	8.53	3.43	2.84	1.59	6.87333	2.62
ENSMUST00000034178	ENSMUSG00000031725	Ces1f	carboxylesterase 1F [Source:MGI Symbol;Acc:MGI:2142687]	0.248597	-2.00812	1.78118e-05	0.000336018	yes	down	12.94	25.93	17.23	5.11	6.66	2.16	18.7	4.64333
ENSMUST00000034187	ENSMUSG00000031740	Mmp2	matrix metallopeptidase 2 [Source:MGI Symbol;Acc:MGI:97009]	3.20863	1.68196	1.34969e-16	2.58161e-14	yes	up	45.54	55.95	41.55	124.29	152.29	177.51	47.68	151.363
ENSMUST00000034198	ENSMUSG00000031748	Gnao1	guanine nucleotide binding protein, alpha O [Source:MGI Symbol;Acc:MGI:95775]	0.437553	-1.19247	0.00245007	0.0200271	yes	down	3	2.44	2.88	1.13	1.72	0.75	2.77333	1.2
ENSMUST00000034214	ENSMUSG00000031762	Mt2	metallothionein 2 [Source:MGI Symbol;Acc:MGI:97172]	2.93642	1.55406	3.46701e-07	1.0802e-05	yes	up	32.25	41.76	23	66.69	106.49	107.53	32.3367	93.57
ENSMUST00000034231	ENSMUSG00000031779	Ccl22	chemokine (C-C motif) ligand 22 [Source:MGI Symbol;Acc:MGI:1306779]	4.13869	2.04918	1.73043e-11	1.38917e-09	yes	up	8.31	12.13	6.31	31.6	33.74	44.13	8.91667	36.49
ENSMUST00000034278	ENSMUSG00000031821	Gins2	GINS complex subunit 2 (Psf2 homolog) [Source:MGI Symbol;Acc:MGI:1921019]	4.03381	2.01214	0.000335037	0.00397714	yes	up	0.35	0.59	0.17	1.35	1.39	1.71	0.37	1.48333
ENSMUST00000034285	ENSMUSG00000031827	Cotl1	coactosin-like 1 (Dictyostelium) [Source:MGI Symbol;Acc:MGI:1919292]	4.34387	2.11898	8.90259e-16	1.50635e-13	yes	up	57	46.9	33.14	173.37	166.63	245.41	45.68	195.137
ENSMUST00000034342	ENSMUSG00000054400	Cklf	chemokine-like factor [Source:MGI Symbol;Acc:MGI:1922708]	4.94013	2.30455	0.00134516	0.0123736	yes	up	0.48	0.89	0.81	4.04	2.26	4.06	0.726667	3.45333
ENSMUST00000034363	ENSMUSG00000031891	Hsd11b2	hydroxysteroid 11-beta dehydrogenase 2 [Source:MGI Symbol;Acc:MGI:104720]	17.3322	4.11539	1.08649e-17	2.45119e-15	yes	up	0.59	0.7	0.21	7.65	8.06	10.27	0.5	8.66
ENSMUST00000034369	ENSMUSG00000031897	Psmb10	proteasome (prosome, macropain) subunit, beta type 10 [Source:MGI Symbol;Acc:MGI:1096380]	2.02831	1.02028	2.52804e-13	2.86639e-11	yes	up	29.62	27.32	23.74	54.73	53.62	52.99	26.8933	53.78
ENSMUST00000034373	ENSMUSG00000053687	Dpep2	dipeptidase 2 [Source:MGI Symbol;Acc:MGI:2442042]	3.40629	1.7682	4.63513e-10	2.7819e-08	yes	up	3.65	4.34	4.29	10.88	12.96	17.48	4.09333	13.7733
ENSMUST00000034385	ENSMUSG00000031910	Has3	hyaluronan synthase 3 [Source:MGI Symbol;Acc:MGI:109599]	3.96275	1.9865	1.35342e-08	6.03863e-07	yes	up	0.81	0.98	0.53	3.69	2.74	2.62	0.773333	3.01667
ENSMUST00000034488	ENSMUSG00000047562	Mmp10	matrix metallopeptidase 10 [Source:MGI Symbol;Acc:MGI:97007]	1094.38	10.0959	2.96217e-10	1.86697e-08	yes	up	0	0	0	1.16	3.66	16.27	0	7.03
ENSMUST00000034497	ENSMUSG00000043613	Mmp3	matrix metallopeptidase 3 [Source:MGI Symbol;Acc:MGI:97010]	2.06844	1.04854	0.00651567	0.0432338	yes	up	19.6	27.93	19.13	29.14	35.54	71.33	22.22	45.3367
ENSMUST00000034522	ENSMUSG00000032024	Clmp	CXADR-like membrane protein [Source:MGI Symbol;Acc:MGI:1918816]	3.4743	1.79672	1.43623e-10	9.6908e-09	yes	up	7.46	8.81	5.76	20.88	21.59	33	7.34333	25.1567
ENSMUST00000034554	ENSMUSG00000032053	Pou2af1	POU domain, class 2, associating factor 1 [Source:MGI Symbol;Acc:MGI:105086]	2.78258	1.47642	0.00778567	0.0496327	yes	up	18.13	7.94	4.12	27.7	15.41	38.66	10.0633	27.2567
ENSMUST00000034566	ENSMUSG00000032064	Dixdc1	DIX domain containing 1 [Source:MGI Symbol;Acc:MGI:2679721]	0.000504881	-10.9518	2.53295e-17	5.33167e-15	yes	down	2.44	1.62	4.26	0	0	0	2.77333	0
ENSMUST00000034594	ENSMUSG00000032089	Il10ra	interleukin 10 receptor, alpha [Source:MGI Symbol;Acc:MGI:96538]	2.00264	1.0019	3.75683e-08	1.49165e-06	yes	up	18.45	14.35	13.86	26.83	30.48	34.74	15.5533	30.6833
ENSMUST00000034742	ENSMUSG00000032218	Ccnb2	cyclin B2 [Source:MGI Symbol;Acc:MGI:88311]	3.58717	1.84285	9.42118e-11	6.54765e-09	yes	up	1.88	2.54	2	7.42	7.24	8.11	2.14	7.59
ENSMUST00000034822	ENSMUSG00000032281	Acsbg1	acyl-CoA synthetase bubblegum family member 1 [Source:MGI Symbol;Acc:MGI:2385656]	2.88949	1.53082	0.00321308	0.024908	yes	up	1.49	0.55	0.53	2.35	2.64	2.27	0.856667	2.42
ENSMUST00000034834	ENSMUSG00000032294	Pkm	pyruvate kinase, muscle [Source:MGI Symbol;Acc:MGI:97591]	2.19752	1.13588	8.73259e-05	0.00130627	yes	up	289.78	272.4	168.26	381.01	520.39	683.09	243.48	528.163
ENSMUST00000034846	ENSMUSG00000032300	1700017B05Rik	RIKEN cDNA 1700017B05 gene [Source:MGI Symbol;Acc:MGI:1921461]	2.05871	1.04174	1.85571e-05	0.000349232	yes	up	15.86	17.92	13.85	26.34	28.56	41.83	15.8767	32.2433
ENSMUST00000034865	ENSMUSG00000032315	Cyp1a1	cytochrome P450, family 1, subfamily a, polypeptide 1 [Source:MGI Symbol;Acc:MGI:88588]	0.180338	-2.47123	6.9083e-07	1.99159e-05	yes	down	57.79	174	42.28	14.43	19.16	15.91	91.3567	16.5
ENSMUST00000034902	ENSMUSG00000057933	Gsta2	glutathione S-transferase, alpha 2 (Yc2) [Source:MGI Symbol;Acc:MGI:95863]	0.246182	-2.02221	4.18571e-05	0.000698831	yes	down	8.59	12.81	8.68	2.19	3.8	1.34	10.0267	2.44333
ENSMUST00000035009	ENSMUSG00000032436	Cmtm7	CKLF-like MARVEL transmembrane domain containing 7 [Source:MGI Symbol;Acc:MGI:2447166]	2.63074	1.39547	1.51587e-06	3.97187e-05	yes	up	18.24	14.09	11.55	35.27	30.7	47.45	14.6267	37.8067
ENSMUST00000035092	ENSMUSG00000032508	Myd88	myeloid differentiation primary response gene 88 [Source:MGI Symbol;Acc:MGI:108005]	2.12692	1.08877	5.67586e-13	6.01682e-11	yes	up	35.49	35.23	31.67	62.58	71.69	80.79	34.13	71.6867
ENSMUST00000035194	ENSMUSG00000032577	Mapkapk3	mitogen-activated protein kinase-activated protein kinase 3 [Source:MGI Symbol;Acc:MGI:2143163]	2.08336	1.05891	5.6192e-15	8.35153e-13	yes	up	20.28	17.88	18.54	35.93	37.59	42.95	18.9	38.8233
ENSMUST00000035266	ENSMUSG00000078853	Igtp	interferon gamma induced GTPase [Source:MGI Symbol;Acc:MGI:107729]	2.81983	1.49561	1.12325e-05	0.000226883	yes	up	13.06	29.48	18.65	43.46	64.28	64.03	20.3967	57.2567
ENSMUST00000035288	ENSMUSG00000035459	Stab2	stabilin 2 [Source:MGI Symbol;Acc:MGI:2178743]	2.0642	1.04558	0.00117735	0.0111005	yes	up	0.76	0.73	0.91	1.35	1.37	2.18	0.8	1.63333
ENSMUST00000035300	ENSMUSG00000038801	Scgb1c1	secretoglobin, family 1C, member 1 [Source:MGI Symbol;Acc:MGI:2655401]	0.281158	-1.83055	0.0027599	0.0220837	yes	down	9.7	28.7	32.7	6.2	9.31	4.4	23.7	6.63667
ENSMUST00000035390	ENSMUSG00000037053	Azgp1	alpha-2-glycoprotein 1, zinc [Source:MGI Symbol;Acc:MGI:103163]	0.233505	-2.09847	2.368e-05	0.000429059	yes	down	4.77	6.96	10.92	2.28	1.82	1.13	7.55	1.74333
ENSMUST00000035548	ENSMUSG00000032845	Alpk2	alpha-kinase 2 [Source:MGI Symbol;Acc:MGI:2449492]	4.05792	2.02074	0.000110155	0.00157667	yes	up	0.66	0.28	0.24	1.09	2.27	1.36	0.393333	1.57333
ENSMUST00000035563	ENSMUSG00000034127	Tspan8	tetraspanin 8 [Source:MGI Symbol;Acc:MGI:2384918]	0.492611	-1.02148	3.35849e-05	0.000580094	yes	down	46.98	57.93	46.65	25.27	18.78	29.48	50.52	24.51
ENSMUST00000035569	ENSMUSG00000073664	Nbeal1	neurobeachin like 1 [Source:MGI Symbol;Acc:MGI:2444343]	0.441807	-1.17851	3.81258e-06	8.81382e-05	yes	down	15.36	10.46	15.7	7.4	5.72	4.91	13.84	6.01
ENSMUST00000035625	ENSMUSG00000039519	Cyp7b1	cytochrome P450, family 7, subfamily b, polypeptide 1 [Source:MGI Symbol;Acc:MGI:104978]	4.69812	2.23208	3.96912e-15	6.03786e-13	yes	up	3.07	2.78	3.07	11.42	11.79	18.06	2.97333	13.7567
ENSMUST00000035651	ENSMUSG00000039883	Lrrc17	leucine rich repeat containing 17 [Source:MGI Symbol;Acc:MGI:1921761]	0.441254	-1.18032	0.000273937	0.00337289	yes	down	5.12	4.09	4.66	2.15	2.5	1.39	4.62333	2.01333
ENSMUST00000035977	ENSMUSG00000046591	Ticrr	TOPBP1-interacting checkpoint and replication regulator [Source:MGI Symbol;Acc:MGI:1924261]	3.12789	1.64519	3.53469e-05	0.000607191	yes	up	0.25	0.18	0.32	0.74	0.67	0.91	0.25	0.773333
ENSMUST00000036188	ENSMUSG00000042677	Zc3h12a	zinc finger CCCH type containing 12A [Source:MGI Symbol;Acc:MGI:2385891]	3.70462	1.88933	1.77548e-16	3.3523e-14	yes	up	11.09	8.92	7.71	31.73	28.75	40.49	9.24	33.6567
ENSMUST00000036315	ENSMUSG00000020524	Gria1	glutamate receptor, ionotropic, AMPA1 (alpha 1) [Source:MGI Symbol;Acc:MGI:95808]	0.332204	-1.58986	3.87815e-05	0.000655694	yes	down	7.47	5.83	9.7	2.87	3.39	1.3	7.66667	2.52
ENSMUST00000036362	ENSMUSG00000040751	Lat2	linker for activation of T cells family, member 2 [Source:MGI Symbol;Acc:MGI:1926479]	46.0009	5.52359	2.98379e-10	1.87255e-08	yes	up	0.14	0	0.26	6.24	2.87	8.85	0.133333	5.98667
ENSMUST00000036742	ENSMUSG00000039208	Metrnl	meteorin, glial cell differentiation regulator-like [Source:MGI Symbol;Acc:MGI:2384806]	3.15369	1.65704	3.27284e-10	2.03652e-08	yes	up	5.45	3.86	5.18	14.01	13.37	17.6	4.83	14.9933
ENSMUST00000036854	ENSMUSG00000040659	Efhd2	EF hand domain containing 2 [Source:MGI Symbol;Acc:MGI:106504]	2.43643	1.28477	8.18154e-11	5.74052e-09	yes	up	53.62	54.41	41.86	105.47	110.97	143.77	49.9633	120.07
ENSMUST00000036865	ENSMUSG00000039187	Fanci	Fanconi anemia, complementation group I [Source:MGI Symbol;Acc:MGI:2384790]	3.0859	1.62569	0.000217707	0.00278661	yes	up	0.29	0.39	0.22	0.96	0.81	0.97	0.3	0.913333
ENSMUST00000036954	ENSMUSG00000034486	Gbx2	gastrulation brain homeobox 2 [Source:MGI Symbol;Acc:MGI:95668]	367.248	8.52061	1.16194e-08	5.27624e-07	yes	up	0	0	0	0.8	1.55	3.26	0	1.87
ENSMUST00000036972	ENSMUSG00000036242	Armh4	armadillo-like helical domain containing 4 [Source:MGI Symbol;Acc:MGI:1914669]	0.374951	-1.41523	0.00103431	0.00998083	yes	down	0.6	1	0.74	0.39	0.27	0.21	0.78	0.29
ENSMUST00000037370	ENSMUSG00000029093	Sorcs2	sortilin-related VPS10 domain containing receptor 2 [Source:MGI Symbol;Acc:MGI:1932289]	2.69528	1.43043	1.78009e-14	2.4245e-12	yes	up	14.82	17.04	11.97	35.75	38.76	42.31	14.61	38.94
ENSMUST00000037540	ENSMUSG00000032860	P2ry2	purinergic receptor P2Y, G-protein coupled 2 [Source:MGI Symbol;Acc:MGI:105107]	2.6808	1.42266	5.77948e-13	6.09728e-11	yes	up	7.44	6.35	5.6	16.54	15.4	19.21	6.46333	17.05
ENSMUST00000037552	ENSMUSG00000057722	Lepr	leptin receptor [Source:MGI Symbol;Acc:MGI:104993]	0.485194	-1.04337	0.00203675	0.0172313	yes	down	4.1	3.95	7.19	2.32	3.04	1.96	5.08	2.44
ENSMUST00000037575	ENSMUSG00000018501	Ncor1	nuclear receptor co-repressor 1 [Source:MGI Symbol;Acc:MGI:1349717]	2.64403	1.40274	0.000157531	0.00212468	yes	up	7.41	3.27	3.66	13.58	9.3	14.13	4.78	12.3367
ENSMUST00000037618	ENSMUSG00000039191	Rbpj	recombination signal binding protein for immunoglobulin kappa J region [Source:MGI Symbol;Acc:MGI:96522]	3.61421	1.85368	0.000965607	0.00944872	yes	up	3.51	1.55	1.03	3.47	7.05	11.01	2.03	7.17667
ENSMUST00000037687	ENSMUSG00000033578	Tmem35a	transmembrane protein 35A [Source:MGI Symbol;Acc:MGI:1914814]	0.451889	-1.14596	0.00592154	0.0402803	yes	down	2.14	3.08	3.05	1.22	1.61	0.88	2.75667	1.23667
ENSMUST00000037907	ENSMUSG00000040296	Ddx58	DEAD/H box helicase 58 [Source:MGI Symbol;Acc:MGI:2442858]	2.21686	1.14852	9.29465e-12	7.759e-10	yes	up	38.73	40.94	32.32	75.94	76.56	92.54	37.33	81.68
ENSMUST00000037994	ENSMUSG00000078763	Slfn1	schlafen 1 [Source:MGI Symbol;Acc:MGI:1313259]	3.80264	1.927	7.38462e-05	0.00113117	yes	up	13.7	5.22	4.76	23.36	21.71	42.77	7.89333	29.28
ENSMUST00000038038	ENSMUSG00000072620	Slfn2	schlafen 2 [Source:MGI Symbol;Acc:MGI:1313258]	4.66612	2.22222	2.33544e-16	4.28096e-14	yes	up	33.62	21.77	21.86	99.65	100.85	153.47	25.75	117.99
ENSMUST00000038099	ENSMUSG00000038037	Socs1	suppressor of cytokine signaling 1 [Source:MGI Symbol;Acc:MGI:1354910]	3.34472	1.74189	0.00256712	0.0208368	yes	up	0.24	0.85	0.95	1.92	2.28	2.61	0.68	2.27
ENSMUST00000038101	ENSMUSG00000034987	Hrh2	histamine receptor H2 [Source:MGI Symbol;Acc:MGI:108482]	4.57871	2.19494	0.00424842	0.0310054	yes	up	0.36	0.06	0.23	1.37	0.73	0.83	0.216667	0.976667
ENSMUST00000038141	ENSMUSG00000035208	Slfn8	schlafen 8 [Source:MGI Symbol;Acc:MGI:2672859]	4.51678	2.17529	2.74217e-13	3.07745e-11	yes	up	4.61	2.89	4.68	14.66	15.54	23.84	4.06	18.0133
ENSMUST00000038160	ENSMUSG00000036446	Lum	lumican [Source:MGI Symbol;Acc:MGI:109347]	2.03175	1.02272	0.00173388	0.0151497	yes	up	6.23	4.78	4.08	6.66	13.11	10.6	5.03	10.1233
ENSMUST00000038169	ENSMUSG00000033307	Mif	macrophage migration inhibitory factor (glycosylation-inhibiting factor) [Source:MGI Symbol;Acc:MGI:96982]	2.90899	1.54052	2.30933e-12	2.15699e-10	yes	up	64.99	64.73	47.4	136.36	168.65	203.06	59.04	169.357
ENSMUST00000038211	ENSMUSG00000069793	Slfn9	schlafen 9 [Source:MGI Symbol;Acc:MGI:2445121]	3.49781	1.80645	1.61024e-20	4.98867e-18	yes	up	2.9	2.85	3.05	8.86	9.43	12.06	2.93333	10.1167
ENSMUST00000038227	ENSMUSG00000037872	Ackr1	atypical chemokine receptor 1 (Duffy blood group) [Source:MGI Symbol;Acc:MGI:1097689]	16.2387	4.02136	2.73326e-12	2.51557e-10	yes	up	0.37	0.53	0.25	5.22	4.8	8.21	0.383333	6.07667
ENSMUST00000038259	ENSMUSG00000038963	Slco4a1	solute carrier organic anion transporter family, member 4a1 [Source:MGI Symbol;Acc:MGI:1351866]	3.60863	1.85145	0.000141634	0.00194777	yes	up	0.75	1.88	1.41	3.6	3.93	6.94	1.34667	4.82333
ENSMUST00000038280	ENSMUSG00000027356	Fermt1	fermitin family member 1 [Source:MGI Symbol;Acc:MGI:2443583]	2.45082	1.29326	0.0003471	0.00409932	yes	up	1.62	1.28	1.38	4.96	2.74	2.58	1.42667	3.42667
ENSMUST00000038287	ENSMUSG00000034765	Dusp5	dual specificity phosphatase 5 [Source:MGI Symbol;Acc:MGI:2685183]	2.38303	1.2528	3.77141e-05	0.000640601	yes	up	11.97	11.27	8.22	19.86	20.08	33.83	10.4867	24.59
ENSMUST00000038341	ENSMUSG00000040084	Bub1b	BUB1B, mitotic checkpoint serine/threonine kinase [Source:MGI Symbol;Acc:MGI:1333889]	2.17443	1.12064	6.1383e-10	3.55787e-08	yes	up	3.22	3.28	3.38	6.74	6.65	7.81	3.29333	7.06667
ENSMUST00000038406	ENSMUSG00000029762	Akr1b8	aldo-keto reductase family 1, member B8 [Source:MGI Symbol;Acc:MGI:107673]	2.71276	1.43976	2.83715e-07	9.03145e-06	yes	up	15.62	25.47	14.81	45.85	46.78	57.35	18.6333	49.9933
ENSMUST00000038423	ENSMUSG00000033355	Rtp4	receptor transporter protein 4 [Source:MGI Symbol;Acc:MGI:1915025]	2.53245	1.34054	2.05095e-06	5.20043e-05	yes	up	9.99	6.58	11.5	22.7	20.13	27.18	9.35667	23.3367
ENSMUST00000038463	ENSMUSG00000035275	Raver2	ribonucleoprotein, PTB-binding 2 [Source:MGI Symbol;Acc:MGI:2443623]	0.495293	-1.01365	1.40373e-05	0.000273248	yes	down	19.47	23.43	18.4	10.23	12.5	7.43	20.4333	10.0533
ENSMUST00000038562	ENSMUSG00000039911	Spsb1	splA/ryanodine receptor domain and SOCS box containing 1 [Source:MGI Symbol;Acc:MGI:1921896]	2.39048	1.2573	9.95228e-10	5.52119e-08	yes	up	10.17	11.09	9.86	20.58	22.98	29.89	10.3733	24.4833
ENSMUST00000038676	ENSMUSG00000036596	Cpz	carboxypeptidase Z [Source:MGI Symbol;Acc:MGI:88487]	2.80758	1.48933	0.000988389	0.00962422	yes	up	1.52	2.23	2.41	3.46	5.16	8.48	2.05333	5.7
ENSMUST00000038695	ENSMUSG00000040724	Kcna2	potassium voltage-gated channel, shaker-related subfamily, member 2 [Source:MGI Symbol;Acc:MGI:96659]	0.359858	-1.4745	5.50678e-08	2.10844e-06	yes	down	5.29	5.13	6.26	2.08	2.58	1.29	5.56	1.98333
ENSMUST00000038753	ENSMUSG00000040711	Sh3pxd2b	SH3 and PX domains 2B [Source:MGI Symbol;Acc:MGI:2442062]	3.44406	1.78411	9.88339e-15	1.40258e-12	yes	up	14.26	16.3	12.13	40.49	43.25	61.34	14.23	48.36
ENSMUST00000038757	ENSMUSG00000042109	Csdc2	cold shock domain containing C2, RNA binding [Source:MGI Symbol;Acc:MGI:2146027]	0.487661	-1.03605	0.000528256	0.00580553	yes	down	3.52	4.39	3.21	1.79	2.08	1.51	3.70667	1.79333
ENSMUST00000038765	ENSMUSG00000037035	Inhbb	inhibin beta-B [Source:MGI Symbol;Acc:MGI:96571]	2.30967	1.20769	1.95015e-06	4.9659e-05	yes	up	8.94	9.72	9.78	18.64	17.22	28.79	9.48	21.55
ENSMUST00000038816	ENSMUSG00000034855	Cxcl10	chemokine (C-X-C motif) ligand 10 [Source:MGI Symbol;Acc:MGI:1352450]	76.7338	6.26179	1.72677e-58	5.84353e-55	yes	up	1.23	1.36	0.86	52.53	96.2	114.11	1.15	87.6133
ENSMUST00000038844	ENSMUSG00000035186	Ubd	ubiquitin D [Source:MGI Symbol;Acc:MGI:1344410]	119.698	6.90325	2.93137e-06	7.06242e-05	yes	up	0	0	0.06	2.48	1.68	5.13	0.02	3.09667
ENSMUST00000038845	ENSMUSG00000040747	Cd53	CD53 antigen [Source:MGI Symbol;Acc:MGI:88341]	5.25802	2.39452	1.45341e-12	1.39e-10	yes	up	35.42	33.03	22.61	117.27	118.43	234.85	30.3533	156.85
ENSMUST00000038859	ENSMUSG00000039936	Pik3cd	phosphatidylinositol-4,5-bisphosphate 3-kinase catalytic subunit delta [Source:MGI Symbol;Acc:MGI:1098211]	2.48667	1.31421	0.0015969	0.0141809	yes	up	5.15	1.79	2.78	6.82	6.64	10.15	3.24	7.87
ENSMUST00000038863	ENSMUSG00000035202	Lars2	leucyl-tRNA synthetase, mitochondrial [Source:MGI Symbol;Acc:MGI:2142973]	0.30658	-1.70567	0.00011603	0.00164291	yes	down	79	90.49	25.91	21.46	24.07	14.09	65.1333	19.8733
ENSMUST00000038876	ENSMUSG00000040212	Emp3	epithelial membrane protein 3 [Source:MGI Symbol;Acc:MGI:1098729]	3.75458	1.90865	1.289e-10	8.73759e-09	yes	up	49.17	54.56	27.04	137.1	153.59	192.14	43.59	160.943
ENSMUST00000038959	ENSMUSG00000030465	Psd3	pleckstrin and Sec7 domain containing 3 [Source:MGI Symbol;Acc:MGI:1918215]	320.743	8.32527	4.28563e-08	1.68488e-06	yes	up	0	0	0	0.1	0.4	0.37	0	0.29
ENSMUST00000039093	ENSMUSG00000040829	Zmynd15	zinc finger, MYND-type containing 15 [Source:MGI Symbol;Acc:MGI:3603821]	3.67376	1.87726	2.77695e-07	8.8655e-06	yes	up	1.14	1.31	1.18	3.06	4.28	5.83	1.21	4.39
ENSMUST00000039160	ENSMUSG00000040133	Gpr176	G protein-coupled receptor 176 [Source:MGI Symbol;Acc:MGI:2685858]	18.8002	4.23268	2.54567e-14	3.37324e-12	yes	up	0.45	0.35	0.22	3.36	4.58	10.57	0.34	6.17
ENSMUST00000039191	ENSMUSG00000041707	Tmem273	transmembrane protein 273 [Source:MGI Symbol;Acc:MGI:1916319]	2.69464	1.43009	0.0011179	0.0106377	yes	up	2.03	2.08	1.12	4.16	3.78	5.88	1.74333	4.60667
ENSMUST00000039309	ENSMUSG00000039364	Sectm1b	secreted and transmembrane 1B [Source:MGI Symbol;Acc:MGI:1929083]	11.042	3.46493	1.69144e-08	7.30957e-07	yes	up	0.2	0.27	0.28	4.01	1.47	2.65	0.25	2.71
ENSMUST00000039450	ENSMUSG00000036853	Mcoln3	mucolipin 3 [Source:MGI Symbol;Acc:MGI:1890500]	2.67515	1.41962	7.95157e-06	0.000167055	yes	up	3.33	5.45	3.29	10.23	8.92	12.76	4.02333	10.6367
ENSMUST00000039484	ENSMUSG00000039981	Zc3h12d	zinc finger CCCH type containing 12D [Source:MGI Symbol;Acc:MGI:3045313]	2.47635	1.30822	0.000910198	0.00899423	yes	up	4.25	2.31	1.84	6.16	5.42	8.78	2.8	6.78667
ENSMUST00000039506	ENSMUSG00000038034	Igsf8	immunoglobulin superfamily, member 8 [Source:MGI Symbol;Acc:MGI:2154090]	2.91873	1.54534	6.59307e-11	4.7549e-09	yes	up	5.37	4.4	4	10.44	15.1	14.06	4.59	13.2
ENSMUST00000039581	ENSMUSG00000034947	Tmem106a	transmembrane protein 106A [Source:MGI Symbol;Acc:MGI:1922056]	3.03275	1.60063	2.12695e-08	8.95415e-07	yes	up	10.22	10.35	6.57	22.84	23.99	34.37	9.04667	27.0667
ENSMUST00000039665	ENSMUSG00000032783	Troap	trophinin associated protein [Source:MGI Symbol;Acc:MGI:1925983]	9.19379	3.20066	1.49688e-05	0.000288573	yes	up	0.09	0.05	0.18	1.06	0.99	0.99	0.106667	1.01333
ENSMUST00000039742	ENSMUSG00000035878	Hykk	hydroxylysine kinase 1 [Source:MGI Symbol;Acc:MGI:2443139]	0.477088	-1.06767	4.16115e-07	1.27303e-05	yes	down	8.46	9.53	10.82	4.43	5.54	3.66	9.60333	4.54333
ENSMUST00000039788	ENSMUSG00000035914	Cd276	CD276 antigen [Source:MGI Symbol;Acc:MGI:2183926]	2.8978	1.53496	6.31917e-05	0.000993692	yes	up	4.21	6.46	2.83	10.49	11.32	16.91	4.5	12.9067
ENSMUST00000039840	ENSMUSG00000038173	Enpp6	ectonucleotide pyrophosphatase/phosphodiesterase 6 [Source:MGI Symbol;Acc:MGI:2445171]	0.304079	-1.71748	0.006261	0.0419623	yes	down	0.59	1.1	0.69	0.36	0.26	0.11	0.793333	0.243333
ENSMUST00000039861	ENSMUSG00000004609	Cd33	CD33 antigen [Source:MGI Symbol;Acc:MGI:99440]	131.661	7.04069	0.000200129	0.00258873	yes	up	0	0	0	0.24	0.4	1.78	0	0.806667
ENSMUST00000039956	ENSMUSG00000034591	Slc41a2	solute carrier family 41, member 2 [Source:MGI Symbol;Acc:MGI:2442940]	2.01207	1.00868	3.12489e-07	9.86177e-06	yes	up	5.54	5.79	4.65	9.96	9.62	12.12	5.32667	10.5667
ENSMUST00000039987	ENSMUSG00000041272	Tox	thymocyte selection-associated high mobility group box [Source:MGI Symbol;Acc:MGI:2181659]	2.04249	1.03033	0.00292205	0.023108	yes	up	1.63	1.11	0.89	2.44	2.12	2.69	1.21	2.41667
ENSMUST00000040065	ENSMUSG00000033777	Tlr13	toll-like receptor 13 [Source:MGI Symbol;Acc:MGI:3045213]	5.70022	2.51102	9.67302e-11	6.69096e-09	yes	up	7.33	4.81	3.69	21.63	21.97	44.72	5.27667	29.44
ENSMUST00000040128	ENSMUSG00000060131	Atp8b4	ATPase, class I, type 8B, member 4 [Source:MGI Symbol;Acc:MGI:1859664]	3.08108	1.62344	3.01339e-10	1.88307e-08	yes	up	2.64	2.94	2.45	7.19	6.75	10.43	2.67667	8.12333
ENSMUST00000040162	ENSMUSG00000038259	Gdf5	growth differentiation factor 5 [Source:MGI Symbol;Acc:MGI:95688]	3.56023	1.83197	0.00497709	0.0351287	yes	up	0.19	0.24	0.14	0.64	0.64	0.72	0.19	0.666667
ENSMUST00000040359	ENSMUSG00000036412	Arsi	arylsulfatase i [Source:MGI Symbol;Acc:MGI:2670959]	4.85626	2.27985	7.212e-09	3.45242e-07	yes	up	0.72	1.28	1.13	3.93	4.43	6.67	1.04333	5.01
ENSMUST00000040523	ENSMUSG00000036545	Adamts2	a disintegrin-like and metallopeptidase (reprolysin type) with thrombospondin type 1 motif, 2 [Source:MGI Symbol;Acc:MGI:1347356]	2.46555	1.30191	8.2201e-08	3.00355e-06	yes	up	11.62	14.04	11.71	21.76	31.29	38.15	12.4567	30.4
ENSMUST00000040536	ENSMUSG00000034266	Batf	basic leucine zipper transcription factor, ATF-like [Source:MGI Symbol;Acc:MGI:1859147]	2.40093	1.26359	5.58772e-05	0.000893894	yes	up	8.56	9.99	5.86	16.37	18.39	22.98	8.13667	19.2467
ENSMUST00000040576	ENSMUSG00000034981	Parm1	prostate androgen-regulated mucin-like protein 1 [Source:MGI Symbol;Acc:MGI:2443349]	2.15728	1.10922	6.71491e-06	0.000144036	yes	up	12.5	15.02	13.62	26.59	22.81	38	13.7133	29.1333
ENSMUST00000040622	ENSMUSG00000036362	P2ry13	purinergic receptor P2Y, G-protein coupled 13 [Source:MGI Symbol;Acc:MGI:1921441]	2.66041	1.41165	3.18603e-05	0.0005551	yes	up	3.12	3.41	2.05	6.52	6.36	9.63	2.86	7.50333
ENSMUST00000040655	ENSMUSG00000036594	H2-Aa	histocompatibility 2, class II antigen A, alpha [Source:MGI Symbol;Acc:MGI:95895]	2.23291	1.15892	3.15365e-10	1.96513e-08	yes	up	391.53	402.57	283.34	826.32	710.04	833.91	359.147	790.09
ENSMUST00000040717	ENSMUSG00000036768	Kif15	kinesin family member 15 [Source:MGI Symbol;Acc:MGI:1098258]	2.16135	1.11193	2.26759e-05	0.000413419	yes	up	0.88	1.07	0.99	1.93	2.02	2.33	0.98	2.09333
ENSMUST00000040735	ENSMUSG00000036820	Amdhd2	amidohydrolase domain containing 2 [Source:MGI Symbol;Acc:MGI:2443978]	2.10537	1.07407	3.71609e-06	8.61792e-05	yes	up	11.61	12.22	11.61	23.51	20.01	29.86	11.8133	24.46
ENSMUST00000040772	ENSMUSG00000024965	Fermt3	fermitin family member 3 [Source:MGI Symbol;Acc:MGI:2147790]	2.56703	1.3601	8.63855e-06	0.000179941	yes	up	20.38	12.96	10.75	31.82	31.87	47.32	14.6967	37.0033
ENSMUST00000040828	ENSMUSG00000073421	H2-Ab1	histocompatibility 2, class II antigen A, beta 1 [Source:MGI Symbol;Acc:MGI:103070]	2.46015	1.29874	1.80811e-07	6.03522e-06	yes	up	416.48	439.2	240.37	907.44	809.27	940.82	365.35	885.843
ENSMUST00000040960	ENSMUSG00000036814	Slc6a20a	solute carrier family 6 (neurotransmitter transporter), member 20A [Source:MGI Symbol;Acc:MGI:2143217]	7.90448	2.98267	5.74633e-50	1.40443e-46	yes	up	2.91	2.89	3.48	23.84	21.24	27.31	3.09333	24.13
ENSMUST00000040999	ENSMUSG00000064294	Aox3	aldehyde oxidase 3 [Source:MGI Symbol;Acc:MGI:1918974]	0.42259	-1.24267	1.20699e-09	6.60437e-08	yes	down	84.5	111.19	110.94	47.08	48.13	33.28	102.21	42.83
ENSMUST00000041045	ENSMUSG00000037894	H2az1	H2A.Z variant histone 1 [Source:MGI Symbol;Acc:MGI:1888388]	2.31315	1.20986	4.97386e-25	2.5743e-22	yes	up	82.3	84.35	88.8	190.27	185.12	207.99	85.15	194.46
ENSMUST00000041105	ENSMUSG00000061186	Sfmbt2	Scm-like with four mbt domains 2 [Source:MGI Symbol;Acc:MGI:2447794]	0.00173561	-9.17034	6.63021e-12	5.63095e-10	yes	down	0.82	0.44	0.49	0	0	0	0.583333	0
ENSMUST00000041175	ENSMUSG00000040016	Ptger3	prostaglandin E receptor 3 (subtype EP3) [Source:MGI Symbol;Acc:MGI:97795]	2.82321	1.49734	0.00464806	0.0333141	yes	up	0.19	0.26	0.25	0.56	0.72	0.71	0.233333	0.663333
ENSMUST00000041229	ENSMUSG00000041347	Bdkrb1	bradykinin receptor, beta 1 [Source:MGI Symbol;Acc:MGI:88144]	2.66566	1.4145	0.00288797	0.0229096	yes	up	1.44	2.62	1.8	4.01	4.23	7.25	1.95333	5.16333
ENSMUST00000041240	ENSMUSG00000041889	Shisa4	shisa family member 4 [Source:MGI Symbol;Acc:MGI:1924802]	2.68348	1.4241	7.23702e-06	0.000154253	yes	up	3.66	4.11	2.36	8.33	10.73	7.85	3.37667	8.97
ENSMUST00000041266	ENSMUSG00000038552	Fndc4	fibronectin type III domain containing 4 [Source:MGI Symbol;Acc:MGI:1917195]	4.03288	2.01181	0.00182993	0.0158441	yes	up	0.48	0.23	0.8	1.79	2.05	2.43	0.503333	2.09
ENSMUST00000041357	ENSMUSG00000037095	Lrg1	leucine-rich alpha-2-glycoprotein 1 [Source:MGI Symbol;Acc:MGI:1924155]	8.56269	3.09806	1.43689e-37	1.85922e-34	yes	up	49.11	62.52	35.46	402.01	372.92	467.97	49.03	414.3
ENSMUST00000041367	ENSMUSG00000037103	Dcaf15	DDB1 and CUL4 associated factor 15 [Source:MGI Symbol;Acc:MGI:2684420]	6.28219	2.65127	2.37889e-07	7.72929e-06	yes	up	0.54	0.28	0.21	2.13	1.93	2.21	0.343333	2.09
ENSMUST00000041388	ENSMUSG00000037411	Serpine1	serine (or cysteine) peptidase inhibitor, clade E, member 1 [Source:MGI Symbol;Acc:MGI:97608]	3.59718	1.84687	9.2158e-07	2.56927e-05	yes	up	14.81	29	15.84	47.43	65.46	99.95	19.8833	70.9467
ENSMUST00000041416	ENSMUSG00000037440	Vnn1	vanin 1 [Source:MGI Symbol;Acc:MGI:108395]	5.2637	2.39608	1.10369e-24	5.39496e-22	yes	up	7.41	11.49	8.03	48.02	42.43	49.74	8.97667	46.73
ENSMUST00000041500	ENSMUSG00000032802	Srxn1	sulfiredoxin 1 homolog (S. cerevisiae) [Source:MGI Symbol;Acc:MGI:104971]	2.27302	1.18461	0.000573737	0.00619853	yes	up	15.87	24.39	12.45	30.38	34.59	53.56	17.57	39.51
ENSMUST00000041633	ENSMUSG00000037321	Tap1	transporter 1, ATP-binding cassette, sub-family B (MDR/TAP) [Source:MGI Symbol;Acc:MGI:98483]	3.76023	1.91082	0.00158336	0.0140892	yes	up	3.54	6.66	1.04	10.39	13.92	17.83	3.74667	14.0467
ENSMUST00000041639	ENSMUSG00000096054	Syne1	spectrin repeat containing, nuclear envelope 1 [Source:MGI Symbol;Acc:MGI:1927152]	0.318662	-1.6499	1.61232e-08	7.00897e-07	yes	down	2.12	2.39	3.13	0.96	0.79	0.64	2.54667	0.796667
ENSMUST00000041761	ENSMUSG00000039405	Prss23	protease, serine 23 [Source:MGI Symbol;Acc:MGI:1923703]	0.49914	-1.00248	6.67045e-06	0.000143358	yes	down	7.86	10.99	9.36	4.1	5.11	4.76	9.40333	4.65667
ENSMUST00000041982	ENSMUSG00000037548	H2-DMb2	histocompatibility 2, class II, locus Mb2 [Source:MGI Symbol;Acc:MGI:95923]	2.76065	1.46501	0.000699492	0.00726115	yes	up	29.61	15.89	9.61	54.24	34.95	59.42	18.37	49.5367
ENSMUST00000042081	ENSMUSG00000040552	C3ar1	complement component 3a receptor 1 [Source:MGI Symbol;Acc:MGI:1097680]	7.10692	2.82922	5.35361e-25	2.73862e-22	yes	up	3.6	4.04	2.7	20.85	20.39	31.2	3.44667	24.1467
ENSMUST00000042135	ENSMUSG00000004952	Rasa4	RAS p21 protein activator 4 [Source:MGI Symbol;Acc:MGI:1858600]	2.3965	1.26093	1.29209e-08	5.80028e-07	yes	up	7.47	5.65	6.1	14.72	12.79	17.73	6.40667	15.08
ENSMUST00000042196	ENSMUSG00000042116	Vwa1	von Willebrand factor A domain containing 1 [Source:MGI Symbol;Acc:MGI:2179729]	2.54893	1.34989	2.15244e-10	1.40077e-08	yes	up	5.56	5.67	4.99	11.23	13.21	16.37	5.40667	13.6033
ENSMUST00000042246	ENSMUSG00000035109	Shc4	SHC (Src homology 2 domain containing) family, member 4 [Source:MGI Symbol;Acc:MGI:2655364]	9.43524	3.23806	1.39216e-05	0.000271598	yes	up	0.17	0.13	0.07	0.63	0.75	1.94	0.123333	1.10667
ENSMUST00000042286	ENSMUSG00000055805	Fmnl1	formin-like 1 [Source:MGI Symbol;Acc:MGI:1888994]	2.39975	1.26289	1.66722e-05	0.000316854	yes	up	29.81	18.56	14.59	43.44	45.36	59.61	20.9867	49.47
ENSMUST00000042290	ENSMUSG00000037254	Itih2	inter-alpha trypsin inhibitor, heavy chain 2 [Source:MGI Symbol;Acc:MGI:96619]	0.338026	-1.56479	1.95835e-05	0.000364595	yes	down	3.46	5.11	7.19	2.02	1.77	1.48	5.25333	1.75667
ENSMUST00000042312	ENSMUSG00000042726	Trafd1	TRAF type zinc finger domain containing 1 [Source:MGI Symbol;Acc:MGI:1923551]	2.03075	1.02201	1.03546e-09	5.72271e-08	yes	up	17.05	23.01	20.48	39.27	43.19	39.33	20.18	40.5967
ENSMUST00000042603	ENSMUSG00000041324	Inhba	inhibin beta-A [Source:MGI Symbol;Acc:MGI:96570]	16.7759	4.06832	7.29972e-17	1.46638e-14	yes	up	0.88	0.94	0.51	8.4	7.63	22.28	0.776667	12.77
ENSMUST00000042610	ENSMUSG00000073490	Ifi207	interferon activated gene 207 [Source:MGI Symbol;Acc:MGI:2138302]	5.68193	2.50638	7.55596e-21	2.44419e-18	yes	up	7.43	8.89	6.52	32.71	39.05	56.44	7.61333	42.7333
ENSMUST00000042657	ENSMUSG00000041654	Slc39a11	solute carrier family 39 (metal ion transporter), member 11 [Source:MGI Symbol;Acc:MGI:1917056]	114.103	6.83419	4.29391e-05	0.00071608	yes	up	0	0	0	0.61	0.47	0.23	0	0.436667
ENSMUST00000042665	ENSMUSG00000034422	Parp14	poly (ADP-ribose) polymerase family, member 14 [Source:MGI Symbol;Acc:MGI:1919489]	2.20327	1.13965	1.13661e-14	1.60266e-12	yes	up	40.29	45.83	45.83	82.24	99.19	105.98	43.9833	95.8033
ENSMUST00000042861	ENSMUSG00000039232	Stx11	syntaxin 11 [Source:MGI Symbol;Acc:MGI:1921982]	2.43485	1.28383	0.00415661	0.0304871	yes	up	7.72	4.84	2.29	8.92	11.42	15.18	4.95	11.84
ENSMUST00000042868	ENSMUSG00000038128	Camk4	calcium/calmodulin-dependent protein kinase IV [Source:MGI Symbol;Acc:MGI:88258]	2.09461	1.06668	0.00710932	0.0462937	yes	up	1.14	0.67	0.87	1.89	1.53	2.1	0.893333	1.84
ENSMUST00000042971	ENSMUSG00000038352	Arl5c	ADP-ribosylation factor-like 5C [Source:MGI Symbol;Acc:MGI:3028577]	3.08441	1.625	0.000161181	0.00216052	yes	up	5.49	4.14	3.06	9.11	9.77	19.46	4.23	12.78
ENSMUST00000043069	ENSMUSG00000018008	Cyth4	cytohesin 4 [Source:MGI Symbol;Acc:MGI:2441702]	2.94649	1.559	5.2462e-11	3.86593e-09	yes	up	24.16	21.47	18.56	52.87	52.53	80.63	21.3967	62.01
ENSMUST00000043094	ENSMUSG00000038209	Itln1	intelectin 1 (galactofuranose binding) [Source:MGI Symbol;Acc:MGI:1333831]	86.8639	6.44069	1.39959e-11	1.13393e-09	yes	up	0.25	0	0.07	13.48	5.2	5.89	0.106667	8.19
ENSMUST00000043189	ENSMUSG00000026442	Nfasc	neurofascin [Source:MGI Symbol;Acc:MGI:104753]	11.2433	3.491	0.00155098	0.0138627	yes	up	0.03	0	0.05	0.18	0.38	0.28	0.0266667	0.28
ENSMUST00000043214	ENSMUSG00000033220	Rac2	Rac family small GTPase 2 [Source:MGI Symbol;Acc:MGI:97846]	2.60243	1.37986	0.00074082	0.00762035	yes	up	39.11	21.62	11.89	61.71	49.34	74.07	24.2067	61.7067
ENSMUST00000043296	ENSMUSG00000037544	Dlgap5	DLG associated protein 5 [Source:MGI Symbol;Acc:MGI:2183453]	2.66837	1.41596	1.35381e-05	0.000265798	yes	up	1.24	1.08	0.82	2.44	2.71	3.17	1.04667	2.77333
ENSMUST00000043301	ENSMUSG00000040627	Aicda	activation-induced cytidine deaminase [Source:MGI Symbol;Acc:MGI:1342279]	71.936	6.16864	0.00230616	0.0190669	yes	up	0	0	0	0.22	0.11	0.62	0	0.316667
ENSMUST00000043315	ENSMUSG00000041481	Serpina3g	serine (or cysteine) peptidase inhibitor, clade A, member 3G [Source:MGI Symbol;Acc:MGI:105046]	9.48239	3.24525	2.25939e-29	1.60318e-26	yes	up	4.54	4.62	4.13	30.07	37.63	56.59	4.43	41.43
ENSMUST00000043503	ENSMUSG00000038677	Scube3	signal peptide, CUB domain, EGF-like 3 [Source:MGI Symbol;Acc:MGI:3045253]	2.73444	1.45125	0.0043775	0.0317421	yes	up	3.26	3.46	3.38	3.66	6.86	16.59	3.36667	9.03667
ENSMUST00000043526	ENSMUSG00000036712	Cyld	CYLD lysine 63 deubiquitinase [Source:MGI Symbol;Acc:MGI:1921506]	0.00242387	-8.68847	0.000666841	0.00698984	yes	down	1.13	0.11	0	0	0	0	0.413333	0
ENSMUST00000043634	ENSMUSG00000016763	Scube1	signal peptide, CUB domain, EGF-like 1 [Source:MGI Symbol;Acc:MGI:1890616]	2.24102	1.16416	0.000198215	0.00256926	yes	up	5.02	6.09	4.66	8	10.69	16.22	5.25667	11.6367
ENSMUST00000043709	ENSMUSG00000034792	Gna15	guanine nucleotide binding protein, alpha 15 [Source:MGI Symbol;Acc:MGI:95770]	2.6406	1.40086	2.51962e-09	1.31023e-07	yes	up	5.01	5.25	4.36	10.87	12.17	15.06	4.87333	12.7
ENSMUST00000043722	ENSMUSG00000033880	Lgals3bp	lectin, galactoside-binding, soluble, 3 binding protein [Source:MGI Symbol;Acc:MGI:99554]	4.63898	2.21381	2.22916e-44	3.9227e-41	yes	up	67.58	68.74	58.29	304.98	258.81	325.89	64.87	296.56
ENSMUST00000043803	ENSMUSG00000038791	Scgb3a2	secretoglobin, family 3A, member 2 [Source:MGI Symbol;Acc:MGI:2153470]	0.11465	-3.12469	2.85452e-06	6.90893e-05	yes	down	5.03	6.98	4.28	1.02	0.48	0.28	5.43	0.593333
ENSMUST00000043884	ENSMUSG00000036295	Lrrn3	leucine rich repeat protein 3, neuronal [Source:MGI Symbol;Acc:MGI:106036]	0.401012	-1.31828	3.59887e-05	0.000616772	yes	down	7.38	6.69	6.56	3.81	2.47	1.86	6.87667	2.71333
ENSMUST00000044060	ENSMUSG00000040165	Cd209c	CD209c antigen [Source:MGI Symbol;Acc:MGI:2157945]	0.476575	-1.06922	0.00635592	0.0424432	yes	down	2.43	3.41	4.04	1.47	1.75	1.48	3.29333	1.56667
ENSMUST00000044155	ENSMUSG00000032020	Ubash3b	ubiquitin associated and SH3 domain containing, B [Source:MGI Symbol;Acc:MGI:1920078]	2.0748	1.05298	1.46801e-07	4.99474e-06	yes	up	3.63	3.37	2.86	6.41	6.05	7.68	3.28667	6.71333
ENSMUST00000044231	ENSMUSG00000061947	Serpina10	serine (or cysteine) peptidase inhibitor, clade A (alpha-1 antiproteinase, antitrypsin), member 10 [Source:MGI Symbol;Acc:MGI:2667725]	8.53772	3.09385	8.83589e-08	3.19164e-06	yes	up	0.08	0.14	0.11	1.09	0.78	0.91	0.11	0.926667
ENSMUST00000044532	ENSMUSG00000039716	Dock3	dedicator of cyto-kinesis 3 [Source:MGI Symbol;Acc:MGI:2429763]	4.92209	2.29927	0.000834701	0.0083857	yes	up	0.02	0.06	0.12	0.33	0.3	0.38	0.0666667	0.336667
ENSMUST00000044579	ENSMUSG00000033467	Crlf2	cytokine receptor-like factor 2 [Source:MGI Symbol;Acc:MGI:1889506]	2.46251	1.30013	0.000516481	0.00570177	yes	up	12.16	7.43	4.96	17.26	18.9	23.3	8.18333	19.82
ENSMUST00000044598	ENSMUSG00000031174	Rpgr	retinitis pigmentosa GTPase regulator [Source:MGI Symbol;Acc:MGI:1344037]	0.24162	-2.04919	0.00596142	0.040454	yes	down	0.67	1.85	0.74	0.1	0.3	0.38	1.08667	0.26
ENSMUST00000044602	ENSMUSG00000057074	Ces1g	carboxylesterase 1G [Source:MGI Symbol;Acc:MGI:88378]	0.209637	-2.25404	2.86393e-05	0.000507626	yes	down	8.12	30.78	10.3	3.25	4.29	2.8	16.4	3.44667
ENSMUST00000044642	ENSMUSG00000036718	Micall2	MICAL-like 2 [Source:MGI Symbol;Acc:MGI:2444818]	2.98599	1.57821	2.35104e-08	9.80374e-07	yes	up	1.93	1.92	2.52	7.74	5.28	5.7	2.12333	6.24
ENSMUST00000044668	ENSMUSG00000035948	Acss3	acyl-CoA synthetase short-chain family member 3 [Source:MGI Symbol;Acc:MGI:2685720]	0.409902	-1.28665	0.00246381	0.0201208	yes	down	1.35	1.64	1.55	0.51	0.82	0.52	1.51333	0.616667
ENSMUST00000044729	ENSMUSG00000037973	Itprid1	ITPR interacting domain containing 1 [Source:MGI Symbol;Acc:MGI:2685304]	0.42713	-1.22725	0.00022119	0.00282134	yes	down	9.59	10.1	14.54	6.2	5.19	3.05	11.41	4.81333
ENSMUST00000044828	ENSMUSG00000042793	Lgr6	leucine-rich repeat-containing G protein-coupled receptor 6 [Source:MGI Symbol;Acc:MGI:2441805]	0.466134	-1.10118	0.000295914	0.00359121	yes	down	5.67	4.21	6.12	2.93	2.87	1.57	5.33333	2.45667
ENSMUST00000044833	ENSMUSG00000032661	Oas3	2'-5' oligoadenylate synthetase 3 [Source:MGI Symbol;Acc:MGI:2180850]	22.2941	4.47859	2.29041e-21	7.93401e-19	yes	up	2.42	1	0.63	24.92	24.31	38.84	1.35	29.3567
ENSMUST00000044844	ENSMUSG00000034854	Mfsd12	major facilitator superfamily domain containing 12 [Source:MGI Symbol;Acc:MGI:3604804]	2.78359	1.47695	2.45195e-19	6.74178e-17	yes	up	10.07	9.32	9.66	24.37	24.41	30.93	9.68333	26.57
ENSMUST00000045026	ENSMUSG00000002055	Spag5	sperm associated antigen 5 [Source:MGI Symbol;Acc:MGI:1927470]	2.45617	1.29641	5.51149e-06	0.000121476	yes	up	0.73	0.99	0.93	2.18	2.13	2.15	0.883333	2.15333
ENSMUST00000045075	ENSMUSG00000034641	Cd300ld	CD300 molecule like family member d [Source:MGI Symbol;Acc:MGI:2442358]	3.46456	1.79267	1.24649e-07	4.33557e-06	yes	up	7.29	5.44	4.42	14.64	16.24	27.45	5.71667	19.4433
ENSMUST00000045154	ENSMUSG00000037731	Themis2	thymocyte selection associated family member 2 [Source:MGI Symbol;Acc:MGI:2446213]	2.28216	1.1904	3.99802e-05	0.000671573	yes	up	19.1	13.11	10.4	28.21	27.22	40.07	14.2033	31.8333
ENSMUST00000045173	ENSMUSG00000035493	Tgfbi	transforming growth factor, beta induced [Source:MGI Symbol;Acc:MGI:99959]	4.29412	2.10236	7.4202e-26	4.03008e-23	yes	up	43.25	37.48	37.32	135.17	155.73	208.45	39.35	166.45
ENSMUST00000045262	ENSMUSG00000039058	Ak5	adenylate kinase 5 [Source:MGI Symbol;Acc:MGI:2677491]	8.18669	3.03328	1.85782e-05	0.000349427	yes	up	0.27	0.59	0.18	1.35	2.21	4.78	0.346667	2.78
ENSMUST00000045557	ENSMUSG00000040010	Slc7a5	solute carrier family 7 (cationic amino acid transporter, y+ system), member 5 [Source:MGI Symbol;Acc:MGI:1298205]	2.74596	1.45731	3.45651e-09	1.74784e-07	yes	up	4.31	3.53	2.67	9.79	8.53	10.05	3.50333	9.45667
ENSMUST00000045607	ENSMUSG00000035683	Melk	maternal embryonic leucine zipper kinase [Source:MGI Symbol;Acc:MGI:106924]	2.6756	1.41986	7.68211e-06	0.000162559	yes	up	1.34	1.04	0.82	2.72	3.05	2.66	1.06667	2.81
ENSMUST00000045617	ENSMUSG00000035273	Hpse	heparanase [Source:MGI Symbol;Acc:MGI:1343124]	3.34118	1.74036	1.27878e-07	4.42624e-06	yes	up	5.7	3.55	3.82	11.74	11.39	19.67	4.35667	14.2667
ENSMUST00000045702	ENSMUSG00000036067	Slc2a6	solute carrier family 2 (facilitated glucose transporter), member 6 [Source:MGI Symbol;Acc:MGI:2443286]	5.9227	2.56625	5.77517e-10	3.37407e-08	yes	up	1.85	0.79	1.37	6.08	7.01	10.05	1.33667	7.71333
ENSMUST00000045706	ENSMUSG00000041301	Cftr	cystic fibrosis transmembrane conductance regulator [Source:MGI Symbol;Acc:MGI:88388]	2.30077	1.20212	6.43244e-16	1.1054e-13	yes	up	4.66	4.83	4.11	10.67	11.03	9.25	4.53333	10.3167
ENSMUST00000045730	ENSMUSG00000038587	Akap12	A kinase (PRKA) anchor protein (gravin) 12 [Source:MGI Symbol;Acc:MGI:1932576]	0.431425	-1.21282	0.00192016	0.0164469	yes	down	12	17.41	18.17	6.88	10.24	3.38	15.86	6.83333
ENSMUST00000045779	ENSMUSG00000034714	Ttyh2	tweety family member 2 [Source:MGI Symbol;Acc:MGI:2157091]	2.25781	1.17492	2.22467e-08	9.33872e-07	yes	up	7.65	9.37	6.74	16.09	17.01	19.96	7.92	17.6867
ENSMUST00000045802	ENSMUSG00000040204	Pclaf	PCNA clamp associated factor [Source:MGI Symbol;Acc:MGI:1915276]	2.77267	1.47128	1.20522e-09	6.60437e-08	yes	up	2.86	2.86	2.82	8.12	6.6	8.61	2.84667	7.77667
ENSMUST00000045855	ENSMUSG00000042770	Hebp1	heme binding protein 1 [Source:MGI Symbol;Acc:MGI:1333880]	2.37246	1.24638	4.82767e-07	1.44479e-05	yes	up	13.49	16.37	11.91	33.13	27.02	37.43	13.9233	32.5267
ENSMUST00000045902	ENSMUSG00000040170	Fmo2	flavin containing monooxygenase 2 [Source:MGI Symbol;Acc:MGI:1916776]	0.442981	-1.17468	6.06508e-14	7.56491e-12	yes	down	462.02	451.23	437.89	214.97	221.84	155.52	450.38	197.443
ENSMUST00000045970	ENSMUSG00000034220	Gpc1	glypican 1 [Source:MGI Symbol;Acc:MGI:1194891]	2.33246	1.22185	5.05158e-07	1.5026e-05	yes	up	11.92	10.13	7.72	17.81	23.99	26.8	9.92333	22.8667
ENSMUST00000046049	ENSMUSG00000040181	Fmo1	flavin containing monooxygenase 1 [Source:MGI Symbol;Acc:MGI:1310002]	0.487662	-1.03605	2.2072e-08	9.27424e-07	yes	down	277.36	293.68	253.94	144.87	153.17	100.52	274.993	132.853
ENSMUST00000046223	ENSMUSG00000041828	Abca8a	ATP-binding cassette, sub-family A (ABC1), member 8a [Source:MGI Symbol;Acc:MGI:2386846]	0.454305	-1.13827	1.41369e-07	4.83612e-06	yes	down	51.56	47.96	53.48	23.55	29.2	16.15	51	22.9667
ENSMUST00000046244	ENSMUSG00000040482	Dxo	decapping exoribonuclease [Source:MGI Symbol;Acc:MGI:1890444]	2.06121	1.04349	0.00338418	0.0259057	yes	up	1.78	1.63	1.77	2.72	3.8	3.99	1.72667	3.50333
ENSMUST00000046285	ENSMUSG00000036887	C1qa	complement component 1, q subcomponent, alpha polypeptide [Source:MGI Symbol;Acc:MGI:88223]	3.5092	1.81114	7.87582e-35	8.66203e-32	yes	up	55.97	60.64	48.12	169.34	198.98	202.81	54.91	190.377
ENSMUST00000046290	ENSMUSG00000033192	Lpcat2	lysophosphatidylcholine acyltransferase 2 [Source:MGI Symbol;Acc:MGI:3606214]	3.64716	1.86677	7.12896e-07	2.04849e-05	yes	up	3.71	3.12	1.59	9.49	8.54	12.17	2.80667	10.0667
ENSMUST00000046332	ENSMUSG00000036896	C1qc	complement component 1, q subcomponent, C chain [Source:MGI Symbol;Acc:MGI:88225]	3.88968	1.95965	2.26154e-27	1.44191e-24	yes	up	23.32	32.6	27.23	96.18	116.01	108.19	27.7167	106.793
ENSMUST00000046340	ENSMUSG00000042523	Dnal1	dynein, axonemal, light chain 1 [Source:MGI Symbol;Acc:MGI:1921462]	0.378534	-1.40151	0.00154545	0.0138217	yes	down	4.29	5.23	4.34	1.74	1.48	1.93	4.62	1.71667
ENSMUST00000046384	ENSMUSG00000036905	C1qb	complement component 1, q subcomponent, beta polypeptide [Source:MGI Symbol;Acc:MGI:88224]	4.33385	2.11565	1.19703e-26	7.11635e-24	yes	up	43.81	59.75	44.15	176.79	224.18	232.69	49.2367	211.22
ENSMUST00000046498	ENSMUSG00000042357	Gjb5	gap junction protein, beta 5 [Source:MGI Symbol;Acc:MGI:95723]	3.39459	1.76324	0.00015759	0.00212468	yes	up	0.84	0.59	0.48	2.02	2	2.36	0.636667	2.12667
ENSMUST00000046673	ENSMUSG00000052062	Pard3b	par-3 family cell polarity regulator beta [Source:MGI Symbol;Acc:MGI:1919301]	0.22622	-2.1442	1.92014e-06	4.9055e-05	yes	down	6.51	5.66	13.13	2.11	2.45	1.1	8.43333	1.88667
ENSMUST00000046704	ENSMUSG00000078920	Ifi47	interferon gamma inducible protein 47 [Source:MGI Symbol;Acc:MGI:99448]	2.37574	1.24838	1.05012e-06	2.86944e-05	yes	up	25.08	27.46	19.23	45.2	51.27	71.71	23.9233	56.06
ENSMUST00000046746	ENSMUSG00000036256	Igfbp7	insulin-like growth factor binding protein 7 [Source:MGI Symbol;Acc:MGI:1352480]	2.00261	1.00188	3.65514e-12	3.29509e-10	yes	up	349.4	323.06	322.5	593.69	609.63	761.55	331.653	654.957
ENSMUST00000046750	ENSMUSG00000001763	Tspan33	tetraspanin 33 [Source:MGI Symbol;Acc:MGI:1919012]	16.476	4.04229	0.0058543	0.0399362	yes	up	0	0	0.64	2.14	3.7	4.39	0.213333	3.41
ENSMUST00000046833	ENSMUSG00000035852	Misp	mitotic spindle positioning [Source:MGI Symbol;Acc:MGI:1926156]	4.1288	2.04572	8.13973e-06	0.000170276	yes	up	0.88	1	1.08	4.64	2.25	5.04	0.986667	3.97667
ENSMUST00000046839	ENSMUSG00000040888	Gfer	growth factor, augmenter of liver regeneration [Source:MGI Symbol;Acc:MGI:107757]	2.20034	1.13773	7.19391e-05	0.00110812	yes	up	5.65	3.22	4.83	8.8	9.86	11	4.56667	9.88667
ENSMUST00000046891	ENSMUSG00000037759	Ptger2	prostaglandin E receptor 2 (subtype EP2) [Source:MGI Symbol;Acc:MGI:97794]	2.5708	1.36222	0.000103629	0.00149648	yes	up	1.26	1.24	0.84	2.22	2.74	3.52	1.11333	2.82667
ENSMUST00000046893	ENSMUSG00000038390	Gpr162	G protein-coupled receptor 162 [Source:MGI Symbol;Acc:MGI:1315214]	4.27404	2.0956	0.000447951	0.00506469	yes	up	0.24	0.23	0.28	0.82	0.79	1.51	0.25	1.04
ENSMUST00000046897	ENSMUSG00000039853	Trim14	tripartite motif-containing 14 [Source:MGI Symbol;Acc:MGI:1921985]	2.0066	1.00475	3.27427e-06	7.73188e-05	yes	up	8.18	8.82	11.02	19.06	17.09	19.46	9.34	18.5367
ENSMUST00000046916	ENSMUSG00000037725	Ckap2	cytoskeleton associated protein 2 [Source:MGI Symbol;Acc:MGI:1931797]	2.52325	1.33528	6.41501e-05	0.00100647	yes	up	1.35	1.06	0.82	2.55	2.84	2.62	1.07667	2.67
ENSMUST00000046944	ENSMUSG00000037813	D630003M21Rik	RIKEN cDNA D630003M21 gene [Source:MGI Symbol;Acc:MGI:3606579]	3.43791	1.78153	2.59781e-12	2.40601e-10	yes	up	0.86	1.05	1	3.4	3.05	3.43	0.97	3.29333
ENSMUST00000047194	ENSMUSG00000035004	Igsf6	immunoglobulin superfamily, member 6 [Source:MGI Symbol;Acc:MGI:1891393]	3.28827	1.71733	9.01918e-08	3.24432e-06	yes	up	12.01	8.27	8.29	22.6	26.22	43.44	9.52333	30.7533
ENSMUST00000047379	ENSMUSG00000039942	Ptger4	prostaglandin E receptor 4 (subtype EP4) [Source:MGI Symbol;Acc:MGI:104311]	2.56152	1.357	0.000160106	0.00215169	yes	up	4.95	2.23	2.98	7.34	7.55	10.55	3.38667	8.48
ENSMUST00000047405	ENSMUSG00000022488	Nckap1l	NCK associated protein 1 like [Source:MGI Symbol;Acc:MGI:1926063]	2.94925	1.56035	3.94582e-13	4.27316e-11	yes	up	25.64	20.78	20.06	55.51	56.1	81.21	22.16	64.2733
ENSMUST00000047479	ENSMUSG00000102697	Pcdhac2	protocadherin alpha subfamily C, 2 [Source:MGI Symbol;Acc:MGI:1891443]	0.398434	-1.32759	4.52572e-06	0.000102576	yes	down	10.99	9.58	8.04	4.07	4.83	2.41	9.53667	3.77
ENSMUST00000047498	ENSMUSG00000033213	AA467197	expressed sequence AA467197 [Source:MGI Symbol;Acc:MGI:3034182]	24.4934	4.61432	1.93978e-13	2.24133e-11	yes	up	0.68	1.49	0.57	13.09	15.2	35.8	0.913333	21.3633
ENSMUST00000047521	ENSMUSG00000039787	Cercam	cerebral endothelial cell adhesion molecule [Source:MGI Symbol;Acc:MGI:2139134]	2.19028	1.13112	6.13197e-05	0.000968631	yes	up	4.61	4.8	4.04	7.13	9.54	12.42	4.48333	9.69667
ENSMUST00000047715	ENSMUSG00000020814	Mxra7	matrix-remodelling associated 7 [Source:MGI Symbol;Acc:MGI:1914872]	0.487012	-1.03797	0.000180685	0.00238062	yes	down	17.58	12.37	14.05	6.75	7.56	6.81	14.6667	7.04
ENSMUST00000047726	ENSMUSG00000072572	Slc39a2	solute carrier family 39 (zinc transporter), member 2 [Source:MGI Symbol;Acc:MGI:2684326]	10.0185	3.32459	2.53563e-16	4.62863e-14	yes	up	0.66	1.29	1.03	10.88	6.73	11.86	0.993333	9.82333
ENSMUST00000047740	ENSMUSG00000041523	Upk2	uroplakin 2 [Source:MGI Symbol;Acc:MGI:98913]	0.231896	-2.10845	0.00240564	0.0197189	yes	down	1.64	3.66	5.85	1.01	1.04	0.52	3.71667	0.856667
ENSMUST00000047761	ENSMUSG00000022132	Cldn10	claudin 10 [Source:MGI Symbol;Acc:MGI:1913101]	0.171436	-2.54426	3.35554e-11	2.57178e-09	yes	down	6.9	9.2	9.04	1.13	1.24	1.88	8.38	1.41667
ENSMUST00000047877	ENSMUSG00000035711	Dok3	docking protein 3 [Source:MGI Symbol;Acc:MGI:1351490]	2.14596	1.10162	0.000612473	0.0065201	yes	up	8.97	5.03	7.79	17.2	11.77	16.89	7.26333	15.2867
ENSMUST00000048002	ENSMUSG00000055629	B4galnt4	beta-1,4-N-acetyl-galactosaminyl transferase 4 [Source:MGI Symbol;Acc:MGI:2652891]	4.44874	2.1534	0.00101809	0.009861	yes	up	0.17	0.23	0.12	0.78	0.45	1.06	0.173333	0.763333
ENSMUST00000048065	ENSMUSG00000041754	Trem3	triggering receptor expressed on myeloid cells 3 [Source:MGI Symbol;Acc:MGI:1930003]	3.77683	1.91718	0.00361548	0.027287	yes	up	1.75	0.57	0.84	2.61	3.55	5.54	1.05333	3.9
ENSMUST00000048129	ENSMUSG00000033644	Piwil2	piwi-like RNA-mediated gene silencing 2 [Source:MGI Symbol;Acc:MGI:1930036]	6.22442	2.63794	1.9526e-05	0.000363678	yes	up	0.29	0.13	0.13	0.87	0.74	1.68	0.183333	1.09667
ENSMUST00000048183	ENSMUSG00000041559	Fmod	fibromodulin [Source:MGI Symbol;Acc:MGI:1328364]	5.03775	2.33278	1.96126e-06	4.98451e-05	yes	up	6.22	12.02	5.3	23.45	27.32	66.41	7.84667	39.06
ENSMUST00000048209	ENSMUSG00000063229	Ldha	lactate dehydrogenase A [Source:MGI Symbol;Acc:MGI:96759]	2.11396	1.07995	1.56774e-17	3.44847e-15	yes	up	159.78	138.96	141.47	265.57	323.57	329.94	146.737	306.36
ENSMUST00000048374	ENSMUSG00000033031	Cip2a	cell proliferation regulating inhibitor of protein phosphatase 2A [Source:MGI Symbol;Acc:MGI:2146335]	2.21599	1.14795	0.000508968	0.00562872	yes	up	1.11	1.24	0.74	2.08	2.2	2.47	1.03	2.25
ENSMUST00000048391	ENSMUSG00000042489	Clspn	claspin [Source:MGI Symbol;Acc:MGI:2445153]	2.16605	1.11507	1.92849e-05	0.00035995	yes	up	1.04	0.82	1.25	2.09	2.3	2.28	1.03667	2.22333
ENSMUST00000048486	ENSMUSG00000033860	Fgg	fibrinogen gamma chain [Source:MGI Symbol;Acc:MGI:95526]	5.88505	2.55705	4.4311e-08	1.73278e-06	yes	up	0.58	1.05	0.71	3.93	3.66	6.09	0.78	4.56
ENSMUST00000048518	ENSMUSG00000035365	Parpbp	PARP1 binding protein [Source:MGI Symbol;Acc:MGI:1922567]	3.01351	1.59145	0.000250701	0.00313112	yes	up	0.29	0.43	0.3	0.92	1.04	1.11	0.34	1.02333
ENSMUST00000048615	ENSMUSG00000115338	Pnp	purine-nucleoside phosphorylase [Source:MGI Symbol;Acc:MGI:97365]	2.07668	1.05428	2.5441e-06	6.22831e-05	yes	up	17.57	20.69	15.92	28.79	38.02	44.54	18.06	37.1167
ENSMUST00000048653	ENSMUSG00000034361	Cpne2	copine II [Source:MGI Symbol;Acc:MGI:2387578]	2.99946	1.5847	1.11461e-09	6.14472e-08	yes	up	5.19	7.69	8.03	20.76	17.72	23.49	6.97	20.6567
ENSMUST00000048656	ENSMUSG00000042345	Ubash3a	ubiquitin associated and SH3 domain containing, A [Source:MGI Symbol;Acc:MGI:1926074]	4.60858	2.20432	0.00639671	0.0426289	yes	up	0.44	0.09	0.47	1.51	1.04	1.93	0.333333	1.49333
ENSMUST00000048716	ENSMUSG00000037946	Fgd3	FYVE, RhoGEF and PH domain containing 3 [Source:MGI Symbol;Acc:MGI:1353657]	2.79691	1.48383	0.00563843	0.0387157	yes	up	0.57	0.5	0.53	0.89	1.17	2.36	0.533333	1.47333
ENSMUST00000048762	ENSMUSG00000042254	Cilp	cartilage intermediate layer protein, nucleotide pyrophosphohydrolase [Source:MGI Symbol;Acc:MGI:2444507]	14.2909	3.83702	5.92806e-17	1.1963e-14	yes	up	3.68	3.48	1.86	25.47	29.21	71.89	3.00667	42.19
ENSMUST00000048777	ENSMUSG00000042262	Ccr8	chemokine (C-C motif) receptor 8 [Source:MGI Symbol;Acc:MGI:1201402]	6.64595	2.73247	0.000475215	0.00533048	yes	up	0.54	0.58	0.15	2.48	1.63	4.04	0.423333	2.71667
ENSMUST00000048782	ENSMUSG00000042265	Trem1	triggering receptor expressed on myeloid cells 1 [Source:MGI Symbol;Acc:MGI:1930005]	7.71576	2.94781	6.62837e-11	4.76375e-09	yes	up	1.52	1.45	0.81	6.79	7.03	14.74	1.26	9.52
ENSMUST00000048860	ENSMUSG00000039395	Mreg	melanoregulin [Source:MGI Symbol;Acc:MGI:2151839]	4.98249	2.31687	1.5258e-08	6.70576e-07	yes	up	7.98	5.57	2.74	22.33	23.26	34.11	5.43	26.5667
ENSMUST00000048885	ENSMUSG00000066113	Adamtsl1	ADAMTS-like 1 [Source:MGI Symbol;Acc:MGI:1924989]	0.326242	-1.61599	0.00605897	0.0409639	yes	down	2.74	3.46	4.76	0.65	0.85	2.03	3.65333	1.17667
ENSMUST00000048946	ENSMUSG00000037960	Card19	caspase recruitment domain family, member 19 [Source:MGI Symbol;Acc:MGI:1915730]	2.07278	1.05157	2.5572e-05	0.000459179	yes	up	41.2	41.05	29.62	59.51	74.96	94.3	37.29	76.2567
ENSMUST00000049022	ENSMUSG00000037966	Ninj1	ninjurin 1 [Source:MGI Symbol;Acc:MGI:1196617]	3.03705	1.60267	5.87424e-10	3.41833e-08	yes	up	25.86	25.28	19.97	52.69	68.78	91.67	23.7033	71.0467
ENSMUST00000049064	ENSMUSG00000036894	Rap2b	RAP2B, member of RAS oncogene family [Source:MGI Symbol;Acc:MGI:1921262]	2.17462	1.12076	8.94255e-08	3.21939e-06	yes	up	4.86	3.67	4.37	7.87	8.64	11.11	4.3	9.20667
ENSMUST00000049124	ENSMUSG00000038527	C1rl	complement component 1, r subcomponent-like [Source:MGI Symbol;Acc:MGI:2660692]	2.1069	1.07512	0.000220646	0.00281621	yes	up	7.61	7.43	4.21	12.22	12.72	15.06	6.41667	13.3333
ENSMUST00000049126	ENSMUSG00000036766	Dner	delta/notch-like EGF repeat containing [Source:MGI Symbol;Acc:MGI:2152889]	0.27428	-1.86628	0.00180159	0.015648	yes	down	1.11	0.9	0.99	0.38	0.32	0.1	1	0.266667
ENSMUST00000049130	ENSMUSG00000042750	Bex2	brain expressed X-linked 2 [Source:MGI Symbol;Acc:MGI:1338017]	0.209924	-2.25206	3.14062e-13	3.45413e-11	yes	down	38.5	46.58	31.39	9.99	8.51	5.62	38.8233	8.04
ENSMUST00000049152	ENSMUSG00000038301	Snx10	sorting nexin 10 [Source:MGI Symbol;Acc:MGI:1919232]	2.9319	1.55184	0.00148273	0.0133914	yes	up	5.5	7.65	3.42	12.49	9.29	26.04	5.52333	15.94
ENSMUST00000049207	ENSMUSG00000039427	Alg1	asparagine-linked glycosylation 1 (beta-1,4-mannosyltransferase) [Source:MGI Symbol;Acc:MGI:2384774]	5.47852e-07	-20.7997	6.81156e-08	2.53735e-06	yes	down	2.77	0	0	0	0	0	0.923333	0
ENSMUST00000049239	ENSMUSG00000034761	Map4k5	mitogen-activated protein kinase kinase kinase kinase 5 [Source:MGI Symbol;Acc:MGI:1925503]	170.668	7.41505	0.00458201	0.0329373	yes	up	0	0	0	0.3	0.92	0	0	0.406667
ENSMUST00000049248	ENSMUSG00000032688	Malt1	MALT1 paracaspase [Source:MGI Symbol;Acc:MGI:2445027]	3.81818	1.93289	4.4683e-14	5.66495e-12	yes	up	16.35	14.27	13.01	38.71	52.78	72.65	14.5433	54.7133
ENSMUST00000049262	ENSMUSG00000037902	Sirpa	signal-regulatory protein alpha [Source:MGI Symbol;Acc:MGI:108563]	2.90727	1.53966	2.15415e-13	2.46149e-11	yes	up	7.08	7.63	7.66	18.99	18.71	26.37	7.45667	21.3567
ENSMUST00000049324	ENSMUSG00000042817	Flt3	FMS-like tyrosine kinase 3 [Source:MGI Symbol;Acc:MGI:95559]	2.34289	1.22829	8.36603e-05	0.00126	yes	up	2.04	2.86	3.3	6.17	5.06	7.74	2.73333	6.32333
ENSMUST00000049449	ENSMUSG00000031506	Ptpn7	protein tyrosine phosphatase, non-receptor type 7 [Source:MGI Symbol;Acc:MGI:2156893]	3.2082	1.68176	4.0804e-14	5.23349e-12	yes	up	2.84	2	2.39	7.59	6.96	8.26	2.41	7.60333
ENSMUST00000049460	ENSMUSG00000034708	Grn	granulin [Source:MGI Symbol;Acc:MGI:95832]	2.96738	1.56919	1.16213e-11	9.4677e-10	yes	up	117.94	125.87	77.48	275.02	303.67	363.11	107.097	313.933
ENSMUST00000049519	ENSMUSG00000046879	Irgm1	immunity-related GTPase family M member 1 [Source:MGI Symbol;Acc:MGI:107567]	2.90526	1.53867	5.7316e-12	4.96359e-10	yes	up	9	11.46	12.16	24.61	36.25	33.16	10.8733	31.34
ENSMUST00000049530	ENSMUSG00000047878	A4galt	alpha 1,4-galactosyltransferase [Source:MGI Symbol;Acc:MGI:3512453]	2.13534	1.09447	0.000275795	0.00339292	yes	up	6.3	4.63	6.76	9.36	11.77	16.05	5.89667	12.3933
ENSMUST00000049572	ENSMUSG00000024781	Lipa	lysosomal acid lipase A [Source:MGI Symbol;Acc:MGI:96789]	2.65731	1.40997	6.10209e-07	1.78609e-05	yes	up	43.73	50.76	31.67	93.36	90.15	147.06	42.0533	110.19
ENSMUST00000049614	ENSMUSG00000043740	B430306N03Rik	RIKEN cDNA B430306N03 gene [Source:MGI Symbol;Acc:MGI:2443478]	5.23744	2.38886	3.33026e-07	1.04574e-05	yes	up	3.09	1.47	1.1	7.45	7.58	13.93	1.88667	9.65333
ENSMUST00000049780	ENSMUSG00000037426	Depdc5	DEP domain containing 5 [Source:MGI Symbol;Acc:MGI:2141101]	0.441682	-1.17892	1.76953e-09	9.42455e-08	yes	down	9.59	8.21	11.23	4.35	4.64	3.67	9.67667	4.22
ENSMUST00000049872	ENSMUSG00000051212	Gpr183	G protein-coupled receptor 183 [Source:MGI Symbol;Acc:MGI:2442034]	2.28217	1.19041	0.00202463	0.0171453	yes	up	6.9	3.52	3.42	10.53	7.46	12.91	4.61333	10.3
ENSMUST00000049912	ENSMUSG00000002983	Relb	avian reticuloendotheliosis viral (v-rel) oncogene related B [Source:MGI Symbol;Acc:MGI:103289]	2.45069	1.29319	0.00159272	0.0141467	yes	up	0.63	0.8	0.78	1.78	1.52	1.97	0.736667	1.75667
ENSMUST00000050011	ENSMUSG00000079362	Gm43302	predicted gene 43302 [Source:MGI Symbol;Acc:MGI:5663439]	2.32231	1.21556	1.90134e-07	6.26561e-06	yes	up	8.09	12.61	10.94	22.39	22.59	27.73	10.5467	24.2367
ENSMUST00000050166	ENSMUSG00000040537	Adam22	a disintegrin and metallopeptidase domain 22 [Source:MGI Symbol;Acc:MGI:1340046]	0.495051	-1.01435	5.44251e-05	0.000873841	yes	down	3.68	4.09	4.68	2.24	2.42	1.45	4.15	2.03667
ENSMUST00000050288	ENSMUSG00000033326	Kdm4a	lysine (K)-specific demethylase 4A [Source:MGI Symbol;Acc:MGI:2446210]	0.437921	-1.19126	0.00387798	0.0288134	yes	down	3.92	1.86	3.33	1.42	0.97	1.51	3.03667	1.3
ENSMUST00000050325	ENSMUSG00000067341	H2-Eb2	histocompatibility 2, class II antigen E beta2 [Source:MGI Symbol;Acc:MGI:95902]	4.83257	2.27279	3.00158e-05	0.000526719	yes	up	2.82	1.64	0.74	8.16	4.94	11.38	1.73333	8.16
ENSMUST00000050487	ENSMUSG00000024610	Cd74	CD74 antigen (invariant polypeptide of major histocompatibility complex, class II antigen-associated) [Source:MGI Symbol;Acc:MGI:96534]	2.55068	1.35088	3.03909e-05	0.000532876	yes	up	1569.05	1536.96	673.83	3006.79	2811.93	3674.67	1259.95	3164.46
ENSMUST00000050544	ENSMUSG00000022367	Has2	hyaluronan synthase 2 [Source:MGI Symbol;Acc:MGI:107821]	4.74643	2.24684	7.18529e-09	3.44581e-07	yes	up	0.83	0.53	0.77	2.8	2.54	4.55	0.71	3.29667
ENSMUST00000050562	ENSMUSG00000050370	Ch25h	cholesterol 25-hydroxylase [Source:MGI Symbol;Acc:MGI:1333869]	8.03431	3.00617	3.19493e-21	1.08119e-18	yes	up	2.6	3.28	3.33	25.83	17.42	29.66	3.07	24.3033
ENSMUST00000050623	ENSMUSG00000074677	Sirpb1c	signal-regulatory protein beta 1C [Source:MGI Symbol;Acc:MGI:3807521]	3.23641	1.6944	0.00103323	0.00997256	yes	up	5.88	2.5	1.65	11.05	8.68	11.86	3.34333	10.53
ENSMUST00000050714	ENSMUSG00000046070	Igfals	insulin-like growth factor binding protein, acid labile subunit [Source:MGI Symbol;Acc:MGI:107973]	3.38776	1.76033	0.000226452	0.00287845	yes	up	0.27	0.44	0.48	1.43	1.23	1.35	0.396667	1.33667
ENSMUST00000050785	ENSMUSG00000026822	Lcn2	lipocalin 2 [Source:MGI Symbol;Acc:MGI:96757]	30.7985	4.94479	1.12189e-55	3.29036e-52	yes	up	128.39	191.42	78.41	3578.18	3824.21	4696.64	132.74	4033.01
ENSMUST00000050826	ENSMUSG00000047146	Tet1	tet methylcytosine dioxygenase 1 [Source:MGI Symbol;Acc:MGI:1098693]	0.473603	-1.07825	2.20861e-05	0.000404342	yes	down	2.33	2.65	1.72	0.89	1.09	1.16	2.23333	1.04667
ENSMUST00000050887	ENSMUSG00000049409	Prokr1	prokineticin receptor 1 [Source:MGI Symbol;Acc:MGI:1929676]	3.29383	1.71977	3.16491e-06	7.50182e-05	yes	up	0.54	0.35	0.47	1.41	1.29	1.67	0.453333	1.45667
ENSMUST00000051091	ENSMUSG00000047246	H2bc6	H2B clustered histone 6 [Source:MGI Symbol;Acc:MGI:2448380]	2.63812	1.39951	0.00337017	0.0258209	yes	up	0.7	0.65	1.17	1.67	3.12	1.81	0.84	2.2
ENSMUST00000051118	ENSMUSG00000050908	Tvp23a	trans-golgi network vesicle protein 23A [Source:MGI Symbol;Acc:MGI:3665441]	3.64049	1.86413	1.23335e-05	0.000245403	yes	up	0.34	0.42	0.36	1.09	1.3	1.62	0.373333	1.33667
ENSMUST00000051264	ENSMUSG00000047798	Cd300lf	CD300 molecule like family member F [Source:MGI Symbol;Acc:MGI:2442359]	12.8808	3.68715	4.93799e-10	2.93961e-08	yes	up	2.22	0.57	1.5	10.8	12.34	30.56	1.43	17.9
ENSMUST00000051395	ENSMUSG00000020493	Prr11	proline rich 11 [Source:MGI Symbol;Acc:MGI:2444496]	2.41473	1.27186	5.72073e-05	0.000913022	yes	up	1.38	1.39	0.93	2.61	2.76	3.47	1.23333	2.94667
ENSMUST00000051396	ENSMUSG00000026600	Soat1	sterol O-acyltransferase 1 [Source:MGI Symbol;Acc:MGI:104665]	2.04553	1.03247	4.29423e-06	9.78332e-05	yes	up	44.8	62.18	46.97	87.65	97.65	126.16	51.3167	103.82
ENSMUST00000051672	ENSMUSG00000046718	Bst2	bone marrow stromal cell antigen 2 [Source:MGI Symbol;Acc:MGI:1916800]	3.46299	1.79202	4.76188e-45	9.10822e-42	yes	up	50.62	52.37	43.93	161.62	164.51	175.65	48.9733	167.26
ENSMUST00000051995	ENSMUSG00000031805	Jak3	Janus kinase 3 [Source:MGI Symbol;Acc:MGI:99928]	3.98533	1.9947	2.7335e-05	0.000487849	yes	up	0.69	2.38	2.22	6.12	7.03	7.87	1.76333	7.00667
ENSMUST00000052069	ENSMUSG00000037280	Galnt6	polypeptide N-acetylgalactosaminyltransferase 6 [Source:MGI Symbol;Acc:MGI:1891640]	2.65125	1.40667	1.34712e-07	4.64816e-06	yes	up	3.66	5.03	6.04	10.62	12.97	15.06	4.91	12.8833
ENSMUST00000052201	ENSMUSG00000047534	Mis18bp1	MIS18 binding protein 1 [Source:MGI Symbol;Acc:MGI:2145099]	2.00988	1.00711	0.00112057	0.0106565	yes	up	0.68	0.78	0.83	1.68	1.43	1.42	0.763333	1.51
ENSMUST00000052380	ENSMUSG00000050957	Insl6	insulin-like 6 [Source:MGI Symbol;Acc:MGI:1351595]	6.08781	2.60592	0.00579575	0.0396043	yes	up	0.9	0.11	0.28	2.37	2.4	2.87	0.43	2.54667
ENSMUST00000052413	ENSMUSG00000002699	Lcp2	lymphocyte cytosolic protein 2 [Source:MGI Symbol;Acc:MGI:1321402]	2.93514	1.55343	5.69806e-06	0.00012515	yes	up	11.72	8.4	6.02	20.83	19.65	34.79	8.71333	25.09
ENSMUST00000052437	ENSMUSG00000049988	Lrrc25	leucine rich repeat containing 25 [Source:MGI Symbol;Acc:MGI:2445284]	3.21368	1.68423	1.54477e-05	0.000296377	yes	up	4.36	2.6	2.22	9.13	7.28	12.48	3.06	9.63
ENSMUST00000052503	ENSMUSG00000043931	Gimap7	GTPase, IMAP family member 7 [Source:MGI Symbol;Acc:MGI:1349657]	2.26135	1.17718	0.00728891	0.0472066	yes	up	5.38	3.91	2.34	8.06	6.6	11.12	3.87667	8.59333
ENSMUST00000052686	ENSMUSG00000049932	H2ax	H2A.X variant histone [Source:MGI Symbol;Acc:MGI:102688]	2.16516	1.11447	1.72297e-11	1.38572e-09	yes	up	13.51	11.13	11.26	27.01	25.64	24.01	11.9667	25.5533
ENSMUST00000052708	ENSMUSG00000048327	Ckap2l	cytoskeleton associated protein 2-like [Source:MGI Symbol;Acc:MGI:1917716]	2.14274	1.09946	8.87635e-08	3.19818e-06	yes	up	2.22	2.38	2.02	4.51	4.76	4.72	2.20667	4.66333
ENSMUST00000052727	ENSMUSG00000038451	Spsb2	splA/ryanodine receptor domain and SOCS box containing 2 [Source:MGI Symbol;Acc:MGI:1315199]	3.1377	1.64971	2.05969e-06	5.21684e-05	yes	up	2.19	2.34	2.52	5.9	9.53	6.35	2.35	7.26
ENSMUST00000052835	ENSMUSG00000050493	Fam167b	family with sequence similarity 167, member B [Source:MGI Symbol;Acc:MGI:2668032]	3.96765	1.98829	0.00502531	0.0354008	yes	up	0.65	1.67	0.4	3.06	3.56	3.98	0.906667	3.53333
ENSMUST00000052949	ENSMUSG00000025877	Hk3	hexokinase 3 [Source:MGI Symbol;Acc:MGI:2670962]	10.1891	3.34896	4.37466e-23	1.81561e-20	yes	up	1.77	1.3	1.45	10.84	12.87	21.5	1.50667	15.07
ENSMUST00000053156	ENSMUSG00000051314	Ffar2	free fatty acid receptor 2 [Source:MGI Symbol;Acc:MGI:2441731]	3.81238	1.93069	0.00380781	0.0283975	yes	up	0.42	0.22	0.17	0.88	1.35	0.75	0.27	0.993333
ENSMUST00000053215	ENSMUSG00000020573	Pik3cg	phosphatidylinositol-4,5-bisphosphate 3-kinase catalytic subunit gamma [Source:MGI Symbol;Acc:MGI:1353576]	2.64393	1.40268	7.88991e-06	0.000166156	yes	up	7.38	5.56	3.67	13.64	11.63	17.86	5.53667	14.3767
ENSMUST00000053355	ENSMUSG00000050967	Creg2	cellular repressor of E1A-stimulated genes 2 [Source:MGI Symbol;Acc:MGI:1928333]	6.16144	2.62327	1.78141e-07	5.9506e-06	yes	up	0.18	0.27	0.14	1.07	0.86	1.65	0.196667	1.19333
ENSMUST00000053364	ENSMUSG00000033952	Aspm	abnormal spindle microtubule assembly [Source:MGI Symbol;Acc:MGI:1334448]	2.31931	1.2137	1.88746e-07	6.23856e-06	yes	up	1.29	1.12	0.83	2.5	2.59	2.35	1.08	2.48
ENSMUST00000053389	ENSMUSG00000048480	Cxcr1	chemokine (C-X-C motif) receptor 1 [Source:MGI Symbol;Acc:MGI:2448715]	19.59	4.29205	3.18361e-09	1.62479e-07	yes	up	0.23	1.12	0.32	14.24	5.27	12.39	0.556667	10.6333
ENSMUST00000053543	ENSMUSG00000049537	Tecrl	trans-2,3-enoyl-CoA reductase-like [Source:MGI Symbol;Acc:MGI:2444966]	0.461928	-1.11426	0.00152307	0.0136688	yes	down	1.88	1.57	1.77	0.74	0.88	0.77	1.74	0.796667
ENSMUST00000053558	ENSMUSG00000050914	Ankrd37	ankyrin repeat domain 37 [Source:MGI Symbol;Acc:MGI:3603344]	2.92604	1.54895	0.00124192	0.0115974	yes	up	2.11	1.31	2.99	5.39	5.72	7.67	2.13667	6.26
ENSMUST00000053612	ENSMUSG00000043939	A530064D06Rik	RIKEN cDNA A530064D06 gene [Source:MGI Symbol;Acc:MGI:2443476]	6.27337	2.64924	6.14102e-08	2.31501e-06	yes	up	1.03	0.99	1.39	4.37	5.5	11.05	1.13667	6.97333
ENSMUST00000053668	ENSMUSG00000047415	Gpr68	G protein-coupled receptor 68 [Source:MGI Symbol;Acc:MGI:2441763]	3.77022	1.91465	8.01698e-06	0.000168028	yes	up	0.55	1.29	1.08	2.81	4.33	3.79	0.973333	3.64333
ENSMUST00000053748	ENSMUSG00000019978	Epb41l2	erythrocyte membrane protein band 4.1 like 2 [Source:MGI Symbol;Acc:MGI:103009]	0.405904	-1.30079	4.51106e-08	1.75793e-06	yes	down	46.49	37.57	55.16	17.09	24.62	14.27	46.4067	18.66
ENSMUST00000053909	ENSMUSG00000032690	Oas2	2'-5' oligoadenylate synthetase 2 [Source:MGI Symbol;Acc:MGI:2180852]	7.54565	2.91565	5.28026e-33	5.0565e-30	yes	up	2.8	3.33	4.7	24.82	25.29	30.55	3.61	26.8867
ENSMUST00000054002	ENSMUSG00000053113	Socs3	suppressor of cytokine signaling 3 [Source:MGI Symbol;Acc:MGI:1201791]	3.33844	1.73918	2.00657e-08	8.47983e-07	yes	up	35.56	36.48	26.55	63.81	121.36	140.6	32.8633	108.59
ENSMUST00000054096	ENSMUSG00000037306	Man1c1	mannosidase, alpha, class 1C, member 1 [Source:MGI Symbol;Acc:MGI:2446214]	2.71286	1.43981	0.0022222	0.0185347	yes	up	3.56	1.41	1.05	5.85	5.1	5.04	2.00667	5.33
ENSMUST00000054237	ENSMUSG00000027797	Dclk1	doublecortin-like kinase 1 [Source:MGI Symbol;Acc:MGI:1330861]	4.08709	2.03107	1.27688e-05	0.000252466	yes	up	0.83	0.31	0.3	1.94	2.24	1.64	0.48	1.94
ENSMUST00000054289	ENSMUSG00000044533	Rps2	ribosomal protein S2 [Source:MGI Symbol;Acc:MGI:105110]	2.36786	1.24358	5.29493e-05	0.00085326	yes	up	9.18	7.69	6.38	12.74	20.69	20.93	7.75	18.12
ENSMUST00000054414	ENSMUSG00000047898	Ccr4	chemokine (C-C motif) receptor 4 [Source:MGI Symbol;Acc:MGI:107824]	3.92784	1.97374	7.96573e-05	0.00120965	yes	up	0.9	0.91	0.42	3.09	1.88	3.66	0.743333	2.87667
ENSMUST00000054477	ENSMUSG00000047423	AI837181	expressed sequence AI837181 [Source:MGI Symbol;Acc:MGI:2147598]	2.04863	1.03466	0.00397969	0.02942	yes	up	4.05	4.62	4.69	8.94	6.07	11.91	4.45333	8.97333
ENSMUST00000054483	ENSMUSG00000046688	Tifa	TRAF-interacting protein with forkhead-associated domain [Source:MGI Symbol;Acc:MGI:2182965]	3.11523	1.63934	8.44179e-05	0.00127054	yes	up	4.85	6.32	3.08	12.63	9.99	21	4.75	14.54
ENSMUST00000054514	ENSMUSG00000050896	Rtn4rl2	reticulon 4 receptor-like 2 [Source:MGI Symbol;Acc:MGI:2669796]	277.239	8.11498	0.00110684	0.0105534	yes	up	0	0	0	0	2.51	5.17	0	2.56
ENSMUST00000054551	ENSMUSG00000046999	1110032F04Rik	RIKEN cDNA 1110032F04 gene [Source:MGI Symbol;Acc:MGI:1915975]	4.21418	2.07525	0.00697419	0.0456163	yes	up	0.15	0.07	0.21	0.41	0.61	0.75	0.143333	0.59
ENSMUST00000054661	ENSMUSG00000045875	Adra1a	adrenergic receptor, alpha 1a [Source:MGI Symbol;Acc:MGI:104773]	0.31586	-1.66264	2.39621e-05	0.000433992	yes	down	5.32	7.51	6.54	2.51	2.53	1.05	6.45667	2.03
ENSMUST00000054769	ENSMUSG00000061132	Blnk	B cell linker [Source:MGI Symbol;Acc:MGI:96878]	3.47076	1.79525	5.18691e-08	2.0034e-06	yes	up	4	2.41	2.79	10.71	7.92	12.67	3.06667	10.4333
ENSMUST00000054814	ENSMUSG00000090112	Shprh	SNF2 histone linker PHD RING helicase [Source:MGI Symbol;Acc:MGI:1917581]	0.00499952	-7.64399	0.00310798	0.0242514	yes	down	0	0.28	0.37	0	0	0	0.216667	0
ENSMUST00000054889	ENSMUSG00000047230	Cldn2	claudin 2 [Source:MGI Symbol;Acc:MGI:1276110]	6.73414	2.75149	6.05749e-08	2.2973e-06	yes	up	0.37	0.61	0.45	2.82	1.98	4.7	0.476667	3.16667
ENSMUST00000054990	ENSMUSG00000027993	Trim2	tripartite motif-containing 2 [Source:MGI Symbol;Acc:MGI:1933163]	2.27923	1.18855	0.00689321	0.0452076	yes	up	1.57	1.61	0.87	1.83	3.55	3.76	1.35	3.04667
ENSMUST00000055071	ENSMUSG00000079017	Ifi27l2a	interferon, alpha-inducible protein 27 like 2A [Source:MGI Symbol;Acc:MGI:1924183]	9.92927	3.31169	1.10717e-65	4.87078e-62	yes	up	60.53	51.03	71.38	559.92	589.84	658.26	60.98	602.673
ENSMUST00000055087	ENSMUSG00000021457	Syk	spleen tyrosine kinase [Source:MGI Symbol;Acc:MGI:99515]	2.37057	1.24524	1.6528e-07	5.55474e-06	yes	up	20.36	14.88	12.63	33.48	33.21	44.83	15.9567	37.1733
ENSMUST00000055159	ENSMUSG00000043157	Arl11	ADP-ribosylation factor-like 11 [Source:MGI Symbol;Acc:MGI:2444054]	4.59839	2.20113	3.06834e-07	9.70421e-06	yes	up	6.02	6.36	3.02	16.89	18.47	34.12	5.13333	23.16
ENSMUST00000055226	ENSMUSG00000026193	Fn1	fibronectin 1 [Source:MGI Symbol;Acc:MGI:95566]	22.9804	4.52233	2.88622e-17	5.96119e-15	yes	up	0.83	0.34	1.11	8.09	14.33	28.7	0.76	17.04
ENSMUST00000055355	ENSMUSG00000044921	Rassf9	Ras association (RalGDS/AF-6) domain family (N-terminal) member 9 [Source:MGI Symbol;Acc:MGI:2384307]	0.494381	-1.0163	8.91951e-05	0.00132701	yes	down	26.98	35.73	34.31	19.35	16.38	11.72	32.34	15.8167
ENSMUST00000055433	ENSMUSG00000046997	Spsb4	splA/ryanodine receptor domain and SOCS box containing 4 [Source:MGI Symbol;Acc:MGI:2183445]	5.36429	2.42339	5.14271e-05	0.000833616	yes	up	0.28	0.22	0.54	1.44	1.4	2.7	0.346667	1.84667
ENSMUST00000055723	ENSMUSG00000045362	Tnfrsf26	tumor necrosis factor receptor superfamily, member 26 [Source:MGI Symbol;Acc:MGI:2651928]	5.00511	2.3234	3.20379e-09	1.63319e-07	yes	up	2.44	1.8	1.55	8.14	6.37	13.88	1.93	9.46333
ENSMUST00000055770	ENSMUSG00000049539	H1f1	H1.1 linker histone, cluster member [Source:MGI Symbol;Acc:MGI:1931523]	3.53298	1.82089	2.30295e-10	1.48418e-08	yes	up	11.41	12.11	7.96	29.71	35.62	44.19	10.4933	36.5067
ENSMUST00000055858	ENSMUSG00000045411	2410002F23Rik	RIKEN cDNA 2410002F23 gene [Source:MGI Symbol;Acc:MGI:1914226]	2.92822	1.55003	0.00406642	0.0299806	yes	up	1.16	1	0.52	2.92	1.63	3.12	0.893333	2.55667
ENSMUST00000056035	ENSMUSG00000024672	Ms4a7	membrane-spanning 4-domains, subfamily A, member 7 [Source:MGI Symbol;Acc:MGI:1918846]	34.5585	5.11097	0.000150314	0.0020435	yes	up	0	0.3	0	1.44	4.07	5.66	0.1	3.72333
ENSMUST00000056071	ENSMUSG00000043263	Ifi209	interferon activated gene 209 [Source:MGI Symbol;Acc:MGI:2138243]	2.93743	1.55456	4.17448e-08	1.64412e-06	yes	up	14.9	10.23	9.28	31.37	25.4	42.33	11.47	33.0333
ENSMUST00000056089	ENSMUSG00000050777	Tmem37	transmembrane protein 37 [Source:MGI Symbol;Acc:MGI:2157899]	2.00509	1.00366	0.00360462	0.0272424	yes	up	9.68	9.92	4.72	15.24	16.23	16.6	8.10667	16.0233
ENSMUST00000056096	ENSMUSG00000050064	Zfp697	zinc finger protein 697 [Source:MGI Symbol;Acc:MGI:2139736]	0.455109	-1.13572	7.85089e-05	0.00119469	yes	down	13.13	11.96	20.5	6.31	8.94	5.31	15.1967	6.85333
ENSMUST00000056102	ENSMUSG00000050272	Dscam	DS cell adhesion molecule [Source:MGI Symbol;Acc:MGI:1196281]	8.41043	3.07218	1.37077e-06	3.63497e-05	yes	up	0.05	0.04	0.05	0.32	0.27	0.57	0.0466667	0.386667
ENSMUST00000056136	ENSMUSG00000044708	Kcnj10	potassium inwardly-rectifying channel, subfamily J, member 10 [Source:MGI Symbol;Acc:MGI:1194504]	2.67702	1.42063	8.51107e-05	0.00127835	yes	up	0.32	0.34	0.26	0.85	0.83	0.8	0.306667	0.826667
ENSMUST00000056449	ENSMUSG00000048865	Arhgap30	Rho GTPase activating protein 30 [Source:MGI Symbol;Acc:MGI:2684948]	2.07414	1.05252	4.10133e-07	1.25735e-05	yes	up	21.09	14.36	14.41	33.47	30.29	37.82	16.62	33.86
ENSMUST00000056512	ENSMUSG00000042015	Wdr41	WD repeat domain 41 [Source:MGI Symbol;Acc:MGI:2445123]	3.35044	1.74435	0.00534276	0.03712	yes	up	1.68	4.56	0.99	12.36	6.28	5.46	2.41	8.03333
ENSMUST00000056614	ENSMUSG00000050232	Cxcr3	chemokine (C-X-C motif) receptor 3 [Source:MGI Symbol;Acc:MGI:1277207]	2.5399	1.34477	0.000362204	0.00424805	yes	up	2.33	1.84	1.77	5.07	3.56	6.18	1.98	4.93667
ENSMUST00000056641	ENSMUSG00000026979	Psd4	pleckstrin and Sec7 domain containing 4 [Source:MGI Symbol;Acc:MGI:2674093]	2.58287	1.36898	6.5863e-12	5.61533e-10	yes	up	5.61	4.96	4.24	11.18	11.96	14.55	4.93667	12.5633
ENSMUST00000056977	ENSMUSG00000070691	Runx3	runt related transcription factor 3 [Source:MGI Symbol;Acc:MGI:102672]	3.37495	1.75487	4.39095e-07	1.32946e-05	yes	up	5.2	3.13	2.23	9.76	11.44	13.8	3.52	11.6667
ENSMUST00000057023	ENSMUSG00000051048	P4ha3	procollagen-proline, 2-oxoglutarate 4-dioxygenase (proline 4-hydroxylase), alpha polypeptide III [Source:MGI Symbol;Acc:MGI:2444049]	19.6061	4.29323	7.21618e-10	4.12824e-08	yes	up	0.23	1.33	0.36	8.06	8.9	20.7	0.64	12.5533
ENSMUST00000057145	ENSMUSG00000045502	Hcar2	hydroxycarboxylic acid receptor 2 [Source:MGI Symbol;Acc:MGI:1933383]	14.0724	3.81479	2.44236e-17	5.1657e-15	yes	up	5.95	3.06	3.88	31.69	48.36	97.63	4.29667	59.2267
ENSMUST00000057261	ENSMUSG00000053040	Aph1c	aph1 homolog C, gamma secretase subunit [Source:MGI Symbol;Acc:MGI:1915568]	123.413	6.94735	7.97331e-06	0.000167367	yes	up	0	0	0	2.49	1.96	2.5	0	2.31667
ENSMUST00000057398	ENSMUSG00000046652	Tas2r143	taste receptor, type 2, member 143 [Source:MGI Symbol;Acc:MGI:2681310]	0.357549	-1.48379	0.00617228	0.0415131	yes	down	2.87	2.25	2.64	0.97	0.75	1.01	2.58667	0.91
ENSMUST00000057488	ENSMUSG00000022667	Cd200r1	CD200 receptor 1 [Source:MGI Symbol;Acc:MGI:1889024]	3.5878	1.8431	4.92574e-08	1.91092e-06	yes	up	2.04	3.5	2.35	8.2	8.52	11.31	2.63	9.34333
ENSMUST00000057567	ENSMUSG00000044103	Il1f9	interleukin 1 family, member 9 [Source:MGI Symbol;Acc:MGI:2449929]	6.52181	2.70527	1.15819e-07	4.06261e-06	yes	up	6.63	8.53	3.66	19.93	33.06	68.09	6.27333	40.36
ENSMUST00000057612	ENSMUSG00000035279	Ssc5d	scavenger receptor cysteine rich family, 5 domains [Source:MGI Symbol;Acc:MGI:3606211]	2.02171	1.01557	0.000384171	0.00445933	yes	up	3.9	4.73	2.99	6.07	7.8	9.39	3.87333	7.75333
ENSMUST00000057935	ENSMUSG00000050144	Slc25a44	solute carrier family 25, member 44 [Source:MGI Symbol;Acc:MGI:2444391]	2.04284	1.03058	0.000683147	0.0071268	yes	up	3.38	3.32	6.16	8.75	8.36	8.77	4.28667	8.62667
ENSMUST00000058004	ENSMUSG00000114755	Galr3	galanin receptor 3 [Source:MGI Symbol;Acc:MGI:1329003]	13.7711	3.78357	8.78459e-05	0.00131181	yes	up	0.17	0.05	0.09	1.83	0.87	1.5	0.103333	1.4
ENSMUST00000058196	ENSMUSG00000021384	Susd3	sushi domain containing 3 [Source:MGI Symbol;Acc:MGI:1913579]	2.70981	1.43819	0.00161385	0.0143199	yes	up	3.24	2.22	1.34	5.05	5.35	7.73	2.26667	6.04333
ENSMUST00000058237	ENSMUSG00000090124	Ugt1a7c	UDP glucuronosyltransferase 1 family, polypeptide A7C [Source:MGI Symbol;Acc:MGI:3032636]	2.42007	1.27505	4.95484e-05	0.000809005	yes	up	6.01	5.47	3.91	9.01	11.37	16.33	5.13	12.2367
ENSMUST00000058269	ENSMUSG00000049811	Fam161a	family with sequence similarity 161, member A [Source:MGI Symbol;Acc:MGI:1921123]	0.0022127	-8.81998	0.000216269	0.00277223	yes	down	4.22	0	1.87	0	0	0	2.03	0
ENSMUST00000058464	ENSMUSG00000058260	Serpina9	serine (or cysteine) peptidase inhibitor, clade A (alpha-1 antiproteinase, antitrypsin), member 9 [Source:MGI Symbol;Acc:MGI:1919157]	2.15793	1.10965	0.00505729	0.0355863	yes	up	2.71	1.29	2.89	6.24	4.16	4.19	2.29667	4.86333
ENSMUST00000058639	ENSMUSG00000049882	Vcpkmt	valosin containing protein lysine (K) methyltransferase [Source:MGI Symbol;Acc:MGI:2684917]	2.13774	1.09609	0.000319573	0.00382557	yes	up	11.6	10.03	6.58	17.78	18.08	23.45	9.40333	19.77
ENSMUST00000058704	ENSMUSG00000069874	Irgm2	immunity-related GTPase family M member 2 [Source:MGI Symbol;Acc:MGI:1926262]	2.05453	1.03881	0.00454454	0.0327429	yes	up	2.04	3.39	2.16	4.38	4.23	6.79	2.53	5.13333
ENSMUST00000058801	ENSMUSG00000056116	H2-T22	histocompatibility 2, T region locus 22 [Source:MGI Symbol;Acc:MGI:95956]	2.94524	1.55838	5.36776e-06	0.000118904	yes	up	1.73	2.48	1.79	5.83	7	4.76	2	5.86333
ENSMUST00000058845	ENSMUSG00000045763	Basp1	brain abundant, membrane attached signal protein 1 [Source:MGI Symbol;Acc:MGI:1917600]	4.42054	2.14422	1.81387e-17	3.95037e-15	yes	up	10.63	9.91	8.8	36.46	35.5	55.7	9.78	42.5533
ENSMUST00000058897	ENSMUSG00000046245	Pilra	paired immunoglobin-like type 2 receptor alpha [Source:MGI Symbol;Acc:MGI:2450529]	3.20357	1.67968	1.66474e-06	4.303e-05	yes	up	6.86	5.86	4.01	14.03	13.78	24.78	5.57667	17.53
ENSMUST00000058914	ENSMUSG00000043091	Tuba1c	tubulin, alpha 1C [Source:MGI Symbol;Acc:MGI:1095409]	2.62746	1.39367	2.07943e-10	1.35669e-08	yes	up	27	31.02	23.15	59.35	65.19	86.13	27.0567	70.2233
ENSMUST00000059091	ENSMUSG00000056025	Clca3a1	chloride channel accessory 3A1 [Source:MGI Symbol;Acc:MGI:1316732]	2.60189	1.37956	5.15354e-06	0.000114911	yes	up	1.15	1.87	1.48	3.29	4.32	3.98	1.5	3.86333
ENSMUST00000059206	ENSMUSG00000032322	Pstpip1	proline-serine-threonine phosphatase-interacting protein 1 [Source:MGI Symbol;Acc:MGI:1321396]	2.65375	1.40803	3.60583e-06	8.41099e-05	yes	up	8.86	5.02	5.93	15.57	14.79	21.2	6.60333	17.1867
ENSMUST00000059226	ENSMUSG00000054203	Ifi205	interferon activated gene 205 [Source:MGI Symbol;Acc:MGI:101847]	5.50535	2.46083	7.65802e-17	1.52443e-14	yes	up	6.19	8.62	6.94	29.32	36.75	52.44	7.25	39.5033
ENSMUST00000059295	ENSMUSG00000049303	Syt12	synaptotagmin XII [Source:MGI Symbol;Acc:MGI:2159601]	3.28964	1.71793	0.000300229	0.00363131	yes	up	0.88	0.32	0.48	1.95	1.74	1.71	0.56	1.8
ENSMUST00000059348	ENSMUSG00000023982	Guca1a	guanylate cyclase activator 1a (retina) [Source:MGI Symbol;Acc:MGI:102770]	3.50069	1.80764	0.000300534	0.00363225	yes	up	1.54	1.6	1.12	3.29	5.77	5.71	1.42	4.92333
ENSMUST00000059672	ENSMUSG00000025017	Pik3ap1	phosphoinositide-3-kinase adaptor protein 1 [Source:MGI Symbol;Acc:MGI:1933177]	2.45772	1.29732	8.12017e-13	8.2122e-11	yes	up	29.57	26.07	22.02	60.03	56.13	71.79	25.8867	62.65
ENSMUST00000059775	ENSMUSG00000047407	Tgif1	TGFB-induced factor homeobox 1 [Source:MGI Symbol;Acc:MGI:1194497]	2.51309	1.32946	7.11991e-07	2.04723e-05	yes	up	15.85	14.42	10.59	28.3	30.05	42.84	13.62	33.73
ENSMUST00000060013	ENSMUSG00000048621	Gm6377	predicted gene 6377 [Source:MGI Symbol;Acc:MGI:3647255]	3.89143	1.9603	9.19938e-05	0.00136174	yes	up	1.06	0.76	0.75	2.34	2.25	5.24	0.856667	3.27667
ENSMUST00000060174	ENSMUSG00000048779	P2ry6	pyrimidinergic receptor P2Y, G-protein coupled, 6 [Source:MGI Symbol;Acc:MGI:2673874]	2.64714	1.40444	2.51663e-07	8.09905e-06	yes	up	13.63	13.98	9.8	29.51	26.39	41.59	12.47	32.4967
ENSMUST00000060419	ENSMUSG00000046623	Gjb4	gap junction protein, beta 4 [Source:MGI Symbol;Acc:MGI:95722]	6.05203	2.59742	0.00024705	0.00309379	yes	up	0.45	0.09	0.39	1.77	1.96	1.92	0.31	1.88333
ENSMUST00000060484	ENSMUSG00000049037	Clec4a1	C-type lectin domain family 4, member a1 [Source:MGI Symbol;Acc:MGI:3036291]	2.68663	1.4258	3.07476e-06	7.32725e-05	yes	up	8.5	5.78	5.34	13.56	16.67	21.65	6.54	17.2933
ENSMUST00000060516	ENSMUSG00000005087	Cd44	CD44 antigen [Source:MGI Symbol;Acc:MGI:88338]	3.6682	1.87507	4.8926e-05	0.000800745	yes	up	2.02	5.61	7.42	13.8	22.41	18.71	5.01667	18.3067
ENSMUST00000060574	ENSMUSG00000047228	A2ml1	alpha-2-macroglobulin like 1 [Source:MGI Symbol;Acc:MGI:3039594]	2.87555	1.52384	2.0471e-07	6.72077e-06	yes	up	14.67	11.99	13.29	54.79	29.36	28.7	13.3167	37.6167
ENSMUST00000060719	ENSMUSG00000044583	Tlr7	toll-like receptor 7 [Source:MGI Symbol;Acc:MGI:2176882]	3.05005	1.60883	3.30233e-08	1.32554e-06	yes	up	5.43	5.05	3.87	13.07	10.98	18.93	4.78333	14.3267
ENSMUST00000060747	ENSMUSG00000052271	Bhlha15	basic helix-loop-helix family, member a15 [Source:MGI Symbol;Acc:MGI:891976]	2.15078	1.10486	0.00367582	0.0276333	yes	up	1.04	0.8	0.7	1.4	1.72	2.25	0.846667	1.79
ENSMUST00000060901	ENSMUSG00000028965	Tnfrsf9	tumor necrosis factor receptor superfamily, member 9 [Source:MGI Symbol;Acc:MGI:1101059]	32.0244	5.0011	0.0030303	0.023759	yes	up	0.05	0	0	0.83	0.95	0.52	0.0166667	0.766667
ENSMUST00000060987	ENSMUSG00000035242	Oaz1	ornithine decarboxylase antizyme 1 [Source:MGI Symbol;Acc:MGI:109433]	0.446804	-1.16229	0.00349133	0.0265642	yes	down	64.01	27.92	37.24	12.64	18.67	25.45	43.0567	18.92
ENSMUST00000061287	ENSMUSG00000020728	Cep112	centrosomal protein 112 [Source:MGI Symbol;Acc:MGI:1923673]	0.00196414	-8.99189	7.06167e-11	5.01881e-09	yes	down	1.81	0.96	0.82	0	0	0	1.19667	0
ENSMUST00000061299	ENSMUSG00000048373	Fgfbp1	fibroblast growth factor binding protein 1 [Source:MGI Symbol;Acc:MGI:1096350]	0.391238	-1.35388	2.11875e-06	5.33108e-05	yes	down	22.35	24.82	27.75	9.86	12.51	6.7	24.9733	9.69
ENSMUST00000061318	ENSMUSG00000047497	Adamts12	a disintegrin-like and metallopeptidase (reprolysin type) with thrombospondin type 1 motif, 12 [Source:MGI Symbol;Acc:MGI:2146046]	2.64152	1.40137	0.000486156	0.00542416	yes	up	2.15	2.69	2.61	3.5	5.76	10.17	2.48333	6.47667
ENSMUST00000061498	ENSMUSG00000049307	Fut4	fucosyltransferase 4 [Source:MGI Symbol;Acc:MGI:95594]	2.42718	1.27928	4.44391e-07	1.3418e-05	yes	up	3.34	2.44	3.77	6.98	6.83	8.99	3.18333	7.6
ENSMUST00000061512	ENSMUSG00000051590	Map3k19	mitogen-activated protein kinase kinase kinase 19 [Source:MGI Symbol;Acc:MGI:1203481]	2.42242	1.27645	0.00776596	0.0495357	yes	up	0.82	0.44	0.49	1.58	1.75	0.86	0.583333	1.39667
ENSMUST00000061516	ENSMUSG00000045551	Fpr1	formyl peptide receptor 1 [Source:MGI Symbol;Acc:MGI:107443]	2.21708	1.14866	0.00486026	0.0345034	yes	up	9.42	13.93	5.83	15.44	20.66	27.85	9.72667	21.3167
ENSMUST00000061594	ENSMUSG00000045034	Ankrd34b	ankyrin repeat domain 34B [Source:MGI Symbol;Acc:MGI:2443245]	39.2007	5.29281	3.95447e-05	0.000666037	yes	up	0	0.06	0	0.85	0.35	1.06	0.02	0.753333
ENSMUST00000061829	ENSMUSG00000051439	Cd14	CD14 antigen [Source:MGI Symbol;Acc:MGI:88318]	5.10268	2.35126	1.58736e-23	6.71469e-21	yes	up	30.05	22.87	29.64	117.76	117.88	178.69	27.52	138.11
ENSMUST00000061831	ENSMUSG00000044313	Mab21l3	mab-21-like 3 [Source:MGI Symbol;Acc:MGI:2446273]	18.9153	4.24148	3.15369e-17	6.48319e-15	yes	up	0.25	0.1	0.19	3.64	2.22	4.03	0.18	3.29667
ENSMUST00000061923	ENSMUSG00000045232	Rln3	relaxin 3 [Source:MGI Symbol;Acc:MGI:2158015]	9.22368	3.20534	0.00139114	0.0127094	yes	up	0.26	0.13	0.43	2.51	1.53	3.56	0.273333	2.53333
ENSMUST00000061936	ENSMUSG00000047222	Rnase2a	ribonuclease, RNase A family, 2A (liver, eosinophil-derived neurotoxin) [Source:MGI Symbol;Acc:MGI:1890465]	96.8135	6.59714	0.00226603	0.01882	yes	up	0	0	0	0.22	4.73	0.93	0	1.96
ENSMUST00000062069	ENSMUSG00000047250	Ptgs1	prostaglandin-endoperoxide synthase 1 [Source:MGI Symbol;Acc:MGI:97797]	2.04093	1.02923	4.97137e-08	1.92523e-06	yes	up	31.9	40.3	27.99	61.18	70.51	70.83	33.3967	67.5067
ENSMUST00000062092	ENSMUSG00000047832	Cdca4	cell division cycle associated 4 [Source:MGI Symbol;Acc:MGI:1919213]	2.59954	1.37826	0.0036059	0.0272474	yes	up	2.19	0.71	1.25	3.04	3.74	3.79	1.38333	3.52333
ENSMUST00000062108	ENSMUSG00000042349	Ikbke	inhibitor of kappaB kinase epsilon [Source:MGI Symbol;Acc:MGI:1929612]	2.30311	1.20358	4.02187e-07	1.23557e-05	yes	up	5.63	4.74	4.95	10.51	9.74	14.43	5.10667	11.56
ENSMUST00000062241	ENSMUSG00000045322	Tlr9	toll-like receptor 9 [Source:MGI Symbol;Acc:MGI:1932389]	3.13099	1.64662	4.34295e-05	0.000723435	yes	up	9.16	5.28	3.15	18.59	14.09	21.29	5.86333	17.99
ENSMUST00000062254	ENSMUSG00000045930	Clec14a	C-type lectin domain family 14, member a [Source:MGI Symbol;Acc:MGI:1914114]	0.444828	-1.16868	2.07864e-10	1.35669e-08	yes	down	166.11	154.11	154.89	85.06	68.8	54.73	158.37	69.53
ENSMUST00000062304	ENSMUSG00000049939	Lrrc4	leucine rich repeat containing 4 [Source:MGI Symbol;Acc:MGI:2182081]	2.59607	1.37633	0.000473527	0.00531832	yes	up	0.46	0.43	0.39	1.19	0.94	1.13	0.426667	1.08667
ENSMUST00000062307	ENSMUSG00000044703	Phf11a	PHD finger protein 11A [Source:MGI Symbol;Acc:MGI:1918441]	7.38015	2.88365	4.00564e-09	1.99344e-07	yes	up	0.77	1.29	0.76	6.14	4.78	9.27	0.94	6.73
ENSMUST00000062315	ENSMUSG00000051498	Tlr6	toll-like receptor 6 [Source:MGI Symbol;Acc:MGI:1341296]	4.10444	2.03719	4.97473e-06	0.000111774	yes	up	0.87	0.78	0.64	1.89	2.76	4.53	0.763333	3.06
ENSMUST00000062356	ENSMUSG00000047945	Marcksl1	MARCKS-like 1 [Source:MGI Symbol;Acc:MGI:97143]	5.77517	2.52986	9.60845e-18	2.21311e-15	yes	up	16.24	16.79	13.64	64.98	74.53	125.96	15.5567	88.49
ENSMUST00000062357	ENSMUSG00000048905	Bnip5	BCL2 interacting protein 5 [Source:MGI Symbol;Acc:MGI:1925441]	9.99317	3.32094	0.000637727	0.0067425	yes	up	0.07	0.01	0.04	0.45	0.17	0.47	0.04	0.363333
ENSMUST00000062389	ENSMUSG00000024805	Pcgf5	polycomb group ring finger 5 [Source:MGI Symbol;Acc:MGI:1923505]	8.44012	3.07726	1.4776e-08	6.50693e-07	yes	up	0.25	0.53	0.25	2.68	3.16	2.82	0.343333	2.88667
ENSMUST00000062525	ENSMUSG00000048234	Rnf149	ring finger protein 149 [Source:MGI Symbol;Acc:MGI:2677438]	3.42549	1.77631	7.48523e-11	5.28568e-09	yes	up	16.27	12.37	14.95	41.08	38.5	66.94	14.53	48.84
ENSMUST00000062562	ENSMUSG00000044309	Apol7c	apolipoprotein L 7c [Source:MGI Symbol;Acc:MGI:1920912]	2.32588	1.21778	0.00417348	0.0305933	yes	up	1.84	2.27	1.22	4.01	3.01	5.24	1.77667	4.08667
ENSMUST00000062620	ENSMUSG00000050440	Hamp	hepcidin antimicrobial peptide [Source:MGI Symbol;Acc:MGI:1933533]	0.333644	-1.58362	0.00556048	0.0382847	yes	down	47.08	34.86	17.64	15.93	10.25	5.94	33.1933	10.7067
ENSMUST00000062784	ENSMUSG00000046031	Calhm6	calcium homeostasis modulator family member 6 [Source:MGI Symbol;Acc:MGI:2443082]	7.76963	2.95785	9.67192e-07	2.66769e-05	yes	up	0.65	0.25	0.48	2.66	3.69	4.25	0.46	3.53333
ENSMUST00000062789	ENSMUSG00000044350	Lacc1	laccase domain containing 1 [Source:MGI Symbol;Acc:MGI:2445077]	2.63897	1.39998	8.88591e-11	6.19521e-09	yes	up	4.25	5.28	4.44	10.89	11.72	13.82	4.65667	12.1433
ENSMUST00000062893	ENSMUSG00000045328	Cenpe	centromere protein E [Source:MGI Symbol;Acc:MGI:1098230]	2.56802	1.36066	1.12887e-12	1.10116e-10	yes	up	0.88	0.77	0.93	2.22	2.15	2.16	0.86	2.17667
ENSMUST00000063062	ENSMUSG00000040809	Chil3	chitinase-like 3 [Source:MGI Symbol;Acc:MGI:1330860]	2.31428	1.21056	1.20886e-12	1.17139e-10	yes	up	169.41	184.61	141.59	345.68	454.82	336.6	165.203	379.033
ENSMUST00000063191	ENSMUSG00000045827	Serpinb9	serine (or cysteine) peptidase inhibitor, clade B, member 9 [Source:MGI Symbol;Acc:MGI:106603]	4.47463	2.16177	1.97444e-14	2.66447e-12	yes	up	2.56	2.19	1.68	7.27	11.92	9.28	2.14333	9.49
ENSMUST00000063690	ENSMUSG00000027068	Dhrs9	dehydrogenase/reductase (SDR family) member 9 [Source:MGI Symbol;Acc:MGI:2442798]	3.53814	1.82299	4.44496e-05	0.000737066	yes	up	2.58	1.25	1.14	3.82	5.37	8.06	1.65667	5.75
ENSMUST00000063814	ENSMUSG00000052102	Gnpda1	glucosamine-6-phosphate deaminase 1 [Source:MGI Symbol;Acc:MGI:1347054]	2.55723	1.35458	0.000437396	0.00496577	yes	up	7.69	5.25	3.35	11.92	10.93	18.03	5.43	13.6267
ENSMUST00000063820	ENSMUSG00000031444	F10	coagulation factor X [Source:MGI Symbol;Acc:MGI:103107]	10.7389	3.42478	2.07901e-16	3.84294e-14	yes	up	0.93	0.85	0.83	5.95	7.72	13.79	0.87	9.15333
ENSMUST00000063888	ENSMUSG00000052160	Pld4	phospholipase D family, member 4 [Source:MGI Symbol;Acc:MGI:2144765]	2.60517	1.38138	1.32803e-05	0.000261289	yes	up	31.09	25.75	15.25	46.81	61.08	77.26	24.03	61.7167
ENSMUST00000063956	ENSMUSG00000052212	Cd177	CD177 antigen [Source:MGI Symbol;Acc:MGI:1916141]	31.4662	4.97573	2.87386e-47	6.6542e-44	yes	up	5.86	3.09	3.73	167.69	81.62	140.12	4.22667	129.81
ENSMUST00000064068	ENSMUSG00000052270	Fpr2	formyl peptide receptor 2 [Source:MGI Symbol;Acc:MGI:1278319]	3.45574	1.78899	1.59458e-06	4.15338e-05	yes	up	3.29	3.79	2.3	8.25	10.03	13.63	3.12667	10.6367
ENSMUST00000064165	ENSMUSG00000052336	Cx3cr1	chemokine (C-X3-C motif) receptor 1 [Source:MGI Symbol;Acc:MGI:1333815]	2.48927	1.31572	0.000615014	0.00654008	yes	up	9.76	5.64	3.65	19.04	12.56	14.85	6.35	15.4833
ENSMUST00000064174	ENSMUSG00000052353	Cemip	cell migration inducing protein, hyaluronan binding [Source:MGI Symbol;Acc:MGI:2443629]	3.73865	1.90252	7.63263e-05	0.00116551	yes	up	0.25	0.3	0.29	0.67	0.86	1.57	0.28	1.03333
ENSMUST00000064307	ENSMUSG00000025375	Aatk	apoptosis-associated tyrosine kinase [Source:MGI Symbol;Acc:MGI:1197518]	0.415138	-1.26834	0.00160308	0.0142272	yes	down	5.22	2.26	2.88	1.32	1.13	1.76	3.45333	1.40333
ENSMUST00000064493	ENSMUSG00000052563	D930048N14Rik	RIKEN cDNA D930048N14 gene [Source:MGI Symbol;Acc:MGI:2144709]	0.360506	-1.4719	0.000101626	0.00147504	yes	down	2.6	2.63	2.35	1.01	1.16	0.55	2.52667	0.906667
ENSMUST00000064652	ENSMUSG00000040591	1110051M20Rik	RIKEN cDNA 1110051M20 gene [Source:MGI Symbol;Acc:MGI:1915079]	0.445483	-1.16656	0.000884533	0.00878602	yes	down	1.66	1.95	2.11	0.96	0.7	0.85	1.90667	0.836667
ENSMUST00000064664	ENSMUSG00000052688	Rab7b	RAB7B, member RAS oncogene family [Source:MGI Symbol;Acc:MGI:2442295]	3.52159	1.81623	6.47382e-06	0.000139472	yes	up	4.31	5.81	2.84	11.83	12.33	20.9	4.32	15.02
ENSMUST00000064679	ENSMUSG00000052688	Rab7b	RAB7B, member RAS oncogene family [Source:MGI Symbol;Acc:MGI:2442295]	3.13621	1.64902	6.98046e-11	4.96912e-09	yes	up	3.78	4.22	3.53	9.83	10.47	15.33	3.84333	11.8767
ENSMUST00000064780	ENSMUSG00000031340	Gabre	gamma-aminobutyric acid (GABA) A receptor, subunit epsilon [Source:MGI Symbol;Acc:MGI:1330235]	0.333929	-1.58239	4.60329e-12	4.0747e-10	yes	down	2.71	2.72	3.02	0.94	1.01	0.84	2.81667	0.93
ENSMUST00000064924	ENSMUSG00000058290	Espl1	extra spindle pole bodies 1, separase [Source:MGI Symbol;Acc:MGI:2146156]	8.60168	3.10462	0.00466152	0.0333834	yes	up	0.27	0	0.43	1.13	1.89	2.84	0.233333	1.95333
ENSMUST00000064989	ENSMUSG00000052889	Prkcb	protein kinase C, beta [Source:MGI Symbol;Acc:MGI:97596]	2.74064	1.45452	4.02029e-05	0.000674798	yes	up	10.78	6.29	5.56	18.77	14.92	27.02	7.54333	20.2367
ENSMUST00000065079	ENSMUSG00000049723	Mmp12	matrix metallopeptidase 12 [Source:MGI Symbol;Acc:MGI:97005]	159.175	7.31447	8.77272e-30	6.32686e-27	yes	up	0.86	1.73	0.17	93.64	96.44	245.77	0.92	145.283
ENSMUST00000065135	ENSMUSG00000031851	Ntpcr	nucleoside-triphosphatase, cancer-related [Source:MGI Symbol;Acc:MGI:1913816]	2.4645	1.30129	0.00135601	0.0124541	yes	up	0.92	1.67	1.29	3.25	3.11	3.14	1.29333	3.16667
ENSMUST00000065289	ENSMUSG00000053063	Clec12a	C-type lectin domain family 12, member a [Source:MGI Symbol;Acc:MGI:3040968]	2.36674	1.2429	1.85571e-07	6.15907e-06	yes	up	6.48	6.33	5.02	13.23	11.84	16.53	5.94333	13.8667
ENSMUST00000065335	ENSMUSG00000053101	Gpr141	G protein-coupled receptor 141 [Source:MGI Symbol;Acc:MGI:2672983]	2.53776	1.34355	0.000236694	0.002988	yes	up	2.01	1.04	1.05	3.16	3.3	3.76	1.36667	3.40667
ENSMUST00000065588	ENSMUSG00000105096	Gbp10	guanylate-binding protein 10 [Source:MGI Symbol;Acc:MGI:4359647]	2.87924	1.52569	9.14583e-05	0.00135463	yes	up	0.72	1.39	1.73	3.6	3.94	3.46	1.28	3.66667
ENSMUST00000065678	ENSMUSG00000053317	Sec61b	Sec61 beta subunit [Source:MGI Symbol;Acc:MGI:1913462]	2.14022	1.09776	1.12349e-12	1.09835e-10	yes	up	48.42	60.06	47.49	101.15	116.34	112.08	51.99	109.857
ENSMUST00000065679	ENSMUSG00000053318	Slamf8	SLAM family member 8 [Source:MGI Symbol;Acc:MGI:1921998]	8.37579	3.06623	1.30569e-14	1.8186e-12	yes	up	2.28	2.51	2.06	12.53	15.33	28.66	2.28333	18.84
ENSMUST00000065793	ENSMUSG00000053398	Phgdh	3-phosphoglycerate dehydrogenase [Source:MGI Symbol;Acc:MGI:1355330]	2.26094	1.17693	1.14907e-14	1.61505e-12	yes	up	7.06	7.29	6.71	15.94	16.08	14.96	7.02	15.66
ENSMUST00000065896	ENSMUSG00000028678	Kif2c	kinesin family member 2C [Source:MGI Symbol;Acc:MGI:1921054]	3.78958	1.92204	6.63344e-08	2.47729e-06	yes	up	1.05	1.02	0.65	3.22	2.97	3.92	0.906667	3.37
ENSMUST00000065927	ENSMUSG00000053475	Tnfaip6	tumor necrosis factor alpha induced protein 6 [Source:MGI Symbol;Acc:MGI:1195266]	2.28123	1.18981	0.00499598	0.0352281	yes	up	0.85	1.53	1.48	2.48	3.42	2.86	1.28667	2.92
ENSMUST00000066041	ENSMUSG00000053550	Shisa7	shisa family member 7 [Source:MGI Symbol;Acc:MGI:3605641]	107.188	6.744	0.000487759	0.00543844	yes	up	0	0	0	0.06	0.42	0.08	0	0.186667
ENSMUST00000066460	ENSMUSG00000053820	Bcl2a1c	B cell leukemia/lymphoma 2 related protein A1c [Source:MGI Symbol;Acc:MGI:1278327]	8.0929	3.01666	0.000522092	0.00574929	yes	up	0.46	0.47	0.9	4.04	4.38	6.63	0.61	5.01667
ENSMUST00000066466	ENSMUSG00000053819	Camk2d	calcium/calmodulin-dependent protein kinase II, delta [Source:MGI Symbol;Acc:MGI:1341265]	0.308856	-1.69499	3.72907e-05	0.000635126	yes	down	3.42	1.82	4.67	0.91	1.08	1.03	3.30333	1.00667
ENSMUST00000066529	ENSMUSG00000022206	Npr3	natriuretic peptide receptor 3 [Source:MGI Symbol;Acc:MGI:97373]	0.351524	-1.5083	4.30108e-06	9.78827e-05	yes	down	29.87	53.1	40.39	11.24	21.24	10.91	41.12	14.4633
ENSMUST00000066582	ENSMUSG00000053877	Srcap	Snf2-related CREBBP activator protein [Source:MGI Symbol;Acc:MGI:2444036]	0.47276	-1.08082	4.56569e-06	0.000103375	yes	down	7.12	7.65	10.61	4.01	3.53	4.29	8.46	3.94333
ENSMUST00000066701	ENSMUSG00000064215	Ifi27	interferon, alpha-inducible protein 27 [Source:MGI Symbol;Acc:MGI:1277180]	3.33227	1.73651	4.16002e-06	9.52193e-05	yes	up	14.11	18.6	6.91	41.62	42.73	45.58	13.2067	43.31
ENSMUST00000066708	ENSMUSG00000029307	Dmp1	dentin matrix protein 1 [Source:MGI Symbol;Acc:MGI:94910]	104.727	6.71048	0.00126325	0.0117444	yes	up	0	0	0	0.09	0.14	0.97	0	0.4
ENSMUST00000066905	ENSMUSG00000030077	Chl1	cell adhesion molecule L1-like [Source:MGI Symbol;Acc:MGI:1098266]	18.6301	4.21956	9.34992e-10	5.20672e-08	yes	up	0.82	0.11	0.19	4.29	5.98	9.78	0.373333	6.68333
ENSMUST00000066912	ENSMUSG00000054072	Iigp1	interferon inducible GTPase 1 [Source:MGI Symbol;Acc:MGI:1926259]	3.45345	1.78804	2.97795e-10	1.87156e-08	yes	up	18.48	31.38	25.93	68.26	79.86	110.96	25.2633	86.36
ENSMUST00000066936	ENSMUSG00000026930	Gpsm1	G-protein signalling modulator 1 (AGS3-like, C. elegans) [Source:MGI Symbol;Acc:MGI:1915089]	2.26605	1.18018	1.20354e-06	3.24294e-05	yes	up	2.39	1.85	2.17	3.98	4.94	5.44	2.13667	4.78667
ENSMUST00000067532	ENSMUSG00000024672	Ms4a7	membrane-spanning 4-domains, subfamily A, member 7 [Source:MGI Symbol;Acc:MGI:1918846]	10.07	3.33199	7.01785e-22	2.53062e-19	yes	up	2.21	1.86	1.93	16.69	15.46	26.86	2	19.67
ENSMUST00000067584	ENSMUSG00000039501	Znfx1	zinc finger, NFX1-type containing 1 [Source:MGI Symbol;Acc:MGI:2138982]	2.83233	1.50199	9.74842e-07	2.68509e-05	yes	up	18.93	24.13	11.14	42.35	52.23	57.62	18.0667	50.7333
ENSMUST00000067638	ENSMUSG00000054520	Sh3bp2	SH3-domain binding protein 2 [Source:MGI Symbol;Acc:MGI:1346349]	3.07142	1.6189	1.12711e-05	0.000227454	yes	up	11.81	5.04	6.2	19.4	19.89	30.02	7.68333	23.1033
ENSMUST00000067778	ENSMUSG00000021360	Gcnt2	glucosaminyl (N-acetyl) transferase 2, I-branching enzyme [Source:MGI Symbol;Acc:MGI:1100870]	2.22848	1.15606	6.99651e-07	2.01438e-05	yes	up	9.5	13.22	10.37	21.83	21.62	29.42	11.03	24.29
ENSMUST00000067896	ENSMUSG00000006390	Elovl1	elongation of very long chain fatty acids (FEN1/Elo2, SUR4/Elo3, yeast)-like 1 [Source:MGI Symbol;Acc:MGI:1858959]	2.26257	1.17796	3.77875e-12	3.39262e-10	yes	up	44.57	60.61	52.59	106.64	126.83	120.12	52.59	117.863
ENSMUST00000068031	ENSMUSG00000020914	Top2a	topoisomerase (DNA) II alpha [Source:MGI Symbol;Acc:MGI:98790]	2.90862	1.54034	3.162e-38	4.21533e-35	yes	up	5.44	5.53	4.96	15.07	15.45	15.24	5.31	15.2533
ENSMUST00000068044	ENSMUSG00000022094	Slc39a14	solute carrier family 39 (zinc transporter), member 14 [Source:MGI Symbol;Acc:MGI:2384851]	4.246	2.08611	2.5114e-08	1.03353e-06	yes	up	7.18	10.51	9.8	23.17	32	59.99	9.16333	38.3867
ENSMUST00000068063	ENSMUSG00000078922	Tgtp1	T cell specific GTPase 1 [Source:MGI Symbol;Acc:MGI:98734]	7.88999	2.98002	1.23234e-31	1.08429e-28	yes	up	6.94	10.75	8.33	56.19	63.25	83.69	8.67333	67.71
ENSMUST00000068150	ENSMUSG00000020926	Adam11	a disintegrin and metallopeptidase domain 11 [Source:MGI Symbol;Acc:MGI:1098667]	3.19552	1.67605	0.001853	0.0160041	yes	up	0.83	0.2	0.64	1.57	1.62	2.05	0.556667	1.74667
ENSMUST00000068225	ENSMUSG00000027306	Nusap1	nucleolar and spindle associated protein 1 [Source:MGI Symbol;Acc:MGI:2675669]	2.57818	1.36635	8.23659e-07	2.32874e-05	yes	up	1.99	1.82	1.34	4.07	4.19	4.83	1.71667	4.36333
ENSMUST00000068264	ENSMUSG00000020160	Meis1	Meis homeobox 1 [Source:MGI Symbol;Acc:MGI:104717]	0.48824	-1.03434	9.74549e-10	5.42014e-08	yes	down	41.86	47.38	54.24	23.06	26.54	19.78	47.8267	23.1267
ENSMUST00000068519	ENSMUSG00000021133	Susd6	sushi domain containing 6 [Source:MGI Symbol;Acc:MGI:2444661]	2.05449	1.03878	4.56152e-10	2.74521e-08	yes	up	60.87	65.11	52.53	106.54	117.34	138.38	59.5033	120.753
ENSMUST00000068569	ENSMUSG00000089929	Bcl2a1b	B cell leukemia/lymphoma 2 related protein A1b [Source:MGI Symbol;Acc:MGI:1278326]	4.7811	2.25734	4.26312e-14	5.45196e-12	yes	up	18.92	14.9	13.92	61.96	59.97	102.49	15.9133	74.8067
ENSMUST00000068584	ENSMUSG00000015355	Cd48	CD48 antigen [Source:MGI Symbol;Acc:MGI:88339]	2.70747	1.43695	3.3547e-07	1.05116e-05	yes	up	15.91	13.2	10.33	32.09	28.64	44.07	13.1467	34.9333
ENSMUST00000068593	ENSMUSG00000055172	C1ra	complement component 1, r subcomponent A [Source:MGI Symbol;Acc:MGI:1355313]	3.25484	1.70259	1.82658e-10	1.20475e-08	yes	up	43.22	59.69	37.66	118.24	142.53	191.96	46.8567	150.91
ENSMUST00000068595	ENSMUSG00000060988	Galnt13	polypeptide N-acetylgalactosaminyltransferase 13 [Source:MGI Symbol;Acc:MGI:2139447]	0.357766	-1.48291	0.00612874	0.0412931	yes	down	1.64	2.34	2.65	0.63	1.19	0.52	2.21	0.78
ENSMUST00000068690	ENSMUSG00000057337	Chst3	carbohydrate sulfotransferase 3 [Source:MGI Symbol;Acc:MGI:1858224]	0.372829	-1.42341	0.000240359	0.0030255	yes	down	7.07	2.68	4.75	2.1	1.49	1.69	4.83333	1.76
ENSMUST00000068797	ENSMUSG00000079343	C1s2	complement component 1, s subcomponent 2 [Source:MGI Symbol;Acc:MGI:3644269]	8.08765	3.01572	0.00298043	0.0234391	yes	up	0.07	0.02	0.03	0.37	0.27	0.41	0.04	0.35
ENSMUST00000068878	ENSMUSG00000004707	Ly9	lymphocyte antigen 9 [Source:MGI Symbol;Acc:MGI:96885]	6.40507	2.67921	1.3127e-06	3.49998e-05	yes	up	8.26	4.77	1.56	23.15	24.89	43.44	4.86333	30.4933
ENSMUST00000068944	ENSMUSG00000050721	Plekho2	pleckstrin homology domain containing, family O member 2 [Source:MGI Symbol;Acc:MGI:2143132]	2.65317	1.40772	8.47084e-07	2.39005e-05	yes	up	41.44	43.09	27.22	75.21	87.05	130.18	37.25	97.48
ENSMUST00000068967	ENSMUSG00000036466	Megf11	multiple EGF-like-domains 11 [Source:MGI Symbol;Acc:MGI:1920951]	8.86584	3.14826	5.02718e-06	0.000112607	yes	up	0.06	0.23	0.16	0.7	1	2.26	0.15	1.32
ENSMUST00000069074	ENSMUSG00000017978	Cadps2	Ca2+-dependent activator protein for secretion 2 [Source:MGI Symbol;Acc:MGI:2443963]	0.00249048	-8.64936	0.000361488	0.00424078	yes	down	0	0.64	1.84	0	0	0	0.826667	0
ENSMUST00000069330	ENSMUSG00000001348	Acp5	acid phosphatase 5, tartrate resistant [Source:MGI Symbol;Acc:MGI:87883]	4.76419	2.25223	6.69082e-13	6.99167e-11	yes	up	4.07	6.32	7.12	22.12	26.73	33.82	5.83667	27.5567
ENSMUST00000069417	ENSMUSG00000055691	Gja6	gap junction protein, alpha 6 [Source:MGI Symbol;Acc:MGI:95717]	0.287264	-1.79955	0.00272483	0.0218799	yes	down	1.9	1.52	3.08	0.62	0.93	0.3	2.16667	0.616667
ENSMUST00000069423	ENSMUSG00000027239	Mdk	midkine [Source:MGI Symbol;Acc:MGI:96949]	3.24132	1.69658	1.48352e-05	0.000286374	yes	up	10.62	14.9	9.03	26.86	29.26	54.01	11.5167	36.71
ENSMUST00000069507	ENSMUSG00000073418	C4b	complement component 4B (Chido blood group) [Source:MGI Symbol;Acc:MGI:88228]	2.76435	1.46694	1.36826e-10	9.26058e-09	yes	up	71.77	106.25	66.66	193.33	246.94	231.66	81.56	223.977
ENSMUST00000069609	ENSMUSG00000026565	Pou2f1	POU domain, class 2, transcription factor 1 [Source:MGI Symbol;Acc:MGI:101898]	152.439	7.25209	0.00630083	0.0421778	yes	up	0	0	0	0.51	1.59	0	0	0.7
ENSMUST00000069800	ENSMUSG00000055978	Fut2	fucosyltransferase 2 [Source:MGI Symbol;Acc:MGI:109374]	2.98896	1.57964	0.00142714	0.0129701	yes	up	1.12	0.35	0.73	2.09	2.27	2.1	0.733333	2.15333
ENSMUST00000069927	ENSMUSG00000056054	S100a8	S100 calcium binding protein A8 (calgranulin A) [Source:MGI Symbol;Acc:MGI:88244]	4.75429	2.24923	2.4191e-05	0.000437597	yes	up	125.36	40.65	39.98	220.3	229.43	516.16	68.6633	321.963
ENSMUST00000069960	ENSMUSG00000056071	S100a9	S100 calcium binding protein A9 (calgranulin B) [Source:MGI Symbol;Acc:MGI:1338947]	5.13145	2.35937	1.99798e-05	0.000371031	yes	up	100.36	31.84	26.91	184.16	197.76	421.43	53.0367	267.783
ENSMUST00000070084	ENSMUSG00000056130	Ticam2	toll-like receptor adaptor molecule 2 [Source:MGI Symbol;Acc:MGI:3040056]	2.29468	1.19829	1.88251e-05	0.000352564	yes	up	3.56	3.04	2.57	5.14	7.02	8.64	3.05667	6.93333
ENSMUST00000070124	ENSMUSG00000071516	H2ac13	H2A clustered histone 13 [Source:MGI Symbol;Acc:MGI:2448457]	8.63182	3.10966	3.9936e-10	2.45035e-08	yes	up	9.03	8.8	4.9	38.64	52.21	101.11	7.57667	63.9867
ENSMUST00000070152	ENSMUSG00000041920	Slc16a6	solute carrier family 16 (monocarboxylic acid transporters), member 6 [Source:MGI Symbol;Acc:MGI:2144585]	2.23486	1.16019	3.48132e-10	2.16014e-08	yes	up	4.11	3.09	3.32	7.57	7.32	8.23	3.50667	7.70667
ENSMUST00000070174	ENSMUSG00000046157	Tmem229b	transmembrane protein 229B [Source:MGI Symbol;Acc:MGI:2444389]	310.213	8.27712	1.79558e-08	7.68413e-07	yes	up	0	0	0	0.62	0.55	1.48	0	0.883333
ENSMUST00000070191	ENSMUSG00000056216	Cebpg	CCAAT/enhancer binding protein (C/EBP), gamma [Source:MGI Symbol;Acc:MGI:104982]	2.30456	1.20449	1.52909e-05	0.000294009	yes	up	6.09	7.14	5.38	14.81	15.87	11.57	6.20333	14.0833
ENSMUST00000070326	ENSMUSG00000038379	Ttk	Ttk protein kinase [Source:MGI Symbol;Acc:MGI:1194921]	3.03303	1.60076	0.000762194	0.00778528	yes	up	0.3	0.4	0.66	1.34	1.38	1.4	0.453333	1.37333
ENSMUST00000070478	ENSMUSG00000025743	Sdc3	syndecan 3 [Source:MGI Symbol;Acc:MGI:1349163]	2.00215	1.00155	2.58363e-05	0.000463736	yes	up	21.64	31.01	18.28	42.19	49.82	48.93	23.6433	46.98
ENSMUST00000070532	ENSMUSG00000028773	Fabp3	fatty acid binding protein 3, muscle and heart [Source:MGI Symbol;Acc:MGI:95476]	0.476549	-1.0693	0.00217432	0.0181992	yes	down	54.45	51.94	30.85	20.46	29.53	14.74	45.7467	21.5767
ENSMUST00000070631	ENSMUSG00000037921	Ddx60	DExD/H box helicase 60 [Source:MGI Symbol;Acc:MGI:2384570]	3.77347	1.91589	0.000116608	0.00164939	yes	up	0.84	2.61	2.74	6.25	5.84	11.04	2.06333	7.71
ENSMUST00000070639	ENSMUSG00000074417	Gm14548	predicted gene 14548 [Source:MGI Symbol;Acc:MGI:3709645]	3.75293	1.90802	1.46018e-11	1.17867e-09	yes	up	2.85	2.65	2.79	8.2	9.39	13.09	2.76333	10.2267
ENSMUST00000070690	ENSMUSG00000056529	Ptafr	platelet-activating factor receptor [Source:MGI Symbol;Acc:MGI:106066]	7.79018	2.96166	2.94622e-19	7.95173e-17	yes	up	6.16	6.12	7.23	31.84	43.02	74.72	6.50333	49.86
ENSMUST00000070832	ENSMUSG00000051748	Wfdc21	WAP four-disulfide core domain 21 [Source:MGI Symbol;Acc:MGI:1913357]	3.29541	1.72046	0.000160921	0.00215835	yes	up	7.93	4.93	4.11	20.11	15.13	19.51	5.65667	18.25
ENSMUST00000071044	ENSMUSG00000056737	Capg	capping protein (actin filament), gelsolin-like [Source:MGI Symbol;Acc:MGI:1098259]	5.32358	2.4124	2.76435e-15	4.35886e-13	yes	up	35.09	31.85	19.43	119.73	132.54	200.43	28.79	150.9
ENSMUST00000071069	ENSMUSG00000057596	Trim30d	tripartite motif-containing 30D [Source:MGI Symbol;Acc:MGI:3035181]	2.76954	1.46965	5.35923e-14	6.71915e-12	yes	up	5.48	5.13	5.28	13.02	13.15	17.17	5.29667	14.4467
ENSMUST00000071130	ENSMUSG00000060063	Alox5ap	arachidonate 5-lipoxygenase activating protein [Source:MGI Symbol;Acc:MGI:107505]	3.21813	1.68622	8.04541e-11	5.65402e-09	yes	up	37.62	31.97	23.06	81	90.38	122.22	30.8833	97.8667
ENSMUST00000071134	ENSMUSG00000062380	Tubb3	tubulin, beta 3 class III [Source:MGI Symbol;Acc:MGI:107813]	6.05805	2.59885	2.04536e-05	0.000378075	yes	up	0.78	0.51	0.38	1.55	3.72	4.6	0.556667	3.29
ENSMUST00000071152	ENSMUSG00000020696	Rffl	ring finger and FYVE like domain containing protein [Source:MGI Symbol;Acc:MGI:1914588]	4.28079	2.09788	1.83198e-07	6.09639e-06	yes	up	0.36	0.59	0.52	1.98	2.65	1.6	0.49	2.07667
ENSMUST00000071539	ENSMUSG00000041654	Slc39a11	solute carrier family 39 (metal ion transporter), member 11 [Source:MGI Symbol;Acc:MGI:1917056]	2.07134	1.05057	1.8656e-07	6.17557e-06	yes	up	5.2	4.76	5.36	10.07	9.22	11.93	5.10667	10.4067
ENSMUST00000071555	ENSMUSG00000062825	Actg1	actin, gamma, cytoplasmic 1 [Source:MGI Symbol;Acc:MGI:87906]	2.18724	1.12911	3.83119e-10	2.35728e-08	yes	up	971.99	786.38	654.34	1539.76	1747.18	1917.2	804.237	1734.71
ENSMUST00000071812	ENSMUSG00000028068	Iqgap3	IQ motif containing GTPase activating protein 3 [Source:MGI Symbol;Acc:MGI:3028642]	3.13627	1.64905	7.51724e-12	6.34752e-10	yes	up	0.7	0.61	0.76	2.18	2.02	2.19	0.69	2.13
ENSMUST00000071921	ENSMUSG00000042508	Dmtf1	cyclin D binding myb-like transcription factor 1 [Source:MGI Symbol;Acc:MGI:1344415]	97.6602	6.6097	5.64227e-07	1.65923e-05	yes	up	0.04	0	0	0.36	1.46	2.64	0.0133333	1.48667
ENSMUST00000071951	ENSMUSG00000060550	H2-Q7	histocompatibility 2, Q region locus 7 [Source:MGI Symbol;Acc:MGI:95936]	2.16509	1.11443	6.82263e-05	0.00106059	yes	up	34.77	23.01	41.87	73.03	56.32	82.66	33.2167	70.67
ENSMUST00000072097	ENSMUSG00000062007	Hsh2d	hematopoietic SH2 domain containing [Source:MGI Symbol;Acc:MGI:2676364]	3.36295	1.74973	0.000175014	0.00231802	yes	up	2.4	1.04	1.22	5.78	3.75	5.84	1.55333	5.12333
ENSMUST00000072119	ENSMUSG00000041431	Ccnb1	cyclin B1 [Source:MGI Symbol;Acc:MGI:88302]	4.50526	2.17161	7.5466e-09	3.58916e-07	yes	up	1.19	0.85	0.73	3.34	3.81	5.09	0.923333	4.08
ENSMUST00000072451	ENSMUSG00000037341	Slc9a7	solute carrier family 9 (sodium/hydrogen exchanger), member 7 [Source:MGI Symbol;Acc:MGI:2444530]	2.56843	1.36089	1.12092e-07	3.94817e-06	yes	up	2.06	1.95	1.98	4.93	4.43	5.79	1.99667	5.05
ENSMUST00000072602	ENSMUSG00000064267	Hvcn1	hydrogen voltage-gated channel 1 [Source:MGI Symbol;Acc:MGI:1921346]	4.88442	2.28819	2.90608e-07	9.24419e-06	yes	up	18.24	10.35	5.91	46.32	38.51	79.89	11.5	54.9067
ENSMUST00000072729	ENSMUSG00000024675	Ms4a4c	membrane-spanning 4-domains, subfamily A, member 4C [Source:MGI Symbol;Acc:MGI:1927656]	4.30493	2.10599	1.25233e-05	0.000247948	yes	up	13.11	6.43	4.25	27.19	23.26	49.7	7.93	33.3833
ENSMUST00000072847	ENSMUSG00000024317	Rnf138	ring finger protein 138 [Source:MGI Symbol;Acc:MGI:1929211]	655.191	9.35577	3.86902e-13	4.21311e-11	yes	up	0	0	0	2.55	2.82	1.6	0	2.32333
ENSMUST00000072971	ENSMUSG00000037685	Atp8a1	ATPase, aminophospholipid transporter (APLT), class I, type 8A, member 1 [Source:MGI Symbol;Acc:MGI:1330848]	422.226	8.72187	5.33075e-18	1.26765e-15	yes	up	0.02	0	0	1.5	4.77	3.7	0.00666667	3.32333
ENSMUST00000073116	ENSMUSG00000025225	Nfkb2	nuclear factor of kappa light polypeptide gene enhancer in B cells 2, p49/p100 [Source:MGI Symbol;Acc:MGI:1099800]	5.57689	2.47946	1.4388e-11	1.16355e-09	yes	up	9.47	4.44	4.2	30.48	26.65	41.61	6.03667	32.9133
ENSMUST00000073252	ENSMUSG00000026251	Chrnd	cholinergic receptor, nicotinic, delta polypeptide [Source:MGI Symbol;Acc:MGI:87893]	76.9969	6.26673	0.00161551	0.0143289	yes	up	0	0	0	0.22	0.55	0.08	0	0.283333
ENSMUST00000073261	ENSMUSG00000061991	H2ac10	H2A clustered histone 10 [Source:MGI Symbol;Acc:MGI:2448309]	2.8994	1.53575	9.57874e-09	4.44512e-07	yes	up	13.4	17.39	18.04	45.41	47.51	47.69	16.2767	46.87
ENSMUST00000073316	ENSMUSG00000001517	Foxm1	forkhead box M1 [Source:MGI Symbol;Acc:MGI:1347487]	2.54927	1.35008	4.62221e-12	4.08323e-10	yes	up	1.89	1.77	1.64	3.92	4.82	4.62	1.76667	4.45333
ENSMUST00000073428	ENSMUSG00000063354	Slc39a4	solute carrier family 39 (zinc transporter), member 4 [Source:MGI Symbol;Acc:MGI:1919277]	2.17896	1.12364	0.000364394	0.0042673	yes	up	11.26	16.19	16.23	43.61	26.2	24.04	14.56	31.2833
ENSMUST00000073554	ENSMUSG00000062329	Cytl1	cytokine-like 1 [Source:MGI Symbol;Acc:MGI:2684993]	0.328148	-1.60758	1.28366e-05	0.000253464	yes	down	21.7	19.27	24.71	9.42	7.69	4.14	21.8933	7.08333
ENSMUST00000073600	ENSMUSG00000028967	Errfi1	ERBB receptor feedback inhibitor 1 [Source:MGI Symbol;Acc:MGI:1921405]	0.181291	-2.46362	0.00362609	0.0273483	yes	down	8.39	15.15	0.83	2.15	1.27	0.98	8.12333	1.46667
ENSMUST00000073843	ENSMUSG00000029217	Tec	tec protein tyrosine kinase [Source:MGI Symbol;Acc:MGI:98662]	2.36602	1.24247	1.21667e-05	0.000242744	yes	up	1.7	2.01	2.47	4.02	5.4	5.11	2.06	4.84333
ENSMUST00000073935	ENSMUSG00000046182	Gsg1l	GSG1-like [Source:MGI Symbol;Acc:MGI:2685483]	0.397395	-1.33135	0.00237614	0.0195215	yes	down	1.35	1.5	1.11	0.5	0.73	0.33	1.32	0.52
ENSMUST00000074204	ENSMUSG00000019894	Slc6a15	solute carrier family 6 (neurotransmitter transporter), member 15 [Source:MGI Symbol;Acc:MGI:2143484]	0.0106303	-6.55568	0.000382908	0.00444819	yes	down	0.31	0.2	0.13	0	0	0	0.213333	0
ENSMUST00000074248	ENSMUSG00000059013	Sh2d3c	SH2 domain containing 3C [Source:MGI Symbol;Acc:MGI:1351631]	2.34337	1.22859	0.00122165	0.0114373	yes	up	15.09	6.31	7.19	17.38	20.11	28.09	9.53	21.86
ENSMUST00000074357	ENSMUSG00000041926	Rnpep	arginyl aminopeptidase (aminopeptidase B) [Source:MGI Symbol;Acc:MGI:2384902]	2.09411	1.06634	1.42555e-06	3.76661e-05	yes	up	6.04	5.28	4.34	9.3	11.77	11.31	5.22	10.7933
ENSMUST00000074465	ENSMUSG00000032204	Aqp9	aquaporin 9 [Source:MGI Symbol;Acc:MGI:1891066]	3.15497	1.65763	0.000643315	0.00679015	yes	up	1.51	0.74	0.65	2.87	2.28	3.75	0.966667	2.96667
ENSMUST00000074477	ENSMUSG00000062148	Ear6	eosinophil-associated, ribonuclease A family, member 6 [Source:MGI Symbol;Acc:MGI:1890463]	354.26	8.46866	8.04493e-11	5.65402e-09	yes	up	0	0.11	0	14.31	8.18	16.34	0.0366667	12.9433
ENSMUST00000074606	ENSMUSG00000060703	Cd302	CD302 antigen [Source:MGI Symbol;Acc:MGI:1913455]	2.39833	1.26203	8.15936e-10	4.60198e-08	yes	up	22.84	20.82	17.31	40.97	46.7	56.55	20.3233	48.0733
ENSMUST00000074660	ENSMUSG00000031283	Chrdl1	chordin-like 1 [Source:MGI Symbol;Acc:MGI:1933172]	0.46338	-1.10973	2.49643e-06	6.13207e-05	yes	down	6.11	7.72	5.92	3.1	3.5	2.47	6.58333	3.02333
ENSMUST00000074752	ENSMUSG00000063021	H2ac15	H2A clustered histone 15 [Source:MGI Symbol;Acc:MGI:2448297]	3.00654	1.5881	1.00054e-09	5.54366e-08	yes	up	38.71	42.49	24.5	90.64	102.22	118.04	35.2333	103.633
ENSMUST00000074805	ENSMUSG00000056888	Glipr1	GLI pathogenesis-related 1 (glioma) [Source:MGI Symbol;Acc:MGI:1920940]	3.96904	1.98879	3.09607e-13	3.42224e-11	yes	up	19.25	23.01	22.04	72.72	65.4	113.33	21.4333	83.8167
ENSMUST00000074834	ENSMUSG00000022565	Plec	plectin [Source:MGI Symbol;Acc:MGI:1277961]	2.171	1.11836	3.07077e-20	9.0666e-18	yes	up	11.86	10.37	10.71	25.69	22.04	22.72	10.98	23.4833
ENSMUST00000074876	ENSMUSG00000058402	Zfp420	zinc finger protein 420 [Source:MGI Symbol;Acc:MGI:2444666]	0.453129	-1.14201	0.00322735	0.0249927	yes	down	2.98	3.41	5.36	2.17	1.43	1.65	3.91667	1.75
ENSMUST00000075062	ENSMUSG00000064109	Hcst	hematopoietic cell signal transducer [Source:MGI Symbol;Acc:MGI:1344360]	3.48687	1.80193	0.00082461	0.00829759	yes	up	3.3	2.71	1.76	8.74	8.21	9.85	2.59	8.93333
ENSMUST00000075072	ENSMUSG00000021886	Gpr65	G-protein coupled receptor 65 [Source:MGI Symbol;Acc:MGI:108031]	3.64105	1.86436	5.25403e-10	3.10428e-08	yes	up	3.07	2.32	1.87	8.2	7.66	10.11	2.42	8.65667
ENSMUST00000075221	ENSMUSG00000058755	Osm	oncostatin M [Source:MGI Symbol;Acc:MGI:104749]	5.50716	2.46131	5.31262e-06	0.000117801	yes	up	1.87	0.87	0.73	3.94	5.21	9.5	1.15667	6.21667
ENSMUST00000075341	ENSMUSG00000061540	Orm2	orosomucoid 2 [Source:MGI Symbol;Acc:MGI:97444]	92.4207	6.53014	9.90361e-12	8.17429e-10	yes	up	0.2	0.1	0	8.27	7.69	9.6	0.1	8.52
ENSMUST00000075420	ENSMUSG00000058057	Mettl7a3	methyltransferase like 7A3 [Source:MGI Symbol;Acc:MGI:3710670]	0.265498	-1.91323	0.000419957	0.00480749	yes	down	2.58	1.55	1.58	0.61	0.37	0.48	1.90333	0.486667
ENSMUST00000075433	ENSMUSG00000058427	Cxcl2	chemokine (C-X-C motif) ligand 2 [Source:MGI Symbol;Acc:MGI:1340094]	705.795	9.4631	4.78748e-29	3.34311e-26	yes	up	0	0.06	0.25	39.86	52.63	147.24	0.103333	79.91
ENSMUST00000075558	ENSMUSG00000100210	H3c7	H3 clustered histone 7 [Source:MGI Symbol;Acc:MGI:2448329]	2.71714	1.44209	2.86284e-21	9.76319e-19	yes	up	19.4	19.16	18.52	47.33	48.91	56.91	19.0267	51.05
ENSMUST00000075588	ENSMUSG00000010751	Tnfrsf22	tumor necrosis factor receptor superfamily, member 22 [Source:MGI Symbol;Acc:MGI:1930270]	2.31651	1.21195	0.00394825	0.0292367	yes	up	0.93	2.08	1.07	2.82	2.87	3.71	1.36	3.13333
ENSMUST00000075689	ENSMUSG00000063268	Parp10	poly (ADP-ribose) polymerase family, member 10 [Source:MGI Symbol;Acc:MGI:3712326]	2.05273	1.03754	2.71368e-07	8.68254e-06	yes	up	7.43	6.19	7.25	13.48	12.15	16.53	6.95667	14.0533
ENSMUST00000075770	ENSMUSG00000024593	Megf10	multiple EGF-like-domains 10 [Source:MGI Symbol;Acc:MGI:2685177]	4.1849	2.06519	0.000173545	0.00230309	yes	up	0.35	0.37	0.33	0.81	0.95	2.53	0.35	1.43
ENSMUST00000075774	ENSMUSG00000045136	Tubb2b	tubulin, beta 2B class IIB [Source:MGI Symbol;Acc:MGI:1920960]	2.0575	1.04089	8.53002e-05	0.00128076	yes	up	5.59	4.11	3.79	7.96	11.29	8.17	4.49667	9.14
ENSMUST00000075812	ENSMUSG00000057406	Nsd2	nuclear receptor binding SET domain protein 2 [Source:MGI Symbol;Acc:MGI:1276574]	1584.28	10.6296	3.34417e-16	5.95629e-14	yes	up	0	0	0	3.01	1.16	2.56	0	2.24333
ENSMUST00000075853	ENSMUSG00000062248	Cks2	CDC28 protein kinase regulatory subunit 2 [Source:MGI Symbol;Acc:MGI:1913447]	2.50412	1.3243	0.00116715	0.0110186	yes	up	6.02	4.99	3.41	8.9	11.91	14.73	4.80667	11.8467
ENSMUST00000075884	ENSMUSG00000063011	Msln	mesothelin [Source:MGI Symbol;Acc:MGI:1888992]	4.00234	2.00084	3.70291e-05	0.000631159	yes	up	0.65	1.38	0.73	2.92	5.01	3.11	0.92	3.68
ENSMUST00000076046	ENSMUSG00000059326	Csf2ra	colony stimulating factor 2 receptor, alpha, low-affinity (granulocyte-macrophage) [Source:MGI Symbol;Acc:MGI:1339754]	2.6834	1.42406	1.66169e-14	2.27027e-12	yes	up	26.81	22.36	20.47	59.88	54.12	69.83	23.2133	61.2767
ENSMUST00000076085	ENSMUSG00000035173	Ccdc186	coiled-coil domain containing 186 [Source:MGI Symbol;Acc:MGI:2445022]	0.263837	-1.92228	1.87148e-06	4.78952e-05	yes	down	8.8	15.47	9.37	2.36	4.46	2.06	11.2133	2.96
ENSMUST00000076224	ENSMUSG00000079020	Slc45a4	solute carrier family 45, member 4 [Source:MGI Symbol;Acc:MGI:2146236]	2.24531	1.16692	0.00066138	0.00694749	yes	up	2.95	1.97	4.26	8.18	5.68	6.37	3.06	6.74333
ENSMUST00000076249	ENSMUSG00000062488	Ifit3b	interferon-induced protein with tetratricopeptide repeats 3B [Source:MGI Symbol;Acc:MGI:3698419]	4.87939	2.2867	3.91118e-13	4.2485e-11	yes	up	12.59	11.61	5.8	47.92	43.48	52.77	10	48.0567
ENSMUST00000076442	ENSMUSG00000022565	Plec	plectin [Source:MGI Symbol;Acc:MGI:1277961]	3.08014	1.623	0.000252376	0.00314793	yes	up	2.92	5.87	1.86	8.3	9.7	14.64	3.55	10.88
ENSMUST00000076846	ENSMUSG00000031750	Il34	interleukin 34 [Source:MGI Symbol;Acc:MGI:1923777]	2.01221	1.00878	9.2048e-06	0.000190384	yes	up	7.32	9.75	9.24	15.89	16.45	20.05	8.77	17.4633
ENSMUST00000076859	ENSMUSG00000028680	Plk3	polo like kinase 3 [Source:MGI Symbol;Acc:MGI:109604]	2.51325	1.32956	3.69266e-06	8.57262e-05	yes	up	7.81	9.4	6.93	16.31	16.94	26.63	8.04667	19.96
ENSMUST00000076922	ENSMUSG00000030921	Trim30a	tripartite motif-containing 30A [Source:MGI Symbol;Acc:MGI:98178]	3.30561	1.72492	1.16527e-23	4.97708e-21	yes	up	16.61	16.15	18.66	49.79	51.57	66.16	17.14	55.84
ENSMUST00000077136	ENSMUSG00000021795	Sftpd	surfactant associated protein D [Source:MGI Symbol;Acc:MGI:109515]	2.65752	1.41008	7.51224e-21	2.44419e-18	yes	up	350.19	444.29	405.2	1058.73	1176.62	923.14	399.893	1052.83
ENSMUST00000077337	ENSMUSG00000060969	Irx1	Iroquois homeobox 1 [Source:MGI Symbol;Acc:MGI:1197515]	2.07728	1.0547	0.00133599	0.0123036	yes	up	33.14	49.94	26.59	53.6	105.57	68.24	36.5567	75.8033
ENSMUST00000077367	ENSMUSG00000028048	Gba	glucosidase, beta, acid [Source:MGI Symbol;Acc:MGI:95665]	2.20967	1.14383	4.96172e-10	2.94974e-08	yes	up	30.73	36.22	29.62	61.34	67.69	81.78	32.19	70.27
ENSMUST00000077636	ENSMUSG00000040751	Lat2	linker for activation of T cells family, member 2 [Source:MGI Symbol;Acc:MGI:1926479]	3.63663	1.8626	1.8201e-07	6.06143e-06	yes	up	4.1	2.51	1.95	9.43	9.47	11.75	2.85333	10.2167
ENSMUST00000077666	ENSMUSG00000064105	Cnnm2	cyclin M2 [Source:MGI Symbol;Acc:MGI:2151054]	2.03878	1.02771	1.57102e-05	0.000301018	yes	up	3.73	4.15	4.71	6.71	8.97	9.74	4.19667	8.47333
ENSMUST00000077788	ENSMUSG00000044469	Tnfaip8l1	tumor necrosis factor, alpha-induced protein 8-like 1 [Source:MGI Symbol;Acc:MGI:1913693]	2.66284	1.41297	2.31846e-05	0.000421297	yes	up	2.39	2.48	1.57	4.77	5.21	6.93	2.14667	5.63667
ENSMUST00000077820	ENSMUSG00000060183	Cxcl11	chemokine (C-X-C motif) ligand 11 [Source:MGI Symbol;Acc:MGI:1860203]	139.085	7.11982	1.01194e-05	0.000206868	yes	up	0	0	0	0.68	0.72	1.56	0	0.986667
ENSMUST00000077876	ENSMUSG00000046032	Snx12	sorting nexin 12 [Source:MGI Symbol;Acc:MGI:1919331]	2.1014	1.07135	0.000124058	0.00173862	yes	up	8.83	9.57	8.01	16.26	15.46	23	8.80333	18.24
ENSMUST00000077918	ENSMUSG00000058952	Cfi	complement component factor i [Source:MGI Symbol;Acc:MGI:105937]	3.70417	1.88915	0.00113707	0.0107925	yes	up	0.5	1.02	0.37	1.78	2.18	2.94	0.63	2.3
ENSMUST00000077960	ENSMUSG00000056116	H2-T22	histocompatibility 2, T region locus 22 [Source:MGI Symbol;Acc:MGI:95956]	2.97049	1.5707	3.2592e-18	8.10069e-16	yes	up	28.81	31.07	32.89	88.35	77.76	105.53	30.9233	90.5467
ENSMUST00000078074	ENSMUSG00000064289	Tank	TRAF family member-associated Nf-kappa B activator [Source:MGI Symbol;Acc:MGI:107676]	7.84435	2.97165	0.000626572	0.00664372	yes	up	1.86	0.09	0.66	6.33	4.01	9.59	0.87	6.64333
ENSMUST00000078267	ENSMUSG00000056895	H2bu2	H2B.U histone 2 [Source:MGI Symbol;Acc:MGI:1925553]	2.48118	1.31102	0.00346387	0.0263872	yes	up	2.87	2.21	2.34	6.56	5.86	5.71	2.47333	6.04333
ENSMUST00000078369	ENSMUSG00000061615	H2ac4	H2A clustered histone 4 [Source:MGI Symbol;Acc:MGI:2448306]	4.05742	2.02056	2.17124e-10	1.40884e-08	yes	up	19.53	16.43	10.61	50.05	76.21	60.24	15.5233	62.1667
ENSMUST00000078451	ENSMUSG00000058818	Pirb	paired Ig-like receptor B [Source:MGI Symbol;Acc:MGI:894311]	2.87938	1.52576	1.03559e-13	1.23131e-11	yes	up	16.59	12.32	14.77	35.56	37.68	50.44	14.56	41.2267
ENSMUST00000078490	ENSMUSG00000021922	Itih4	inter alpha-trypsin inhibitor, heavy chain 4 [Source:MGI Symbol;Acc:MGI:109536]	12.0302	3.58858	6.82721e-92	1.50175e-87	yes	up	22.79	27.2	24.07	276.55	259.4	343.08	24.6867	293.01
ENSMUST00000078647	ENSMUSG00000030055	Rab43	RAB43, member RAS oncogene family [Source:MGI Symbol;Acc:MGI:1917084]	2.2177	1.14907	4.21941e-08	1.66033e-06	yes	up	7.3	8.27	8.77	16.3	15.34	21.59	8.11333	17.7433
ENSMUST00000078694	ENSMUSG00000061718	Ppp1r1b	protein phosphatase 1, regulatory inhibitor subunit 1B [Source:MGI Symbol;Acc:MGI:94860]	0.344641	-1.53683	0.00338071	0.0258845	yes	down	4.65	2.18	3.07	1	1.71	0.65	3.3	1.12
ENSMUST00000078748	ENSMUSG00000058921	Slc10a5	solute carrier family 10 (sodium/bile acid cotransporter family), member 5 [Source:MGI Symbol;Acc:MGI:2685251]	0.432503	-1.20922	0.00132226	0.0122026	yes	down	2.1	2.54	2.99	1.21	1.38	0.68	2.54333	1.09
ENSMUST00000078757	ENSMUSG00000049721	Gal3st1	galactose-3-O-sulfotransferase 1 [Source:MGI Symbol;Acc:MGI:1858277]	3.5515	1.82843	0.000195374	0.00253992	yes	up	0.42	0.75	1	2.39	2.78	2.44	0.723333	2.53667
ENSMUST00000078825	ENSMUSG00000059089	Fcgr4	Fc receptor, IgG, low affinity IV [Source:MGI Symbol;Acc:MGI:2179523]	5.0569	2.33825	6.09925e-08	2.30717e-06	yes	up	3.74	5.25	2.09	14.93	15.71	24.55	3.69333	18.3967
ENSMUST00000078827	ENSMUSG00000062783	Csprs	component of Sp100-rs [Source:NCBI gene (formerly Entrezgene);Acc:114564]	3.60907	1.85163	0.000153484	0.00207952	yes	up	0.48	0.57	0.26	1.33	1.65	1.55	0.436667	1.51
ENSMUST00000079024	ENSMUSG00000050619	Zscan29	zinc finger SCAN domains 29 [Source:MGI Symbol;Acc:MGI:2139317]	88.5589	6.46857	0.000140005	0.0019302	yes	up	0	0	0	0.31	0.37	0.49	0	0.39
ENSMUST00000079063	ENSMUSG00000063632	Sox11	SRY (sex determining region Y)-box 11 [Source:MGI Symbol;Acc:MGI:98359]	0.32108	-1.63899	5.46785e-08	2.09536e-06	yes	down	16.25	18.73	18.23	7.92	5.44	3.52	17.7367	5.62667
ENSMUST00000079081	ENSMUSG00000024411	Aqp4	aquaporin 4 [Source:MGI Symbol;Acc:MGI:107387]	3.53195	1.82046	0.000123933	0.00173803	yes	up	0.87	2.17	0.73	4.91	4.36	4	1.25667	4.42333
ENSMUST00000079130	ENSMUSG00000063445	Nmral1	NmrA-like family domain containing 1 [Source:MGI Symbol;Acc:MGI:1915074]	11.1364	3.47721	0.00253583	0.0206171	yes	up	0.45	0.1	0	2.59	1.67	1.63	0.183333	1.96333
ENSMUST00000079251	ENSMUSG00000058385	H2bc8	H2B clustered histone 8 [Source:MGI Symbol;Acc:MGI:2448386]	3.72681	1.89794	1.97698e-21	6.90264e-19	yes	up	19.58	26.98	18.8	76.97	84.14	79.16	21.7867	80.09
ENSMUST00000079413	ENSMUSG00000024222	Fkbp5	FK506 binding protein 5 [Source:MGI Symbol;Acc:MGI:104670]	2.94688	1.55919	2.08137e-08	8.77068e-07	yes	up	5.82	4.76	5.53	10.43	16.59	19.82	5.37	15.6133
ENSMUST00000079421	ENSMUSG00000002307	Daxx	Fas death domain-associated protein [Source:MGI Symbol;Acc:MGI:1197015]	2.04632	1.03303	1.08692e-12	1.07454e-10	yes	up	13.05	11.55	13.91	23.32	26.71	27.82	12.8367	25.95
ENSMUST00000079476	ENSMUSG00000032691	Nlrp3	NLR family, pyrin domain containing 3 [Source:MGI Symbol;Acc:MGI:2653833]	5.50266	2.46013	1.73564e-08	7.46468e-07	yes	up	4.32	2.06	2.5	9.64	13.31	24.83	2.96	15.9267
ENSMUST00000079772	ENSMUSG00000063727	Tnfrsf11b	tumor necrosis factor receptor superfamily, member 11b (osteoprotegerin) [Source:MGI Symbol;Acc:MGI:109587]	2.86348	1.51777	5.97299e-05	0.000946993	yes	up	2.71	3.05	2.52	5.63	6.08	11.66	2.76	7.79
ENSMUST00000079824	ENSMUSG00000063234	Gpr84	G protein-coupled receptor 84 [Source:MGI Symbol;Acc:MGI:1934129]	91.2985	6.51252	8.55547e-12	7.15553e-10	yes	up	0.04	0.15	0	3.17	4.17	8.98	0.0633333	5.44
ENSMUST00000079957	ENSMUSG00000058715	Fcer1g	Fc receptor, IgE, high affinity I, gamma polypeptide [Source:MGI Symbol;Acc:MGI:95496]	4.1382	2.049	1.90399e-14	2.5773e-12	yes	up	111.52	96.94	63.19	314.69	325.47	465.57	90.55	368.577
ENSMUST00000080015	ENSMUSG00000056116	H2-T22	histocompatibility 2, T region locus 22 [Source:MGI Symbol;Acc:MGI:95956]	2.24029	1.16369	2.27981e-06	5.67284e-05	yes	up	17.25	20.45	22.93	37.1	39.77	57.19	20.21	44.6867
ENSMUST00000080145	ENSMUSG00000049538	Adamts16	a disintegrin-like and metallopeptidase (reprolysin type) with thrombospondin type 1 motif, 16 [Source:MGI Symbol;Acc:MGI:2429637]	65.379	6.03075	0.000113271	0.00161162	yes	up	0.02	0	0	0.13	0.32	1.04	0.00666667	0.496667
ENSMUST00000080204	ENSMUSG00000070031	Sp140	Sp140 nuclear body protein [Source:MGI Symbol;Acc:MGI:3702467]	2.25629	1.17395	1.08296e-07	3.82671e-06	yes	up	15.59	15.63	14.58	29.56	29.13	43.14	15.2667	33.9433
ENSMUST00000080292	ENSMUSG00000024670	Cd6	CD6 antigen [Source:MGI Symbol;Acc:MGI:103566]	3.78145	1.91894	0.000103117	0.00149112	yes	up	2.66	1.31	0.83	5.6	4.47	7.64	1.6	5.90333
ENSMUST00000080322	ENSMUSG00000052776	Oas1a	2'-5' oligoadenylate synthetase 1A [Source:MGI Symbol;Acc:MGI:2180860]	11.6168	3.53815	1.52362e-57	4.78775e-54	yes	up	5.03	3.85	5.13	47.33	48.5	64.51	4.67	53.4467
ENSMUST00000080511	ENSMUSG00000058773	H1f5	H1.5 linker histone, cluster member [Source:MGI Symbol;Acc:MGI:1861461]	4.35788	2.12363	2.01717e-16	3.76023e-14	yes	up	9.26	5.87	7.93	30.82	33.03	35.54	7.68667	33.13
ENSMUST00000080527	ENSMUSG00000037801	Iqch	IQ motif containing H [Source:MGI Symbol;Acc:MGI:1925500]	82.0853	6.35905	0.000300701	0.00363328	yes	up	0	0	0	0.44	0.24	0.27	0	0.316667
ENSMUST00000080664	ENSMUSG00000025932	Eya1	EYA transcriptional coactivator and phosphatase 1 [Source:MGI Symbol;Acc:MGI:109344]	0.00224295	-8.80039	6.4744e-11	4.68468e-09	yes	down	0.81	1.18	1.19	0	0	0	1.06	0
ENSMUST00000080666	ENSMUSG00000036564	Ndrg4	N-myc downstream regulated gene 4 [Source:MGI Symbol;Acc:MGI:2384590]	2.53733	1.34331	0.00353869	0.0268641	yes	up	1.55	0.7	0.74	1.89	2.97	2.66	0.996667	2.50667
ENSMUST00000080721	ENSMUSG00000058152	Chsy3	chondroitin sulfate synthase 3 [Source:MGI Symbol;Acc:MGI:1926173]	2.09926	1.06988	0.00204988	0.0173257	yes	up	1.9	1.53	2.27	2.75	3.89	5.16	1.9	3.93333
ENSMUST00000080728	ENSMUSG00000028524	Sgip1	SH3-domain GRB2-like (endophilin) interacting protein 1 [Source:MGI Symbol;Acc:MGI:1920344]	0.46836	-1.09431	0.000294283	0.00357855	yes	down	6.9	6.21	8.22	3.78	4	2.11	7.11	3.29667
ENSMUST00000080751	ENSMUSG00000062760	Shisal1	shisa like 1 [Source:MGI Symbol;Acc:MGI:1919551]	0.11171	-3.16217	4.39234e-10	2.6637e-08	yes	down	2.04	0.92	1.23	0.15	0.21	0.1	1.39667	0.153333
ENSMUST00000080859	ENSMUSG00000099517	H3c8	H3 clustered histone 8 [Source:MGI Symbol;Acc:MGI:2145541]	5.31162	2.40915	5.00677e-16	8.74058e-14	yes	up	10.99	15.28	8.84	52.75	57.18	73	11.7033	60.9767
ENSMUST00000080882	ENSMUSG00000040907	Atp1a3	ATPase, Na+/K+ transporting, alpha 3 polypeptide [Source:MGI Symbol;Acc:MGI:88107]	4.05518	2.01976	7.81827e-06	0.000164885	yes	up	8.52	4.53	3.16	13.12	19.63	31.7	5.40333	21.4833
ENSMUST00000080926	ENSMUSG00000063524	Eno1	enolase 1, alpha non-neuron [Source:MGI Symbol;Acc:MGI:95393]	2.86874	1.52042	1.3247e-06	3.52982e-05	yes	up	153.66	123.14	75.48	249.61	308.58	436.99	117.427	331.727
ENSMUST00000080995	ENSMUSG00000060044	Tmem26	transmembrane protein 26 [Source:MGI Symbol;Acc:MGI:2143537]	2.1491	1.10374	0.000292325	0.00355944	yes	up	1.19	1.12	0.95	1.87	2.15	2.9	1.08667	2.30667
ENSMUST00000081035	ENSMUSG00000046805	Mpeg1	macrophage expressed gene 1 [Source:MGI Symbol;Acc:MGI:1333743]	4.215	2.07553	1.87151e-16	3.51851e-14	yes	up	91.4	95.89	73.1	288.85	307.06	485.63	86.7967	360.513
ENSMUST00000081103	ENSMUSG00000026656	Fcgr2b	Fc receptor, IgG, low affinity IIb [Source:MGI Symbol;Acc:MGI:95499]	4.55388	2.1871	2.94753e-12	2.6847e-10	yes	up	16.84	20.72	14.75	54.57	69.6	111.04	17.4367	78.4033
ENSMUST00000081165	ENSMUSG00000037032	Apbb1	amyloid beta (A4) precursor protein-binding, family B, member 1 [Source:MGI Symbol;Acc:MGI:107765]	0.00607571	-7.36273	0.00593235	0.0403136	yes	down	0.52	0	1.12	0	0	0	0.546667	0
ENSMUST00000081224	ENSMUSG00000023008	Fmnl3	formin-like 3 [Source:MGI Symbol;Acc:MGI:109569]	2.02211	1.01586	0.00772242	0.0493223	yes	up	4.68	3.42	2.16	5.76	5.43	9.17	3.42	6.78667
ENSMUST00000081232	ENSMUSG00000034330	Plcg2	phospholipase C, gamma 2 [Source:MGI Symbol;Acc:MGI:97616]	2.22877	1.15625	3.80935e-05	0.000645799	yes	up	23.65	14.42	12.8	35.81	31.09	44.3	16.9567	37.0667
ENSMUST00000081342	ENSMUSG00000094777	H2ac24	H2A clustered histone 24 [Source:MGI Symbol;Acc:MGI:3710573]	2.97826	1.57447	3.00785e-16	5.44545e-14	yes	up	50.54	56.32	36.49	136.43	147.21	135.29	47.7833	139.643
ENSMUST00000081349	ENSMUSG00000044042	Fmn1	formin 1 [Source:MGI Symbol;Acc:MGI:101815]	2.65529	1.40887	1.60433e-05	0.000306201	yes	up	4.02	4.65	3.21	7.11	9.82	14.21	3.96	10.38
ENSMUST00000081380	ENSMUSG00000063975	Slco1a5	solute carrier organic anion transporter family, member 1a5 [Source:MGI Symbol;Acc:MGI:1351865]	2.50679	1.32584	0.00443103	0.0320827	yes	up	1.71	1.52	3.42	7.59	3.98	4.79	2.21667	5.45333
ENSMUST00000081387	ENSMUSG00000017716	Birc5	baculoviral IAP repeat-containing 5 [Source:MGI Symbol;Acc:MGI:1203517]	3.29899	1.72202	1.46706e-06	3.85959e-05	yes	up	3.86	2.68	2.19	8.87	9.09	10.14	2.91	9.36667
ENSMUST00000081438	ENSMUSG00000031489	Adrb3	adrenergic receptor, beta 3 [Source:MGI Symbol;Acc:MGI:87939]	0.293859	-1.76681	3.2465e-06	7.67867e-05	yes	down	3.34	2.27	4.09	0.8	1.2	0.82	3.23333	0.94
ENSMUST00000081491	ENSMUSG00000032690	Oas2	2'-5' oligoadenylate synthetase 2 [Source:MGI Symbol;Acc:MGI:2180852]	3.22187	1.6879	0.00412513	0.0303321	yes	up	1.33	1.43	0.44	2.07	2.81	5.3	1.06667	3.39333
ENSMUST00000081593	ENSMUSG00000062070	Pgk1	phosphoglycerate kinase 1 [Source:MGI Symbol;Acc:MGI:97555]	2.02139	1.01535	1.60853e-07	5.4267e-06	yes	up	66.72	54.86	52.9	93.41	116.13	138.28	58.16	115.94
ENSMUST00000081654	ENSMUSG00000001435	Col18a1	collagen, type XVIII, alpha 1 [Source:MGI Symbol;Acc:MGI:88451]	2.55478	1.3532	3.31318e-08	1.32868e-06	yes	up	11.22	12.7	10.63	22.08	27.12	37.96	11.5167	29.0533
ENSMUST00000081721	ENSMUSG00000029687	Ezh2	enhancer of zeste 2 polycomb repressive complex 2 subunit [Source:MGI Symbol;Acc:MGI:107940]	445.049	8.79782	1.12282e-07	3.9517e-06	yes	up	0	0	0	2.51	2.4	0.21	0	1.70667
ENSMUST00000081776	ENSMUSG00000057346	Apol9a	apolipoprotein L 9a [Source:MGI Symbol;Acc:MGI:3606001]	898.098	9.81073	4.75571e-15	7.18963e-13	yes	up	0	0	0	6.81	5.45	7.64	0	6.63333
ENSMUST00000081849	ENSMUSG00000040669	Phc1	polyhomeotic 1 [Source:MGI Symbol;Acc:MGI:103248]	0.490709	-1.02706	6.02938e-06	0.000131053	yes	down	3.28	3.77	3.41	1.55	1.94	1.6	3.48667	1.69667
ENSMUST00000081857	ENSMUSG00000040752	Myh6	myosin, heavy polypeptide 6, cardiac muscle, alpha [Source:MGI Symbol;Acc:MGI:97255]	0.463629	-1.10896	0.000314079	0.00376698	yes	down	85.75	69.14	85.91	35.79	53.93	21.2	80.2667	36.9733
ENSMUST00000081893	ENSMUSG00000037217	Syn1	synapsin I [Source:MGI Symbol;Acc:MGI:98460]	2.50869	1.32693	0.00110976	0.0105766	yes	up	0.81	0.53	0.5	1.46	1.85	1.25	0.613333	1.52
ENSMUST00000081894	ENSMUSG00000020456	Ogdh	oxoglutarate (alpha-ketoglutarate) dehydrogenase (lipoamide) [Source:MGI Symbol;Acc:MGI:1098267]	2.16481	1.11424	1.01492e-05	0.000207382	yes	up	10.88	6.18	8.18	17.19	15.67	20.71	8.41333	17.8567
ENSMUST00000081933	ENSMUSG00000049502	Dtx3l	deltex 3-like, E3 ubiquitin ligase [Source:MGI Symbol;Acc:MGI:2656973]	2.2013	1.13835	4.40187e-10	2.6637e-08	yes	up	29.66	29.59	23.8	53.08	56.74	70.55	27.6833	60.1233
ENSMUST00000082060	ENSMUSG00000064246	Chil1	chitinase-like 1 [Source:MGI Symbol;Acc:MGI:1340899]	6.46606	2.69289	3.5805e-24	1.67571e-21	yes	up	533.88	860.58	435.63	3963.38	3968.68	3798.4	610.03	3910.15
ENSMUST00000082104	ENSMUSG00000060924	Csmd1	CUB and Sushi multiple domains 1 [Source:MGI Symbol;Acc:MGI:2137383]	11.0318	3.46359	6.27521e-28	4.05978e-25	yes	up	0.49	0.45	0.63	4.13	4.94	7.98	0.523333	5.68333
ENSMUST00000082303	ENSMUSG00000028339	Col15a1	collagen, type XV, alpha 1 [Source:MGI Symbol;Acc:MGI:88449]	220.573	7.78511	0.00228829	0.0189548	yes	up	0	0	0	0	0.97	0.4	0	0.456667
ENSMUST00000082367	ENSMUSG00000002944	Cd36	CD36 molecule [Source:MGI Symbol;Acc:MGI:107899]	3.45666	1.78938	1.60053e-05	0.000305632	yes	up	7.47	8.03	6.02	14.2	18.62	40.4	7.17333	24.4067
ENSMUST00000082407	ENSMUSG00000064356	mt-Atp8	mitochondrially encoded ATP synthase 8 [Source:MGI Symbol;Acc:MGI:99926]	0.446612	-1.16291	0.000518364	0.00571252	yes	down	8027.1	14142.9	6143.36	5415.38	3196.91	2901.5	9437.78	3837.93
ENSMUST00000082426	ENSMUSG00000034785	Dio1	deiodinase, iodothyronine, type I [Source:MGI Symbol;Acc:MGI:94896]	5.39922	2.43275	0.000153425	0.00207936	yes	up	0.51	0.3	0.98	4.5	2.01	2.99	0.596667	3.16667
ENSMUST00000082432	ENSMUSG00000007682	Dio2	deiodinase, iodothyronine, type II [Source:MGI Symbol;Acc:MGI:1338833]	2.7409	1.45465	1.86106e-05	0.000349888	yes	up	1.09	1.04	1.24	2.26	2.61	4.24	1.12333	3.03667
ENSMUST00000084149	ENSMUSG00000067916	Zfp991	zinc finger protein 991 [Source:MGI Symbol;Acc:MGI:3701604]	2.08108	1.05734	0.00306396	0.0240016	yes	up	4.91	7.24	4.38	8.85	9.36	15.79	5.51	11.3333
ENSMUST00000084249	ENSMUSG00000066043	Phactr4	phosphatase and actin regulator 4 [Source:MGI Symbol;Acc:MGI:2140327]	0.235236	-2.08782	0.00423255	0.0309153	yes	down	5.16	3.1	1.19	0.42	1.34	0.44	3.15	0.733333
ENSMUST00000084250	ENSMUSG00000028896	Rcc1	regulator of chromosome condensation 1 [Source:MGI Symbol;Acc:MGI:1913989]	2.49628	1.31978	0.000132262	0.00183436	yes	up	2.04	2.33	1.53	3.64	5.05	5.91	1.96667	4.86667
ENSMUST00000084296	ENSMUSG00000028873	Cdca8	cell division cycle associated 8 [Source:MGI Symbol;Acc:MGI:1196274]	2.83576	1.50374	7.65884e-06	0.000162144	yes	up	2.05	1.82	1.32	4.28	4.84	5.39	1.73	4.83667
ENSMUST00000084433	ENSMUSG00000038007	Acer2	alkaline ceramidase 2 [Source:MGI Symbol;Acc:MGI:1920932]	0.403497	-1.30937	2.98265e-05	0.000523816	yes	down	15.33	10.46	13.52	3.18	6.06	6.41	13.1033	5.21667
ENSMUST00000084621	ENSMUSG00000039813	Tbc1d2	TBC1 domain family, member 2 [Source:MGI Symbol;Acc:MGI:2652885]	2.02063	1.0148	2.81958e-05	0.000500774	yes	up	5.39	5.17	3.52	9.24	8.47	10.34	4.69333	9.35
ENSMUST00000084715	ENSMUSG00000025241	Fyco1	FYVE and coiled-coil domain containing 1 [Source:MGI Symbol;Acc:MGI:107277]	0.461389	-1.11594	0.00360069	0.0272221	yes	down	1.88	1.18	1.5	0.79	0.87	0.41	1.52	0.69
ENSMUST00000084828	ENSMUSG00000042029	Ncapg2	non-SMC condensin II complex, subunit G2 [Source:MGI Symbol;Acc:MGI:1923294]	2.28745	1.19374	8.61539e-07	2.42804e-05	yes	up	2.18	2.4	2.8	4.96	5	6.7	2.46	5.55333
ENSMUST00000085040	ENSMUSG00000050075	Gpr171	G protein-coupled receptor 171 [Source:MGI Symbol;Acc:MGI:2442043]	2.53212	1.34034	0.00024541	0.00307645	yes	up	4.45	4.37	2.53	7.93	7.8	12.54	3.78333	9.42333
ENSMUST00000085077	ENSMUSG00000015709	Arnt2	aryl hydrocarbon receptor nuclear translocator 2 [Source:MGI Symbol;Acc:MGI:107188]	814.934	9.67054	4.04496e-14	5.20322e-12	yes	up	0	0	0	1.59	0.96	1.51	0	1.35333
ENSMUST00000085425	ENSMUSG00000035692	Isg15	ISG15 ubiquitin-like modifier [Source:MGI Symbol;Acc:MGI:1855694]	13.8652	3.79339	3.91992e-73	2.87415e-69	yes	up	6.12	8.5	6.58	86.53	98.54	105.12	7.06667	96.73
ENSMUST00000085469	ENSMUSG00000020573	Pik3cg	phosphatidylinositol-4,5-bisphosphate 3-kinase catalytic subunit gamma [Source:MGI Symbol;Acc:MGI:1353576]	2.30389	1.20407	0.000219217	0.00280142	yes	up	2.32	1.89	2.39	5.05	3.38	6.48	2.2	4.97
ENSMUST00000085673	ENSMUSG00000036986	Pml	promyelocytic leukemia [Source:MGI Symbol;Acc:MGI:104662]	3.12452	1.64363	1.86183e-08	7.93676e-07	yes	up	5.32	7.83	4.17	16.27	16.46	20.86	5.77333	17.8633
ENSMUST00000085677	ENSMUSG00000032327	Stra6	stimulated by retinoic acid gene 6 [Source:MGI Symbol;Acc:MGI:107742]	10.9319	3.45047	0.000384035	0.00445893	yes	up	0.19	0	0.23	1.12	1.21	2.15	0.14	1.49333
ENSMUST00000085679	ENSMUSG00000029622	Arpc1b	actin related protein 2/3 complex, subunit 1B [Source:MGI Symbol;Acc:MGI:1343142]	2.3773	1.24932	2.9225e-06	7.0449e-05	yes	up	21.01	24.02	13.53	40.95	42.33	54.24	19.52	45.84
ENSMUST00000085708	ENSMUSG00000040033	Stat2	signal transducer and activator of transcription 2 [Source:MGI Symbol;Acc:MGI:103039]	2.21565	1.14773	2.12476e-12	1.99732e-10	yes	up	25.43	24.88	30.96	53.44	56.57	67.52	27.09	59.1767
ENSMUST00000085912	ENSMUSG00000038034	Igsf8	immunoglobulin superfamily, member 8 [Source:MGI Symbol;Acc:MGI:2154090]	2.18215	1.12575	5.07813e-05	0.000824363	yes	up	11.48	9.53	9	22.91	15.2	26.13	10.0033	21.4133
ENSMUST00000086101	ENSMUSG00000043017	Ptgir	prostaglandin I receptor (IP) [Source:MGI Symbol;Acc:MGI:99535]	2.78257	1.47642	0.000879988	0.00874679	yes	up	2.32	3.73	1.7	6.77	4.79	9.7	2.58333	7.08667
ENSMUST00000086112	ENSMUSG00000008036	Ap2s1	adaptor-related protein complex 2, sigma 1 subunit [Source:MGI Symbol;Acc:MGI:2141861]	2.17279	1.11955	1.20853e-18	3.05556e-16	yes	up	53.27	46.02	50.38	100.54	107.55	113.24	49.89	107.11
ENSMUST00000086353	ENSMUSG00000040528	Milr1	mast cell immunoglobulin like receptor 1 [Source:MGI Symbol;Acc:MGI:2685731]	4.41709	2.1431	0.000344973	0.00407748	yes	up	2.09	1.34	0.8	5.3	3.42	9.39	1.41	6.03667
ENSMUST00000086361	ENSMUSG00000057191	AB124611	cDNA sequence AB124611 [Source:MGI Symbol;Acc:MGI:3043001]	2.31187	1.20906	0.00206928	0.0174595	yes	up	8.98	4.64	4.66	11.82	11.5	17.99	6.09333	13.77
ENSMUST00000086368	ENSMUSG00000066861	Oas1g	2'-5' oligoadenylate synthetase 1G [Source:MGI Symbol;Acc:MGI:97429]	22.9889	4.52287	5.28718e-33	5.0565e-30	yes	up	0.53	0.38	0.76	13.24	9.99	14.87	0.556667	12.7
ENSMUST00000086400	ENSMUSG00000055541	Lair1	leukocyte-associated Ig-like receptor 1 [Source:MGI Symbol;Acc:MGI:105492]	9.88847	3.30575	0.0028964	0.0229593	yes	up	0.25	0	0.22	2.62	0.62	1.19	0.156667	1.47667
ENSMUST00000086401	ENSMUSG00000055541	Lair1	leukocyte-associated Ig-like receptor 1 [Source:MGI Symbol;Acc:MGI:105492]	2.61163	1.38495	0.00039916	0.00460537	yes	up	3.84	4.16	2.03	6.69	7.83	11.41	3.34333	8.64333
ENSMUST00000086430	ENSMUSG00000026042	Col5a2	collagen, type V, alpha 2 [Source:MGI Symbol;Acc:MGI:88458]	3.54737	1.82675	6.17082e-09	2.98979e-07	yes	up	28.07	28.81	22.89	58.07	85.36	135.58	26.59	93.0033
ENSMUST00000086464	ENSMUSG00000066894	Vsig10	V-set and immunoglobulin domain containing 10 [Source:MGI Symbol;Acc:MGI:2448533]	168.955	7.40049	5.61538e-08	2.14629e-06	yes	up	0	0	0.04	2.18	1.13	1.91	0.0133333	1.74
ENSMUST00000086614	ENSMUSG00000036086	Zranb3	zinc finger, RAN-binding domain containing 3 [Source:MGI Symbol;Acc:MGI:1918362]	5.94008	2.57048	1.81813e-11	1.45427e-09	yes	up	1.2	1.32	1.76	7.66	5.35	11.97	1.42667	8.32667
ENSMUST00000086639	ENSMUSG00000055471	Alk	anaplastic lymphoma kinase [Source:MGI Symbol;Acc:MGI:103305]	46.6665	5.54431	0.00203858	0.0172434	yes	up	0	0	0.01	0.04	0.15	0.32	0.00333333	0.17
ENSMUST00000086763	ENSMUSG00000004730	Adgre1	adhesion G protein-coupled receptor E1 [Source:MGI Symbol;Acc:MGI:106912]	3.5054	1.80958	5.52663e-22	2.00937e-19	yes	up	10.93	10.82	9.86	30.19	35.72	43.41	10.5367	36.44
ENSMUST00000086975	ENSMUSG00000049608	Gpr55	G protein-coupled receptor 55 [Source:MGI Symbol;Acc:MGI:2685064]	4.31848	2.11052	3.07255e-06	7.32631e-05	yes	up	0.73	0.75	0.63	2.19	2.17	4.6	0.703333	2.98667
ENSMUST00000087033	ENSMUSG00000067149	Jchain	immunoglobulin joining chain [Source:MGI Symbol;Acc:MGI:96493]	31.5652	4.98026	1.12316e-23	4.84422e-21	yes	up	21.32	10.28	9.7	487.76	163.88	615.35	13.7667	422.33
ENSMUST00000087241	ENSMUSG00000050010	Shisa3	shisa family member 3 [Source:MGI Symbol;Acc:MGI:3041225]	2.49808	1.32082	0.00127677	0.0118436	yes	up	0.56	0.81	0.77	1.7	1.32	2.26	0.713333	1.76
ENSMUST00000087258	ENSMUSG00000025272	Tro	trophinin [Source:MGI Symbol;Acc:MGI:1928994]	0.00519162	-7.5896	0.00363512	0.0273882	yes	down	0.47	0	0.25	0	0	0	0.24	0
ENSMUST00000087566	ENSMUSG00000030695	Aldoa	aldolase A, fructose-bisphosphate [Source:MGI Symbol;Acc:MGI:87994]	3.05474	1.61105	3.98013e-15	6.03786e-13	yes	up	9.47	12.22	11.38	28.16	34.72	37.2	11.0233	33.36
ENSMUST00000087600	ENSMUSG00000058624	Gda	guanine deaminase [Source:MGI Symbol;Acc:MGI:95678]	2.37629	1.24871	9.40077e-06	0.00019384	yes	up	17.78	15.7	11.52	28.85	28.96	47.38	15	35.0633
ENSMUST00000087605	ENSMUSG00000024300	Myo1f	myosin IF [Source:MGI Symbol;Acc:MGI:107711]	3.30875	1.72629	2.99821e-10	1.87625e-08	yes	up	20.54	13.43	12.47	43.31	42.79	64.65	15.48	50.25
ENSMUST00000087638	ENSMUSG00000053279	Aldh1a1	aldehyde dehydrogenase family 1, subfamily A1 [Source:MGI Symbol;Acc:MGI:1353450]	0.401099	-1.31797	8.34667e-08	3.04221e-06	yes	down	838.78	1223.19	1083.69	496.75	457.26	297.23	1048.55	417.08
ENSMUST00000087684	ENSMUSG00000029101	Rgs12	regulator of G-protein signaling 12 [Source:MGI Symbol;Acc:MGI:1918979]	0.462259	-1.11323	0.000253094	0.00315511	yes	down	14.58	8.72	16.52	5	8.06	5.14	13.2733	6.06667
ENSMUST00000087714	ENSMUSG00000067455	H4c11	H4 clustered histone 11 [Source:MGI Symbol;Acc:MGI:2448436]	2.85576	1.51388	2.12154e-11	1.68167e-09	yes	up	9.54	7.99	10.9	26.49	28.27	25.94	9.47667	26.9
ENSMUST00000087883	ENSMUSG00000026043	Col3a1	collagen, type III, alpha 1 [Source:MGI Symbol;Acc:MGI:88453]	3.28841	1.71739	3.02567e-12	2.75017e-10	yes	up	183.02	193.19	147.66	401.01	576.4	725.1	174.623	567.503
ENSMUST00000088081	ENSMUSG00000029168	Dpysl5	dihydropyrimidinase-like 5 [Source:MGI Symbol;Acc:MGI:1929772]	0.347319	-1.52567	0.000177838	0.00234803	yes	down	3.17	3.2	2.4	1.51	0.84	0.65	2.92333	1
ENSMUST00000088172	ENSMUSG00000062184	Hs6st2	heparan sulfate 6-O-sulfotransferase 2 [Source:MGI Symbol;Acc:MGI:1354959]	0.0547097	-4.19206	0.00534035	0.0371092	yes	down	1.8	1.06	1.15	0.21	0	0	1.33667	0.07
ENSMUST00000088248	ENSMUSG00000001403	Ube2c	ubiquitin-conjugating enzyme E2C [Source:MGI Symbol;Acc:MGI:1915862]	2.95037	1.5609	0.000244135	0.00306164	yes	up	4.09	2.13	1.9	8.35	8.09	7.11	2.70667	7.85
ENSMUST00000088468	ENSMUSG00000043832	Clec4a3	C-type lectin domain family 4, member a3 [Source:MGI Symbol;Acc:MGI:1920399]	2.32497	1.21721	0.000784146	0.00795227	yes	up	10.3	8.35	5.26	14.95	15.72	24.05	7.97	18.24
ENSMUST00000088585	ENSMUSG00000016918	Sulf1	sulfatase 1 [Source:MGI Symbol;Acc:MGI:2138563]	3.92574	1.97296	2.29028e-06	5.69245e-05	yes	up	8.43	12.97	9.32	23.11	29.73	66.14	10.24	39.66
ENSMUST00000088646	ENSMUSG00000045962	Wnk1	WNK lysine deficient protein kinase 1 [Source:MGI Symbol;Acc:MGI:2442092]	2.18949	1.13059	0.00480084	0.0341657	yes	up	4.09	8.04	9.44	22.61	13.86	10.27	7.19	15.58
ENSMUST00000089054	ENSMUSG00000036502	Tmem255a	transmembrane protein 255A [Source:MGI Symbol;Acc:MGI:3045722]	41.6098	5.37885	0.00192659	0.0164864	yes	up	0	0.01	0	0.36	0.08	0.31	0.00333333	0.25
ENSMUST00000089085	ENSMUSG00000023868	Pde10a	phosphodiesterase 10A [Source:MGI Symbol;Acc:MGI:1345143]	2.13795	1.09623	0.00227049	0.0188392	yes	up	0.3	0.37	0.24	0.61	0.65	0.66	0.303333	0.64
ENSMUST00000089250	ENSMUSG00000059456	Ptk2b	PTK2 protein tyrosine kinase 2 beta [Source:MGI Symbol;Acc:MGI:104908]	2.24353	1.16577	4.7748e-06	0.000107557	yes	up	17.63	10.37	10.25	26.86	26.04	31.37	12.75	28.09
ENSMUST00000089377	ENSMUSG00000068220	Lgals1	lectin, galactose binding, soluble 1 [Source:MGI Symbol;Acc:MGI:96777]	3.04728	1.60752	1.2713e-15	2.1185e-13	yes	up	77.96	97.45	73.81	195.86	271.72	283.86	83.0733	250.48
ENSMUST00000089398	ENSMUSG00000068227	Il2rb	interleukin 2 receptor, beta chain [Source:MGI Symbol;Acc:MGI:96550]	2.37341	1.24696	0.00198007	0.0168534	yes	up	11.39	4.25	4.47	13.93	14.72	18.05	6.70333	15.5667
ENSMUST00000089452	ENSMUSG00000057346	Apol9a	apolipoprotein L 9a [Source:MGI Symbol;Acc:MGI:3606001]	3.98684	1.99524	0.000203383	0.00262619	yes	up	0.5	0.94	0.94	2.03	3.48	3.88	0.793333	3.13
ENSMUST00000089620	ENSMUSG00000022901	Cd86	CD86 antigen [Source:MGI Symbol;Acc:MGI:101773]	3.77263	1.91557	2.73819e-09	1.4122e-07	yes	up	3.69	4.72	3.94	11.99	12.48	21.47	4.11667	15.3133
ENSMUST00000089688	ENSMUSG00000000957	Mmp14	matrix metallopeptidase 14 (membrane-inserted) [Source:MGI Symbol;Acc:MGI:101900]	3.83683	1.93992	1.20083e-08	5.42941e-07	yes	up	58.85	61.62	35.6	137.33	166.45	286.39	52.0233	196.723
ENSMUST00000089832	ENSMUSG00000068428	Gmnc	geminin coiled-coil domain containing [Source:MGI Symbol;Acc:MGI:2685452]	0.347552	-1.5247	0.00622506	0.0417723	yes	down	0.78	1.61	1.94	0.61	0.59	0.28	1.44333	0.493333
ENSMUST00000089959	ENSMUSG00000037580	Gch1	GTP cyclohydrolase 1 [Source:MGI Symbol;Acc:MGI:95675]	2.41512	1.27209	2.34397e-08	9.78351e-07	yes	up	7.13	8.74	8.83	17.08	17.77	24.06	8.23333	19.6367
ENSMUST00000090025	ENSMUSG00000068522	Aard	alanine and arginine rich domain containing protein [Source:MGI Symbol;Acc:MGI:2181621]	0.474813	-1.07457	0.000769283	0.0078334	yes	down	16.16	12.35	14.31	7.77	8.03	4.28	14.2733	6.69333
ENSMUST00000090127	ENSMUSG00000105504	Gbp5	guanylate binding protein 5 [Source:MGI Symbol;Acc:MGI:2429943]	3.58899	1.84358	5.29173e-15	7.97256e-13	yes	up	8.25	10.13	8.95	25.1	31.33	40.5	9.11	32.31
ENSMUST00000090260	ENSMUSG00000068606	Gm4841	predicted gene 4841 [Source:MGI Symbol;Acc:MGI:3643814]	7.15776	2.83951	1.61952e-12	1.54215e-10	yes	up	0.35	0.56	0.63	2.93	3.5	4.52	0.513333	3.65
ENSMUST00000090561	ENSMUSG00000068744	Psrc1	proline/serine-rich coiled-coil 1 [Source:MGI Symbol;Acc:MGI:1913099]	2.84424	1.50804	0.00150102	0.0135188	yes	up	0.86	0.87	0.49	1.96	1.98	2.28	0.74	2.07333
ENSMUST00000090591	ENSMUSG00000068758	Il3ra	interleukin 3 receptor, alpha chain [Source:MGI Symbol;Acc:MGI:96553]	2.856	1.514	3.86537e-07	1.19082e-05	yes	up	3.78	3.44	2.21	8.31	9.81	8.48	3.14333	8.86667
ENSMUST00000090746	ENSMUSG00000027875	Hmgcs2	3-hydroxy-3-methylglutaryl-Coenzyme A synthase 2 [Source:MGI Symbol;Acc:MGI:101939]	0.499108	-1.00258	0.000874316	0.00870419	yes	down	14.53	15.27	24.44	9.67	10.79	6.35	18.08	8.93667
ENSMUST00000090776	ENSMUSG00000071478	H2ac7	H2A clustered histone 7 [Source:MGI Symbol;Acc:MGI:2448289]	2.96278	1.56695	1.31879e-05	0.000259936	yes	up	8.34	16.73	9.04	29.97	38.7	31.11	11.37	33.26
ENSMUST00000090826	ENSMUSG00000049044	Rapgef4	Rap guanine nucleotide exchange factor (GEF) 4 [Source:MGI Symbol;Acc:MGI:1917723]	0.180039	-2.47362	0.00107606	0.0103247	yes	down	1.47	0.69	0.35	0.15	0.21	0.09	0.836667	0.15
ENSMUST00000091087	ENSMUSG00000033335	Dnm2	dynamin 2 [Source:MGI Symbol;Acc:MGI:109547]	2.18816	1.12972	6.67053e-05	0.00104136	yes	up	9.86	5.41	6.15	14.11	13.71	18.15	7.14	15.3233
ENSMUST00000091112	ENSMUSG00000036381	P2ry14	purinergic receptor P2Y, G-protein coupled, 14 [Source:MGI Symbol;Acc:MGI:2155705]	2.64192	1.40159	0.0016028	0.0142272	yes	up	5.69	6.44	3.35	11.63	8.43	20.04	5.16	13.3667
ENSMUST00000091309	ENSMUSG00000003617	Cp	ceruloplasmin [Source:MGI Symbol;Acc:MGI:88476]	2.12681	1.08869	9.23811e-08	3.31224e-06	yes	up	78.55	99.3	114.38	192.36	182.95	237.86	97.41	204.39
ENSMUST00000091319	ENSMUSG00000095028	Sirpb1b	signal-regulatory protein beta 1B [Source:MGI Symbol;Acc:MGI:3779828]	2.59074	1.37337	0.00122082	0.011432	yes	up	4.02	2.21	1.64	6.18	6.44	7.43	2.62333	6.68333
ENSMUST00000091328	ENSMUSG00000063065	Mapk3	mitogen-activated protein kinase 3 [Source:MGI Symbol;Acc:MGI:1346859]	0.470441	-1.08791	0.000197129	0.00255895	yes	down	85.88	73.83	124.57	43.44	32.45	55.49	94.76	43.7933
ENSMUST00000091355	ENSMUSG00000027506	Tpd52	tumor protein D52 [Source:MGI Symbol;Acc:MGI:107749]	3.05164	1.60959	9.39644e-05	0.00138207	yes	up	3.08	1.12	2.02	6.92	4.96	6.7	2.07333	6.19333
ENSMUST00000091648	ENSMUSG00000071311	Gpr31b	G protein-coupled receptor 31, D17Leh66b region [Source:MGI Symbol;Acc:MGI:1354372]	7.06959	2.82163	0.000980711	0.00957488	yes	up	0.16	0.21	0.13	1.1	0.77	1.61	0.166667	1.16
ENSMUST00000091701	ENSMUSG00000069265	H3c1	H3 clustered histone 1 [Source:MGI Symbol;Acc:MGI:2668828]	3.86882	1.9519	1.43083e-17	3.17912e-15	yes	up	13.26	18.29	13.84	50.06	63.39	59.47	15.13	57.64
ENSMUST00000091703	ENSMUSG00000069267	H3c2	H3 clustered histone 2 [Source:MGI Symbol;Acc:MGI:2448319]	4.86035	2.28106	6.37212e-26	3.54846e-23	yes	up	28.96	25.01	21.2	95.89	128.34	136.84	25.0567	120.357
ENSMUST00000091709	ENSMUSG00000095217	H2bc15	H2B clustered histone 15 [Source:MGI Symbol;Acc:MGI:2448407]	3.85142	1.94539	8.2867e-14	1.00706e-11	yes	up	15.07	24.69	19.09	72.87	75.93	73.94	19.6167	74.2467
ENSMUST00000091741	ENSMUSG00000069301	H2ac11	H2A clustered histone 11 [Source:MGI Symbol;Acc:MGI:2448293]	3.65579	1.87018	0.000871073	0.00867583	yes	up	5.07	14.97	4.26	22.29	35.46	28.6	8.1	28.7833
ENSMUST00000091742	ENSMUSG00000069302	H2ac12	H2A clustered histone 12 [Source:MGI Symbol;Acc:MGI:2448295]	4.0782	2.02793	1.08284e-07	3.82671e-06	yes	up	7.21	6.38	5.85	22.99	22.75	32.43	6.48	26.0567
ENSMUST00000091751	ENSMUSG00000069309	H2ac22	H2A clustered histone 22 [Source:MGI Symbol;Acc:MGI:2448300]	4.72987	2.2418	4.56945e-06	0.000103407	yes	up	3.07	2.92	3.17	11.57	16.02	15.27	3.05333	14.2867
ENSMUST00000091752	ENSMUSG00000069310	H3c3	H3 clustered histone 3 [Source:MGI Symbol;Acc:MGI:2448320]	5.65855	2.50043	2.3303e-32	2.18121e-29	yes	up	12.73	17.27	16.94	77.88	89.42	96.47	15.6467	87.9233
ENSMUST00000091756	ENSMUSG00000094338	H2bc13	H2B clustered histone 13 [Source:MGI Symbol;Acc:MGI:2448403]	3.9629	1.98656	0.00376074	0.0281371	yes	up	1.33	5.9	8.34	21.43	22.75	18.89	5.19	21.0233
ENSMUST00000092155	ENSMUSG00000027966	Col11a1	collagen, type XI, alpha 1 [Source:MGI Symbol;Acc:MGI:88446]	8.68648	3.11877	0.000504959	0.00559	yes	up	0.06	0.02	0.01	0.19	0.24	0.28	0.03	0.236667
ENSMUST00000092163	ENSMUSG00000069516	Lyz2	lysozyme 2 [Source:MGI Symbol;Acc:MGI:96897]	2.45789	1.29742	3.81531e-09	1.9049e-07	yes	up	4327.45	5754.17	3410.39	10038	10668	12078.1	4497.34	10928
ENSMUST00000092459	ENSMUSG00000069607	Cd300ld3	CD300 molecule like family member D3 [Source:MGI Symbol;Acc:MGI:2687214]	2.44939	1.29242	6.15452e-05	0.000971495	yes	up	5.56	8.36	7.61	13.03	20.31	19.01	7.17667	17.45
ENSMUST00000092464	ENSMUSG00000044811	Cd300c2	CD300C molecule 2 [Source:MGI Symbol;Acc:MGI:2153249]	3.87837	1.95545	7.19035e-09	3.44581e-07	yes	up	10.5	9.11	6.35	23.38	31.39	44.54	8.65333	33.1033
ENSMUST00000092498	ENSMUSG00000020097	Sgpl1	sphingosine phosphate lyase 1 [Source:MGI Symbol;Acc:MGI:1261415]	2.19146	1.13189	0.000120824	0.00169876	yes	up	22.61	25.74	21.18	32.44	48.26	69.8	23.1767	50.1667
ENSMUST00000092610	ENSMUSG00000039697	Ncoa7	nuclear receptor coactivator 7 [Source:MGI Symbol;Acc:MGI:2444847]	5.24751	2.39163	5.57694e-05	0.000892855	yes	up	1.33	0.41	0.38	3.68	2.89	4.12	0.706667	3.56333
ENSMUST00000092665	ENSMUSG00000010461	Eya4	EYA transcriptional coactivator and phosphatase 4 [Source:MGI Symbol;Acc:MGI:1337104]	3.3138	1.72849	0.00509872	0.0357904	yes	up	0.28	0.17	0.08	0.51	0.63	0.55	0.176667	0.563333
ENSMUST00000092788	ENSMUSG00000069763	Tmem100	transmembrane protein 100 [Source:MGI Symbol;Acc:MGI:1915138]	0.452895	-1.14275	4.70816e-18	1.13184e-15	yes	down	351.89	376.98	331.02	163.09	175.68	136.31	353.297	158.36
ENSMUST00000092836	ENSMUSG00000069792	Wfdc17	WAP four-disulfide core domain 17 [Source:MGI Symbol;Acc:MGI:3649773]	11.7713	3.5572	1.234e-25	6.62043e-23	yes	up	12.43	9.66	7.48	107.81	82.27	151.03	9.85667	113.703
ENSMUST00000092838	ENSMUSG00000035208	Slfn8	schlafen 8 [Source:MGI Symbol;Acc:MGI:2672859]	45.8963	5.5203	7.28012e-06	0.000155022	yes	up	0	0.21	0	2.46	2.57	4.27	0.07	3.1
ENSMUST00000092990	ENSMUSG00000029314	Gpat3	glycerol-3-phosphate acyltransferase 3 [Source:MGI Symbol;Acc:MGI:3603816]	4.3769	2.12991	0.00119812	0.0112433	yes	up	0.45	0.34	0.53	0.65	2.95	2.12	0.44	1.90667
ENSMUST00000093106	ENSMUSG00000020333	Acsl6	acyl-CoA synthetase long-chain family member 6 [Source:MGI Symbol;Acc:MGI:894291]	8.0935	3.01676	0.00483453	0.0343595	yes	up	0.06	0.01	0.03	0.12	0.18	0.48	0.0333333	0.26
ENSMUST00000093171	ENSMUSG00000058835	Abi1	abl interactor 1 [Source:MGI Symbol;Acc:MGI:104913]	2.383	1.25278	1.66178e-07	5.58065e-06	yes	up	4.75	5.64	5.91	15.33	11	11.94	5.43333	12.7567
ENSMUST00000093191	ENSMUSG00000069910	Spdl1	spindle apparatus coiled-coil protein 1 [Source:MGI Symbol;Acc:MGI:1917635]	3.35418	1.74596	3.68879e-07	1.14122e-05	yes	up	1.07	0.81	1.14	3.22	2.82	3.93	1.00667	3.32333
ENSMUST00000093193	ENSMUSG00000020143	Dock2	dedicator of cyto-kinesis 2 [Source:MGI Symbol;Acc:MGI:2149010]	2.37426	1.24748	3.24658e-05	0.000563864	yes	up	32.41	21.29	16.13	48.14	45.61	68.98	23.2767	54.2433
ENSMUST00000093812	ENSMUSG00000046186	Cd109	CD109 antigen [Source:MGI Symbol;Acc:MGI:2445221]	2.32423	1.21676	0.00180771	0.0156826	yes	up	2.67	1.27	1.23	2.89	4.48	4.45	1.72333	3.94
ENSMUST00000093829	ENSMUSG00000036466	Megf11	multiple EGF-like-domains 11 [Source:MGI Symbol;Acc:MGI:1920951]	9.05511	3.17873	1.55577e-06	4.06672e-05	yes	up	0.09	0.07	0.06	0.51	0.7	0.78	0.0733333	0.663333
ENSMUST00000093902	ENSMUSG00000070327	Rnf213	ring finger protein 213 [Source:MGI Symbol;Acc:MGI:1289196]	2.93786	1.55476	2.03176e-38	2.79323e-35	yes	up	44.38	44.85	51.3	127.08	133.26	146.89	46.8433	135.743
ENSMUST00000093907	ENSMUSG00000059248	Septin9	septin 9 [Source:MGI Symbol;Acc:MGI:1858222]	2.01362	1.00979	1.36693e-06	3.63083e-05	yes	up	3.75	2.74	2.95	6.55	5.79	6.36	3.14667	6.23333
ENSMUST00000093937	ENSMUSG00000017499	Cdc6	cell division cycle 6 [Source:MGI Symbol;Acc:MGI:1345150]	4.55396	2.18712	1.11382e-06	3.02471e-05	yes	up	0.38	0.39	0.35	1.26	1.87	1.86	0.373333	1.66333
ENSMUST00000094055	ENSMUSG00000040938	Slc16a11	solute carrier family 16 (monocarboxylic acid transporters), member 11 [Source:MGI Symbol;Acc:MGI:2663709]	0.301863	-1.72804	3.75771e-05	0.00063926	yes	down	3.58	2.53	4.08	1.12	0.75	1.17	3.39667	1.01333
ENSMUST00000094134	ENSMUSG00000070427	Il18bp	interleukin 18 binding protein [Source:MGI Symbol;Acc:MGI:1333800]	42.6664	5.41503	1.65323e-05	0.000314579	yes	up	0	0.78	0	10.3	9.77	12.24	0.26	10.77
ENSMUST00000094179	ENSMUSG00000020524	Gria1	glutamate receptor, ionotropic, AMPA1 (alpha 1) [Source:MGI Symbol;Acc:MGI:95808]	0.00252383	-8.63017	5.91339e-07	1.73316e-05	yes	down	0.34	1.27	0.12	0	0	0	0.576667	0
ENSMUST00000094337	ENSMUSG00000070524	Fcrlb	Fc receptor-like B [Source:MGI Symbol;Acc:MGI:3576487]	10.5649	3.40121	6.29281e-06	0.000135972	yes	up	0.38	0.26	0.13	2.06	1.8	4.02	0.256667	2.62667
ENSMUST00000094434	ENSMUSG00000050708	Ftl1	ferritin light polypeptide 1 [Source:MGI Symbol;Acc:MGI:95589]	2.78766	1.47905	2.09849e-15	3.4066e-13	yes	up	1073.61	1353.84	1155.41	2925.58	2954.92	3977.44	1194.29	3285.98
ENSMUST00000094569	ENSMUSG00000026442	Nfasc	neurofascin [Source:MGI Symbol;Acc:MGI:104753]	4.63677	2.21312	1.17619e-05	0.000236275	yes	up	0.19	0.1	0.09	0.41	0.61	0.73	0.126667	0.583333
ENSMUST00000094783	ENSMUSG00000029108	Pcdh7	protocadherin 7 [Source:MGI Symbol;Acc:MGI:1860487]	5.73251	2.51917	2.67749e-09	1.38252e-07	yes	up	0.54	0.34	0.41	2.55	1.66	2.94	0.43	2.38333
ENSMUST00000095005	ENSMUSG00000073208	Speer4c	spermatogenesis associated glutamate (E)-rich protein 4C [Source:MGI Symbol;Acc:MGI:1914023]	10.7385	3.42472	6.61332e-10	3.8131e-08	yes	up	0.38	0.77	0.36	6.01	4.12	5.46	0.503333	5.19667
ENSMUST00000095038	ENSMUSG00000039137	Whrn	whirlin [Source:MGI Symbol;Acc:MGI:2682003]	162.31	7.34261	1.02839e-05	0.000210037	yes	up	0	0	0	0.22	0.91	0.84	0	0.656667
ENSMUST00000095114	ENSMUSG00000094686	Ccl21a	chemokine (C-C motif) ligand 21A (serine) [Source:MGI Symbol;Acc:MGI:1349183]	3.90819	1.9665	4.75782e-31	3.94926e-28	yes	up	99.38	102.6	89.06	331.91	343.54	446.25	97.0133	373.9
ENSMUST00000095157	ENSMUSG00000068245	Phf11d	PHD finger protein 11D [Source:MGI Symbol;Acc:MGI:1277133]	2.52197	1.33455	1.3042e-07	4.50711e-06	yes	up	7.7	8.83	5.71	16.85	16.76	21.76	7.41333	18.4567
ENSMUST00000095323	ENSMUSG00000071103	1700029J07Rik	RIKEN cDNA 1700029J07 gene [Source:MGI Symbol;Acc:MGI:1916729]	0.46857	-1.09366	1.38556e-05	0.00027079	yes	down	3.31	3.82	4.23	1.68	1.91	1.68	3.78667	1.75667
ENSMUST00000095360	ENSMUSG00000020053	Igf1	insulin-like growth factor 1 [Source:MGI Symbol;Acc:MGI:96432]	3.33704	1.73857	6.55366e-14	8.09874e-12	yes	up	5.94	7.36	6.69	18.03	19.75	28.03	6.66333	21.9367
ENSMUST00000095691	ENSMUSG00000038594	Cep85l	centrosomal protein 85-like [Source:MGI Symbol;Acc:MGI:3642684]	0.452742	-1.14324	6.12902e-08	2.31501e-06	yes	down	22.66	27.39	24.64	8.58	12.77	12.18	24.8967	11.1767
ENSMUST00000095795	ENSMUSG00000078452	Raet1d	retinoic acid early transcript delta [Source:MGI Symbol;Acc:MGI:1861032]	32.8171	5.03637	0.00148211	0.0133886	yes	up	0	0.16	0	0.32	1.84	2.96	0.0533333	1.70667
ENSMUST00000096065	ENSMUSG00000071552	Tigit	T cell immunoreceptor with Ig and ITIM domains [Source:MGI Symbol;Acc:MGI:3642260]	8.8131	3.13965	6.41822e-07	1.86867e-05	yes	up	0.78	0.48	0.52	4.64	3.35	7.56	0.593333	5.18333
ENSMUST00000096273	ENSMUSG00000071669	Snx29	sorting nexin 29 [Source:MGI Symbol;Acc:MGI:1921728]	9.70629	3.27892	0.00392933	0.029131	yes	up	0	0.54	0.26	2.4	1.06	4.48	0.266667	2.64667
ENSMUST00000096347	ENSMUSG00000050439	Enthd1	ENTH domain containing 1 [Source:MGI Symbol;Acc:MGI:2686088]	9.24088	3.20803	0.00694712	0.0454926	yes	up	0.06	0.03	0.03	0.22	0.4	0.43	0.04	0.35
ENSMUST00000096355	ENSMUSG00000071713	Csf2rb	colony stimulating factor 2 receptor, beta, low-affinity (granulocyte-macrophage) [Source:MGI Symbol;Acc:MGI:1339759]	5.80441	2.53715	5.80168e-27	3.54491e-24	yes	up	13.59	12.28	11.36	57.11	61.52	93.95	12.41	70.86
ENSMUST00000096356	ENSMUSG00000071714	Csf2rb2	colony stimulating factor 2 receptor, beta 2, low-affinity (granulocyte-macrophage) [Source:MGI Symbol;Acc:MGI:1339760]	7.257	2.85937	5.06212e-29	3.47966e-26	yes	up	4.37	4.8	3.67	25.32	26.34	40.2	4.28	30.62
ENSMUST00000096357	ENSMUSG00000071715	Ncf4	neutrophil cytosolic factor 4 [Source:MGI Symbol;Acc:MGI:109186]	4.13962	2.0495	1.60208e-08	6.97825e-07	yes	up	11.79	8.18	5.35	28.2	29.35	45.38	8.44	34.31
ENSMUST00000096361	ENSMUSG00000015665	Awat1	acyl-CoA wax alcohol acyltransferase 1 [Source:MGI Symbol;Acc:MGI:3588200]	370.402	8.53295	6.47947e-10	3.74083e-08	yes	up	0	0	0	4.08	1.91	3.12	0	3.03667
ENSMUST00000096452	ENSMUSG00000097392	Thoc2l	THO complex subunit 2-like [Source:MGI Symbol;Acc:MGI:3040669]	0.330856	-1.59573	0.0022241	0.0185347	yes	down	1.19	3.06	3.91	0.99	1.11	0.59	2.72	0.896667
ENSMUST00000097271	ENSMUSG00000046879	Irgm1	immunity-related GTPase family M member 1 [Source:MGI Symbol;Acc:MGI:107567]	2.93314	1.55245	3.10717e-14	4.08042e-12	yes	up	20.89	22.19	24.08	55.71	58.15	80.41	22.3867	64.7567
ENSMUST00000097336	ENSMUSG00000073412	Lst1	leukocyte specific transcript 1 [Source:MGI Symbol;Acc:MGI:1096324]	3.97791	1.99201	5.87203e-05	0.000933266	yes	up	9.07	6.44	3.22	23.48	20.58	28.4	6.24333	24.1533
ENSMUST00000097343	ENSMUSG00000024369	Nelfe	negative elongation factor complex member E, Rdbp [Source:MGI Symbol;Acc:MGI:102744]	246.651	7.94633	2.55192e-08	1.04531e-06	yes	up	0	0	0.01	1.37	1.4	2.41	0.00333333	1.72667
ENSMUST00000097360	ENSMUSG00000040276	Pacsin1	protein kinase C and casein kinase substrate in neurons 1 [Source:MGI Symbol;Acc:MGI:1345181]	12.4828	3.64187	0.00672912	0.0443564	yes	up	0	0.21	0.02	0.98	0.35	1.63	0.0766667	0.986667
ENSMUST00000097420	ENSMUSG00000095687	Rnaset2a	ribonuclease T2A [Source:MGI Symbol;Acc:MGI:1915445]	2.0935	1.06592	1.19847e-12	1.16389e-10	yes	up	16.26	15.67	16.27	32.65	30.48	36.38	16.0667	33.17
ENSMUST00000097425	ENSMUSG00000071984	Fndc1	fibronectin type III domain containing 1 [Source:MGI Symbol;Acc:MGI:1915905]	3.24274	1.69721	4.26271e-07	1.29868e-05	yes	up	11.19	13.7	8.48	23.85	31.54	51.45	11.1233	35.6133
ENSMUST00000097563	ENSMUSG00000024610	Cd74	CD74 antigen (invariant polypeptide of major histocompatibility complex, class II antigen-associated) [Source:MGI Symbol;Acc:MGI:96534]	3.03958	1.60387	3.36879e-08	1.34853e-06	yes	up	571.46	584	274.79	1428.32	1352.68	1507.13	476.75	1429.38
ENSMUST00000097778	ENSMUSG00000037447	Arid5a	AT rich interactive domain 5A (MRF1-like) [Source:MGI Symbol;Acc:MGI:2443039]	2.42533	1.27818	0.0030901	0.024159	yes	up	2.51	6.36	4.43	7.13	12.16	12.87	4.43333	10.72
ENSMUST00000097786	ENSMUSG00000026131	Dst	dystonin [Source:MGI Symbol;Acc:MGI:104627]	4.72084	2.23904	0.000771456	0.00784609	yes	up	0.53	0.18	0.85	2.02	0.93	4.16	0.52	2.37
ENSMUST00000097945	ENSMUSG00000028522	Mier1	MEIR1 treanscription regulator [Source:MGI Symbol;Acc:MGI:1918398]	248.642	7.95793	1.57585e-06	4.11433e-05	yes	up	0	0	0	0.29	0.22	1.12	0	0.543333
ENSMUST00000097952	ENSMUSG00000025498	Irf7	interferon regulatory factor 7 [Source:MGI Symbol;Acc:MGI:1859212]	9.13992	3.19218	7.52014e-18	1.75044e-15	yes	up	2.81	1.91	1.49	14.14	16.26	25.2	2.07	18.5333
ENSMUST00000098015	ENSMUSG00000108596	Gm49368	predicted gene, 49368 [Source:MGI Symbol;Acc:MGI:6121583]	2.4932	1.318	0.00579458	0.0396043	yes	up	0.55	0.56	0.41	1.06	0.84	1.85	0.506667	1.25
ENSMUST00000098105	ENSMUSG00000028459	Cd72	CD72 antigen [Source:MGI Symbol;Acc:MGI:88345]	3.19139	1.67419	0.00544513	0.0376706	yes	up	6.74	1.26	2.76	11.31	8.83	13.28	3.58667	11.14
ENSMUST00000098236	ENSMUSG00000064307	Lrrc51	leucine rich repeat containing 51 [Source:MGI Symbol;Acc:MGI:1916608]	0.00220723	-8.82354	0.000224784	0.00285925	yes	down	3.96	0	9.79	0	0	0	4.58333	0
ENSMUST00000098256	ENSMUSG00000006586	Runx1t1	RUNX1 translocation partner 1 [Source:MGI Symbol;Acc:MGI:104793]	0.497039	-1.00857	0.00564076	0.0387256	yes	down	1.85	1.35	1.65	0.7	0.69	0.98	1.61667	0.79
ENSMUST00000098259	ENSMUSG00000047248	C2cd3	C2 calcium-dependent domain containing 3 [Source:MGI Symbol;Acc:MGI:2142166]	0.0040895	-7.93386	0.00162962	0.0144247	yes	down	0.49	0	0.4	0	0	0	0.296667	0
ENSMUST00000098382	ENSMUSG00000058145	Adamts17	a disintegrin-like and metallopeptidase (reprolysin type) with thrombospondin type 1 motif, 17 [Source:MGI Symbol;Acc:MGI:3588195]	0.470747	-1.08698	3.89121e-06	8.98144e-05	yes	down	4.53	4.68	5.46	2.55	2.59	1.69	4.89	2.27667
ENSMUST00000098485	ENSMUSG00000102037	Bcl2a1a	B cell leukemia/lymphoma 2 related protein A1a [Source:MGI Symbol;Acc:MGI:102687]	3.72046	1.89548	2.73321e-06	6.64506e-05	yes	up	6.91	10.59	5.54	23.83	21.2	39.32	7.68	28.1167
ENSMUST00000098486	ENSMUSG00000099974	Bcl2a1d	B cell leukemia/lymphoma 2 related protein A1d [Source:MGI Symbol;Acc:MGI:1278325]	4.63533	2.21267	2.72674e-10	1.73099e-08	yes	up	11.51	11.94	7.32	38.89	36.29	64.92	10.2567	46.7
ENSMUST00000098548	ENSMUSG00000019194	Scn1b	sodium channel, voltage-gated, type I, beta [Source:MGI Symbol;Acc:MGI:98247]	2.1944	1.13383	0.000223441	0.00284676	yes	up	10.59	5.69	7.19	17.45	19.97	13.29	7.82333	16.9033
ENSMUST00000098754	ENSMUSG00000002983	Relb	avian reticuloendotheliosis viral (v-rel) oncogene related B [Source:MGI Symbol;Acc:MGI:103289]	78.5249	6.29508	0.00451022	0.0325448	yes	up	0	0	0.74	12.05	10.23	33.78	0.246667	18.6867
ENSMUST00000098843	ENSMUSG00000074403	H3c13	H3 clustered histone 13 [Source:MGI Symbol;Acc:MGI:2448351]	2.5	1.32193	2.06215e-12	1.94679e-10	yes	up	60.2	57.36	41.95	119.19	133.44	139.86	53.17	130.83
ENSMUST00000098849	ENSMUSG00000038495	Otud7b	OTU domain containing 7B [Source:MGI Symbol;Acc:MGI:2654703]	0.336228	-1.57249	4.24716e-06	9.70121e-05	yes	down	3.94	5.29	3.1	0.98	1.89	1.27	4.11	1.38
ENSMUST00000098859	ENSMUSG00000035458	Tnni3	troponin I, cardiac 3 [Source:MGI Symbol;Acc:MGI:98783]	0.380125	-1.39546	2.56018e-06	6.26071e-05	yes	down	120.78	97.97	88.45	38.44	52.84	24.48	102.4	38.5867
ENSMUST00000098866	ENSMUSG00000031557	Plekha2	pleckstrin homology domain-containing, family A (phosphoinositide binding specific) member 2 [Source:MGI Symbol;Acc:MGI:1928144]	3.12103	1.64202	0.00654958	0.043427	yes	up	2.45	1.25	0.64	3.37	4.47	5.33	1.44667	4.39
ENSMUST00000098941	ENSMUSG00000028049	Scamp3	secretory carrier membrane protein 3 [Source:MGI Symbol;Acc:MGI:1346346]	0.00570487	-7.45359	0.00506416	0.0356108	yes	down	2.05	1.5	0	0	0	0	1.18333	0
ENSMUST00000099002	ENSMUSG00000078866	Zfp970	zinc finger protein 970 [Source:MGI Symbol;Acc:MGI:3652255]	0.410865	-1.28326	7.57814e-06	0.000160513	yes	down	48.14	50.97	84.07	22.85	26.55	25.26	61.06	24.8867
ENSMUST00000099112	ENSMUSG00000025348	Itga7	integrin alpha 7 [Source:MGI Symbol;Acc:MGI:102700]	3.13019	1.64625	7.44484e-15	1.08811e-12	yes	up	5.77	8.06	6.53	19.95	25.13	18.27	6.78667	21.1167
ENSMUST00000099126	ENSMUSG00000074622	Mafb	v-maf musculoaponeurotic fibrosarcoma oncogene family, protein B (avian) [Source:MGI Symbol;Acc:MGI:104555]	3.04255	1.60528	3.69698e-07	1.14295e-05	yes	up	10.53	7.74	5.38	18.5	22.08	30.2	7.88333	23.5933
ENSMUST00000099374	ENSMUSG00000074802	Gas2l3	growth arrest-specific 2 like 3 [Source:MGI Symbol;Acc:MGI:1918780]	3.10272	1.63353	0.000476238	0.00533922	yes	up	0.68	0.84	1.52	2.11	2.52	4.67	1.01333	3.1
ENSMUST00000099475	ENSMUSG00000074884	Serf2	small EDRK-rich factor 2 [Source:MGI Symbol;Acc:MGI:1337041]	3.38722	1.7601	1.45058e-05	0.000281202	yes	up	28.07	12.37	17.65	77.4	72.14	44.63	19.3633	64.7233
ENSMUST00000099489	ENSMUSG00000023572	Ccndbp1	cyclin D-type binding-protein 1 [Source:MGI Symbol;Acc:MGI:109595]	0.413518	-1.27398	0.00143141	0.013	yes	down	6.45	3.34	7.37	2.36	2.29	2.33	5.72	2.32667
ENSMUST00000099498	ENSMUSG00000022665	Ccdc80	coiled-coil domain containing 80 [Source:MGI Symbol;Acc:MGI:1915146]	2.49781	1.32066	1.17316e-05	0.000235774	yes	up	10.28	6.78	5.86	13.88	18.61	23.81	7.64	18.7667
ENSMUST00000099542	ENSMUSG00000027326	Knl1	kinetochore scaffold 1 [Source:MGI Symbol;Acc:MGI:1923714]	86.1	6.42794	0.00037076	0.00433223	yes	up	0	0	0	0.16	0.06	0.18	0	0.133333
ENSMUST00000099575	ENSMUSG00000074934	Grem1	gremlin 1, DAN family BMP antagonist [Source:MGI Symbol;Acc:MGI:1344337]	40.5261	5.34078	3.11934e-07	9.85132e-06	yes	up	1.22	0.75	0.31	6.76	15.78	67.77	0.76	30.1033
ENSMUST00000099576	ENSMUSG00000044042	Fmn1	formin 1 [Source:MGI Symbol;Acc:MGI:101815]	2.02992	1.02142	0.00528861	0.0368252	yes	up	0.97	1.3	0.74	1.5	1.79	2.76	1.00333	2.01667
ENSMUST00000099626	ENSMUSG00000074971	Fibin	fin bud initiation factor homolog (zebrafish) [Source:MGI Symbol;Acc:MGI:1914856]	0.440849	-1.18164	1.94736e-07	6.40765e-06	yes	down	27.98	40.39	28.93	14.12	16.32	12.13	32.4333	14.19
ENSMUST00000099673	ENSMUSG00000005087	Cd44	CD44 antigen [Source:MGI Symbol;Acc:MGI:88338]	4.0121	2.00436	5.01611e-12	4.40466e-10	yes	up	25.48	35.84	19.21	92.48	93.71	133.19	26.8433	106.46
ENSMUST00000099703	ENSMUSG00000075031	H2bc3	H2B clustered histone 3 [Source:MGI Symbol;Acc:MGI:2448377]	3.54691	1.82656	1.36533e-14	1.88883e-12	yes	up	18.82	25.84	24.37	87.11	86.36	68.15	23.01	80.54
ENSMUST00000099761	ENSMUSG00000061080	Lsamp	limbic system-associated membrane protein [Source:MGI Symbol;Acc:MGI:1261760]	0.269999	-1.88897	0.00535433	0.0371652	yes	down	0.41	0.27	0.41	0.1	0.15	0.03	0.363333	0.0933333
ENSMUST00000099816	ENSMUSG00000075122	Cd80	CD80 antigen [Source:MGI Symbol;Acc:MGI:101775]	8.40629	3.07147	2.16127e-10	1.40444e-08	yes	up	0.73	1.52	1.41	5.94	10.28	14.37	1.22	10.1967
ENSMUST00000099991	ENSMUSG00000052384	Nrros	negative regulator of reactive oxygen species [Source:MGI Symbol;Acc:MGI:2445095]	4.54573	2.18451	0.00014226	0.00195455	yes	up	2	0.37	1.37	6.23	4.53	5.88	1.24667	5.54667
ENSMUST00000100043	ENSMUSG00000075304	Sp5	trans-acting transcription factor 5 [Source:MGI Symbol;Acc:MGI:1927715]	2.58595	1.37069	0.000143996	0.00197146	yes	up	2.87	1.57	1.64	5.87	4.56	4.96	2.02667	5.13
ENSMUST00000100069	ENSMUSG00000057182	Scn3a	sodium channel, voltage-gated, type III, alpha [Source:MGI Symbol;Acc:MGI:98249]	0.411064	-1.28256	4.4152e-08	1.72963e-06	yes	down	7.76	7.94	10.69	4.15	3.86	2.71	8.79667	3.57333
ENSMUST00000100070	ENSMUSG00000060487	Samd5	sterile alpha motif domain containing 5 [Source:MGI Symbol;Acc:MGI:2444815]	0.464925	-1.10493	1.63924e-06	4.24955e-05	yes	down	13.75	13.06	15.49	7.89	6.92	4.61	14.1	6.47333
ENSMUST00000100193	ENSMUSG00000059248	Septin9	septin 9 [Source:MGI Symbol;Acc:MGI:1858222]	2.80116	1.48602	5.20581e-11	3.8426e-09	yes	up	7.54	7.91	7.09	15.68	21.75	25.01	7.51333	20.8133
ENSMUST00000100202	ENSMUSG00000052949	Rnf157	ring finger protein 157 [Source:MGI Symbol;Acc:MGI:2442484]	2.28764	1.19386	9.38822e-06	0.000193722	yes	up	2.67	2.34	2.24	6.15	4.04	6.09	2.41667	5.42667
ENSMUST00000100214	ENSMUSG00000026858	Miga2	mitoguardin 2 [Source:MGI Symbol;Acc:MGI:1922035]	0.247004	-2.01739	0.000250743	0.00313112	yes	down	0.77	1.14	0.99	0.35	0.2	0.17	0.966667	0.24
ENSMUST00000100222	ENSMUSG00000022534	Mefv	Mediterranean fever [Source:MGI Symbol;Acc:MGI:1859396]	6.19546	2.63121	0.000612554	0.0065201	yes	up	0.24	0.19	0.7	0.96	2.2	3.58	0.376667	2.24667
ENSMUST00000100241	ENSMUSG00000026821	Ralgds	ral guanine nucleotide dissociation stimulator [Source:MGI Symbol;Acc:MGI:107485]	152.57	7.25333	1.39533e-06	3.69565e-05	yes	up	0	0	0	0.39	0.64	0.54	0	0.523333
ENSMUST00000100287	ENSMUSG00000041828	Abca8a	ATP-binding cassette, sub-family A (ABC1), member 8a [Source:MGI Symbol;Acc:MGI:2386846]	0.441791	-1.17856	0.000138457	0.00191124	yes	down	6.2	7.13	6.96	3.83	3.22	1.82	6.76333	2.95667
ENSMUST00000100392	ENSMUSG00000034773	Hrob	homologous recombination factor with OB-fold [Source:MGI Symbol;Acc:MGI:2387601]	3.673	1.87696	0.000634554	0.00671217	yes	up	0.25	0.24	0.23	0.88	0.74	0.98	0.24	0.866667
ENSMUST00000100539	ENSMUSG00000029723	Tsc22d4	TSC22 domain family, member 4 [Source:MGI Symbol;Acc:MGI:1926079]	2.03445	1.02464	1.14222e-08	5.20721e-07	yes	up	6.03	6.78	5.41	11.46	14.13	11.13	6.07333	12.24
ENSMUST00000100542	ENSMUSG00000022584	Ly6c2	lymphocyte antigen 6 complex, locus C2 [Source:MGI Symbol;Acc:MGI:3712069]	8.85118	3.14587	1.61459e-09	8.66228e-08	yes	up	36.62	23.92	9.59	146.65	131.43	329.28	23.3767	202.453
ENSMUST00000100627	ENSMUSG00000000275	Trim25	tripartite motif-containing 25 [Source:MGI Symbol;Acc:MGI:102749]	2.31165	1.20892	3.60297e-08	1.43444e-06	yes	up	18.22	13.91	11.35	32.85	32.38	33.77	14.4933	33
ENSMUST00000100747	ENSMUSG00000064267	Hvcn1	hydrogen voltage-gated channel 1 [Source:MGI Symbol;Acc:MGI:1921346]	6.53762	2.70877	5.56219e-12	4.83274e-10	yes	up	1.31	1.36	0.99	11.45	5.7	6.39	1.22	7.84667
ENSMUST00000100755	ENSMUSG00000002058	Unc119	unc-119 lipid binding chaperone [Source:MGI Symbol;Acc:MGI:1328357]	2.13163	1.09196	8.85501e-07	2.4876e-05	yes	up	11.38	12.82	9.27	21.32	24.18	24.95	11.1567	23.4833
ENSMUST00000100757	ENSMUSG00000072647	Adam1a	a disintegrin and metallopeptidase domain 1a [Source:MGI Symbol;Acc:MGI:2429504]	0.490462	-1.02779	0.00454956	0.0327629	yes	down	3.83	4.27	8.13	2.65	2.82	2.4	5.41	2.62333
ENSMUST00000100841	ENSMUSG00000015766	Eps8	epidermal growth factor receptor pathway substrate 8 [Source:MGI Symbol;Acc:MGI:104684]	2.09461	1.06668	2.22871e-06	5.57407e-05	yes	up	10.11	6.91	7.65	15.15	15.3	20.3	8.22333	16.9167
ENSMUST00000100874	ENSMUSG00000048163	Selplg	selectin, platelet (p-selectin) ligand [Source:MGI Symbol;Acc:MGI:106689]	2.7337	1.45086	2.2942e-06	5.69897e-05	yes	up	49.5	29.19	23.01	90.07	77.32	105.29	33.9	90.8933
ENSMUST00000101044	ENSMUSG00000030302	Atp2b2	ATPase, Ca++ transporting, plasma membrane 2 [Source:MGI Symbol;Acc:MGI:105368]	0.321616	-1.63659	0.00024253	0.00305108	yes	down	2.8	2.3	2.81	1.26	0.82	0.43	2.63667	0.836667
ENSMUST00000101080	ENSMUSG00000066363	Serpina3f	serine (or cysteine) peptidase inhibitor, clade A, member 3F [Source:MGI Symbol;Acc:MGI:2182838]	205.968	7.68628	0.00291625	0.0230746	yes	up	0	0	0	0.59	2.52	0	0	1.03667
ENSMUST00000101191	ENSMUSG00000054920	Klhl5	kelch-like 5 [Source:MGI Symbol;Acc:MGI:1919028]	0.303809	-1.71876	0.00259333	0.0209953	yes	down	4.18	3.02	11.4	1.11	2.05	2.41	6.2	1.85667
ENSMUST00000101205	ENSMUSG00000031273	Col4a6	collagen, type IV, alpha 6 [Source:MGI Symbol;Acc:MGI:2152695]	0.487511	-1.03649	0.000166979	0.00222738	yes	down	9.26	10.43	9.27	4.72	6.27	3.05	9.65333	4.68
ENSMUST00000101237	ENSMUSG00000029082	Bst1	bone marrow stromal cell antigen 1 [Source:MGI Symbol;Acc:MGI:105370]	3.86405	1.95011	5.52616e-10	3.25016e-08	yes	up	8.6	11.28	5.98	27.99	28.35	42.33	8.62	32.89
ENSMUST00000101280	ENSMUSG00000029095	Ablim2	actin-binding LIM protein 2 [Source:MGI Symbol;Acc:MGI:2385758]	0.297305	-1.74998	0.00117778	0.0111023	yes	down	2.12	1.28	0.79	0.4	0.41	0.43	1.39667	0.413333
ENSMUST00000101365	ENSMUSG00000020143	Dock2	dedicator of cyto-kinesis 2 [Source:MGI Symbol;Acc:MGI:2149010]	0.402788	-1.31191	0.000169404	0.00225619	yes	down	10.95	11.12	21.61	7.35	5.12	4.86	14.56	5.77667
ENSMUST00000101367	ENSMUSG00000029780	Nt5c3	5'-nucleotidase, cytosolic III [Source:MGI Symbol;Acc:MGI:1927186]	2.20316	1.13957	7.11712e-06	0.000151771	yes	up	6.18	5.16	7.32	12.59	12.25	15.81	6.22	13.55
ENSMUST00000101491	ENSMUSG00000029915	Clec5a	C-type lectin domain family 5, member a [Source:MGI Symbol;Acc:MGI:1345151]	10.3894	3.37705	1.7711e-21	6.23327e-19	yes	up	1.08	1.3	1.13	10.53	8.15	17.05	1.17	11.91
ENSMUST00000101525	ENSMUSG00000020407	Upp1	uridine phosphorylase 1 [Source:MGI Symbol;Acc:MGI:1097668]	4.16194	2.05725	1.46969e-05	0.000284328	yes	up	2.07	2.46	1.09	5.84	7.08	10.2	1.87333	7.70667
ENSMUST00000101613	ENSMUSG00000009090	Ap1b1	adaptor protein complex AP-1, beta 1 subunit [Source:MGI Symbol;Acc:MGI:1096368]	111.525	6.80122	0.000169446	0.00225619	yes	up	0	0	0	0.16	0.18	0.6	0	0.313333
ENSMUST00000101615	ENSMUSG00000034274	Thoc5	THO complex 5 [Source:MGI Symbol;Acc:MGI:1351333]	2.93382	1.55278	0.000234606	0.00296752	yes	up	0.61	1.09	0.74	2.03	2.55	2.5	0.813333	2.36
ENSMUST00000101800	ENSMUSG00000075705	Msrb1	methionine sulfoxide reductase B1 [Source:MGI Symbol;Acc:MGI:1351642]	2.53824	1.34383	3.52631e-05	0.000605987	yes	up	20.39	11.3	11.44	32.87	29.85	44.7	14.3767	35.8067
ENSMUST00000102476	ENSMUSG00000060802	B2m	beta-2 microglobulin [Source:MGI Symbol;Acc:MGI:88127]	2.36608	1.2425	0.000801129	0.00810209	yes	up	2733.19	3086.38	1086.78	4841.53	4573.42	6645.38	2302.12	5353.44
ENSMUST00000102512	ENSMUSG00000041193	Pla2g5	phospholipase A2, group V [Source:MGI Symbol;Acc:MGI:101899]	12.7836	3.67622	2.02325e-05	0.000374774	yes	up	0.12	0.09	0.05	0.8	0.86	1.83	0.0866667	1.16333
ENSMUST00000102534	ENSMUSG00000027347	Rasgrp1	RAS guanyl releasing protein 1 [Source:MGI Symbol;Acc:MGI:1314635]	727.593	9.50699	2.95066e-09	1.51468e-07	yes	up	0	0	0	0.32	0.73	3.21	0	1.42
ENSMUST00000102538	ENSMUSG00000027210	Meis2	Meis homeobox 2 [Source:MGI Symbol;Acc:MGI:108564]	0.482534	-1.0513	0.00166012	0.0146184	yes	down	10.34	11.27	12.18	3.16	7.47	5.6	11.2633	5.41
ENSMUST00000102545	ENSMUSG00000041219	Arhgap11a	Rho GTPase activating protein 11A [Source:MGI Symbol;Acc:MGI:2444300]	2.48756	1.31473	6.39192e-07	1.86225e-05	yes	up	2.12	1.28	2.04	4.53	4.02	4.75	1.81333	4.43333
ENSMUST00000102560	ENSMUSG00000029516	Cit	citron [Source:MGI Symbol;Acc:MGI:105313]	2.76935	1.46955	2.53974e-06	6.22197e-05	yes	up	0.76	0.44	0.78	1.88	1.84	1.65	0.66	1.79
ENSMUST00000102563	ENSMUSG00000060216	Arrb2	arrestin, beta 2 [Source:MGI Symbol;Acc:MGI:99474]	2.00072	1.00052	0.00225491	0.0187453	yes	up	17.95	15.73	8.87	22.62	27.72	33.53	14.1833	27.9567
ENSMUST00000102596	ENSMUSG00000000409	Lck	lymphocyte protein tyrosine kinase [Source:MGI Symbol;Acc:MGI:96756]	2.33729	1.22484	0.00326134	0.0252066	yes	up	10.42	4.41	4.96	15.18	10.82	19.12	6.59667	15.04
ENSMUST00000102662	ENSMUSG00000028641	P3h1	prolyl 3-hydroxylase 1 [Source:MGI Symbol;Acc:MGI:1888921]	0.00128788	-9.60079	6.76596e-13	7.03675e-11	yes	down	3.26	1.76	1.45	0	0	0	2.15667	0
ENSMUST00000102678	ENSMUSG00000067212	H2-T23	histocompatibility 2, T region locus 23 [Source:MGI Symbol;Acc:MGI:95957]	2.40549	1.26633	2.69045e-16	4.89094e-14	yes	up	110.44	101.89	105.38	245.66	218.38	288.52	105.903	250.853
ENSMUST00000102707	ENSMUSG00000028713	Cyp4b1	cytochrome P450, family 4, subfamily b, polypeptide 1 [Source:MGI Symbol;Acc:MGI:103225]	0.479707	-1.05977	8.15843e-06	0.000170505	yes	down	397.1	393.3	364.37	201.3	228.33	119.69	384.923	183.107
ENSMUST00000102730	ENSMUSG00000020400	Tnip1	TNFAIP3 interacting protein 1 [Source:MGI Symbol;Acc:MGI:1926194]	2.76702	1.46833	1.57654e-09	8.47884e-08	yes	up	5.25	8.58	7.69	20.43	18.76	19.73	7.17333	19.64
ENSMUST00000102745	ENSMUSG00000021281	Tnfaip2	tumor necrosis factor, alpha-induced protein 2 [Source:MGI Symbol;Acc:MGI:104960]	4.6103	2.20486	4.91336e-16	8.64615e-14	yes	up	15.69	15.31	10.83	51.24	54.16	84.5	13.9433	63.3
ENSMUST00000102782	ENSMUSG00000078193	Gm2000	predicted gene 2000 [Source:MGI Symbol;Acc:MGI:3780170]	3.99347	1.99764	0.00377222	0.0281866	yes	up	18.02	8.18	18.86	76.64	88.75	14.95	15.02	60.1133
ENSMUST00000102796	ENSMUSG00000004296	Il12b	interleukin 12b [Source:MGI Symbol;Acc:MGI:96540]	8.11847	3.02121	5.21019e-10	3.08495e-08	yes	up	0.35	0.5	0.56	3.32	2.94	5.12	0.47	3.79333
ENSMUST00000102803	ENSMUSG00000053093	Myh7	myosin, heavy polypeptide 7, cardiac muscle, beta [Source:MGI Symbol;Acc:MGI:2155600]	0.493685	-1.01834	0.00152806	0.0137043	yes	down	8.06	7.33	6.46	3.74	4.89	2.09	7.28333	3.57333
ENSMUST00000102805	ENSMUSG00000090176	Cd200r2	Cd200 receptor 2 [Source:MGI Symbol;Acc:MGI:3042847]	16.6238	4.05518	0.000112887	0.00160772	yes	up	0	0.15	0.05	1.06	0.8	1.58	0.0666667	1.14667
ENSMUST00000102818	ENSMUSG00000079442	St6galnac4	ST6 (alpha-N-acetyl-neuraminyl-2,3-beta-galactosyl-1,3)-N-acetylgalactosaminide alpha-2,6-sialyltransferase 4 [Source:MGI Symbol;Acc:MGI:1341894]	2.0655	1.04649	4.92908e-10	2.93828e-08	yes	up	8.93	6.82	8.18	14.6	16.21	17.87	7.97667	16.2267
ENSMUST00000102822	ENSMUSG00000025969	Nrp2	neuropilin 2 [Source:MGI Symbol;Acc:MGI:1100492]	2.22038	1.1508	5.54179e-09	2.71492e-07	yes	up	4.49	5.95	6.24	11.99	14.02	10.74	5.56	12.25
ENSMUST00000102824	ENSMUSG00000034459	Ifit1	interferon-induced protein with tetratricopeptide repeats 1 [Source:MGI Symbol;Acc:MGI:99450]	7.78849	2.96134	2.78015e-46	6.11535e-43	yes	up	11.65	12.69	9.43	71.18	86.81	101.96	11.2567	86.65
ENSMUST00000102825	ENSMUSG00000074896	Ifit3	interferon-induced protein with tetratricopeptide repeats 3 [Source:MGI Symbol;Acc:MGI:1101055]	5.4798	2.45412	1.92487e-17	4.15102e-15	yes	up	45.58	51.37	24.45	213.25	203.01	240.48	40.4667	218.913
ENSMUST00000102826	ENSMUSG00000045932	Ifit2	interferon-induced protein with tetratricopeptide repeats 2 [Source:MGI Symbol;Acc:MGI:99449]	3.28943	1.71784	2.02954e-20	6.15764e-18	yes	up	12.52	12.84	11.47	33.53	38.3	47.75	12.2767	39.86
ENSMUST00000102827	ENSMUSG00000026009	Icos	inducible T cell co-stimulator [Source:MGI Symbol;Acc:MGI:1858745]	4.12847	2.04561	4.34056e-08	1.70495e-06	yes	up	1.8	1.7	1.07	5.35	4.82	8.34	1.52333	6.17
ENSMUST00000102832	ENSMUSG00000032093	Cd3e	CD3 antigen, epsilon polypeptide [Source:MGI Symbol;Acc:MGI:88332]	2.5016	1.32285	0.00233936	0.0192942	yes	up	16.94	9.89	5.51	25.83	20.55	32.82	10.78	26.4
ENSMUST00000102840	ENSMUSG00000076441	Ass1	argininosuccinate synthetase 1 [Source:MGI Symbol;Acc:MGI:88090]	4.29788	2.10363	7.36692e-13	7.55461e-11	yes	up	24.47	21.83	24.01	73.15	80.36	143.74	23.4367	99.0833
ENSMUST00000102881	ENSMUSG00000020120	Plek	pleckstrin [Source:MGI Symbol;Acc:MGI:1860485]	4.81811	2.26847	1.09618e-11	8.98034e-10	yes	up	32.1	24.16	19.12	94.95	85.58	175.44	25.1267	118.657
ENSMUST00000102894	ENSMUSG00000112023	Lilr4b	leukocyte immunoglobulin-like receptor, subfamily B, member 4B [Source:MGI Symbol;Acc:MGI:102702]	10.4121	3.38019	6.75633e-21	2.23482e-18	yes	up	2.92	2.82	1.73	21.23	19.81	35.37	2.49	25.47
ENSMUST00000102902	ENSMUSG00000038729	Pakap	paralemmin A kinase anchor protein [Source:MGI Symbol;Acc:MGI:5141924]	0.378935	-1.39998	5.2826e-06	0.000117313	yes	down	5.76	7.51	5.25	2.33	3.11	1.56	6.17333	2.33333
ENSMUST00000102907	ENSMUSG00000026921	Egfl7	EGF-like domain 7 [Source:MGI Symbol;Acc:MGI:2449923]	0.473152	-1.07962	2.91485e-08	1.17969e-06	yes	down	122.05	145.84	142.41	76.79	55.37	59.26	136.767	63.8067
ENSMUST00000102914	ENSMUSG00000041164	Zmiz2	zinc finger, MIZ-type containing 2 [Source:MGI Symbol;Acc:MGI:106374]	2.21945	1.1502	3.2127e-06	7.60691e-05	yes	up	3.42	4.07	2.64	6.74	7.36	8.13	3.37667	7.41
ENSMUST00000102917	ENSMUSG00000028339	Col15a1	collagen, type XV, alpha 1 [Source:MGI Symbol;Acc:MGI:88449]	3.72211	1.89612	3.12006e-22	1.19357e-19	yes	up	7.74	8.26	8.19	24.48	28.12	36.23	8.06333	29.61
ENSMUST00000102957	ENSMUSG00000071005	Ccl19	chemokine (C-C motif) ligand 19 [Source:MGI Symbol;Acc:MGI:1346316]	12.4034	3.63266	7.42526e-21	2.43776e-18	yes	up	5.61	4.78	3.71	49.15	38.87	82.93	4.7	56.9833
ENSMUST00000102962	ENSMUSG00000028444	Cntfr	ciliary neurotrophic factor receptor [Source:MGI Symbol;Acc:MGI:99605]	0.00221545	-8.81819	0.000237091	0.00299183	yes	down	2.19	3.8	0	0	0	0	1.99667	0
ENSMUST00000102964	ENSMUSG00000060093	H4c1	H4 clustered histone 1 [Source:MGI Symbol;Acc:MGI:2448419]	2.82717	1.49936	5.33679e-15	8.01301e-13	yes	up	21.17	28.33	24.98	65.72	74.82	67.64	24.8267	69.3933
ENSMUST00000102965	ENSMUSG00000069266	H4c2	H4 clustered histone 2 [Source:MGI Symbol;Acc:MGI:2448420]	2.86894	1.52052	2.73462e-13	3.07683e-11	yes	up	29.7	29.75	27.51	69.17	91.57	86.76	28.9867	82.5
ENSMUST00000102969	ENSMUSG00000069272	H2ac8	H2A clustered histone 8 [Source:MGI Symbol;Acc:MGI:2448290]	3.78134	1.9189	1.05207e-05	0.000214178	yes	up	2.12	2.33	3.69	9.74	12.92	8.53	2.71333	10.3967
ENSMUST00000102971	ENSMUSG00000069274	H4c6	H4 clustered histone 6 [Source:MGI Symbol;Acc:MGI:2448425]	3.49316	1.80453	4.92532e-13	5.25921e-11	yes	up	29.27	34.34	40.39	110.87	111.49	140.22	34.6667	120.86
ENSMUST00000102977	ENSMUSG00000060639	H4c9	H4 clustered histone 9 [Source:MGI Symbol;Acc:MGI:2448432]	2.72914	1.44845	0.000524808	0.00577485	yes	up	2.33	2.57	3.24	6.94	6.46	8.96	2.71333	7.45333
ENSMUST00000102979	ENSMUSG00000069305	H4c18	H4 clustered histone 18 [Source:MGI Symbol;Acc:MGI:4843992]	2.60358	1.3805	3.20826e-14	4.18816e-12	yes	up	46.86	50.94	53.35	111.08	140.79	139.36	50.3833	130.41
ENSMUST00000102983	ENSMUSG00000064288	H4c12	H4 clustered histone 12 [Source:MGI Symbol;Acc:MGI:2448439]	3.02946	1.59906	3.59442e-07	1.11673e-05	yes	up	38.84	25.23	32.33	103.4	89.84	98.35	32.1333	97.1967
ENSMUST00000102999	ENSMUSG00000056494	Cngb3	cyclic nucleotide gated channel beta 3 [Source:MGI Symbol;Acc:MGI:1353562]	15.6429	3.96744	0.00215544	0.0180757	yes	up	0.01	0	0.02	0.13	0.18	0.24	0.01	0.183333
ENSMUST00000103008	ENSMUSG00000028249	Sdcbp	syndecan binding protein [Source:MGI Symbol;Acc:MGI:1337026]	3.13114	1.64669	3.68787e-19	9.86664e-17	yes	up	37.27	41.85	46.4	116.97	117.36	153.46	41.84	129.263
ENSMUST00000103024	ENSMUSG00000076433	Cep295nl	CEP295 N-terminal like [Source:MGI Symbol;Acc:MGI:1929713]	0.386589	-1.37113	0.00306074	0.0239806	yes	down	6.44	6.28	6.64	1.98	4.15	1.32	6.45333	2.48333
ENSMUST00000103081	ENSMUSG00000020926	Adam11	a disintegrin and metallopeptidase domain 11 [Source:MGI Symbol;Acc:MGI:1098667]	0.00596562	-7.38911	0.00553839	0.0381838	yes	down	0	0.56	0.3	0	0	0	0.286667	0
ENSMUST00000103093	ENSMUSG00000017760	Ctsa	cathepsin A [Source:MGI Symbol;Acc:MGI:97748]	2.69376	1.42962	9.357e-08	3.35214e-06	yes	up	60.03	66.44	38.91	119.94	137.61	182.41	55.1267	146.653
ENSMUST00000103124	ENSMUSG00000006930	Hap1	huntingtin-associated protein 1 [Source:MGI Symbol;Acc:MGI:1261831]	2.43082	1.28144	3.5669e-07	1.10896e-05	yes	up	2.05	2.31	2.61	5.12	5.64	6.04	2.32333	5.6
ENSMUST00000103134	ENSMUSG00000037944	Ccr7	chemokine (C-C motif) receptor 7 [Source:MGI Symbol;Acc:MGI:103011]	2.64972	1.40584	0.000417532	0.00478471	yes	up	15.76	10.94	5.5	25.56	23.69	34.5	10.7333	27.9167
ENSMUST00000103173	ENSMUSG00000041954	Tnfrsf18	tumor necrosis factor receptor superfamily, member 18 [Source:MGI Symbol;Acc:MGI:894675]	6.38779	2.67532	1.18397e-10	8.06293e-09	yes	up	0.92	1.4	1.02	6.09	6.09	8.82	1.11333	7
ENSMUST00000103182	ENSMUSG00000027339	Rassf2	Ras association (RalGDS/AF-6) domain family member 2 [Source:MGI Symbol;Acc:MGI:2442060]	2.03586	1.02564	7.18095e-13	7.40257e-11	yes	up	16.04	13.94	15.35	26.24	31.12	33.68	15.11	30.3467
ENSMUST00000103202	ENSMUSG00000037902	Sirpa	signal-regulatory protein alpha [Source:MGI Symbol;Acc:MGI:108563]	3.13535	1.64863	4.74945e-06	0.00010704	yes	up	5.83	2.47	3.04	9.8	11.07	13.93	3.78	11.6
ENSMUST00000103203	ENSMUSG00000037902	Sirpa	signal-regulatory protein alpha [Source:MGI Symbol;Acc:MGI:108563]	2.74277	1.45563	1.18827e-07	4.15875e-06	yes	up	42.05	46.13	27.86	83.43	96.13	134.64	38.68	104.733
ENSMUST00000103236	ENSMUSG00000078771	Evi2a	ecotropic viral integration site 2a [Source:MGI Symbol;Acc:MGI:95458]	3.90073	1.96375	2.64261e-09	1.36772e-07	yes	up	13.43	7.56	7.87	33.77	28.87	47.65	9.62	36.7633
ENSMUST00000103302	ENSMUSG00000076501	Igkv2-137	immunoglobulin kappa chain variable 2-137 [Source:MGI Symbol;Acc:MGI:4439879]	20.4208	4.35197	1.50395e-06	3.94436e-05	yes	up	1.29	1.65	0.89	21.72	4.36	51.26	1.27667	25.78
ENSMUST00000103303	ENSMUSG00000096336	Igkv1-135	immunoglobulin kappa variable 1-135 [Source:MGI Symbol;Acc:MGI:3819952]	7.36616	2.88091	3.01964e-08	1.21986e-06	yes	up	20.16	13.95	5.71	95.92	60.09	128.57	13.2733	94.86
ENSMUST00000103310	ENSMUSG00000094345	Igkv14-126	immunoglobulin kappa variable 14-126 [Source:MGI Symbol;Acc:MGI:3643131]	11.5888	3.53467	0.000506689	0.00560633	yes	up	3.63	0.36	0.78	8.21	33.62	14.08	1.59	18.6367
ENSMUST00000103314	ENSMUSG00000095497	Igkv1-122	immunoglobulin kappa chain variable 1-122 [Source:MGI Symbol;Acc:MGI:4439722]	116.959	6.86986	9.12258e-06	0.000188861	yes	up	0.87	0	0	20.33	2.65	75.77	0.29	32.9167
ENSMUST00000103316	ENSMUSG00000094872	Igkv9-120	immunoglobulin kappa chain variable 9-120 [Source:MGI Symbol;Acc:MGI:3647784]	23.4211	4.54974	2.39077e-07	7.75643e-06	yes	up	4.75	2.99	3.2	40.95	17.02	198.41	3.64667	85.46
ENSMUST00000103317	ENSMUSG00000094335	Igkv1-117	immunoglobulin kappa variable 1-117 [Source:MGI Symbol;Acc:MGI:4439721]	18.2463	4.18953	1.51217e-10	1.01564e-08	yes	up	39.49	6.74	7.15	386.74	241.54	330.52	17.7933	319.6
ENSMUST00000103320	ENSMUSG00000095771	Igkv14-111	immunoglobulin kappa variable 14-111 [Source:MGI Symbol;Acc:MGI:4439863]	19.1243	4.25734	0.00216914	0.0181617	yes	up	23.81	5.81	0.5	109.63	55.37	400.14	10.04	188.38
ENSMUST00000103321	ENSMUSG00000093861	Igkv1-110	immunoglobulin kappa variable 1-110 [Source:MGI Symbol;Acc:MGI:4439558]	34.9743	5.12822	4.15065e-12	3.71137e-10	yes	up	10.55	8.93	7.03	158.14	63.86	686.74	8.83667	302.913
ENSMUST00000103322	ENSMUSG00000105606	Igkv2-109	immunoglobulin kappa variable 2-109 [Source:MGI Symbol;Acc:MGI:3642626]	18.2008	4.18593	5.31695e-05	0.000855709	yes	up	3.65	1.32	0.96	65.68	4.26	33.34	1.97667	34.4267
ENSMUST00000103323	ENSMUSG00000076522	Igkv16-104	immunoglobulin kappa variable 16-104 [Source:MGI Symbol;Acc:MGI:2685913]	8.4959	3.08677	0.000992609	0.00965889	yes	up	6.26	8.4	0.71	79.79	16.28	24.98	5.12333	40.35
ENSMUST00000103324	ENSMUSG00000076523	Igkv15-103	immunoglobulin kappa chain variable 15-103 [Source:MGI Symbol;Acc:MGI:96513]	13.2586	3.72886	1.13791e-07	4.00161e-06	yes	up	13.3	9.52	2.15	74.61	56.16	189.97	8.32333	106.913
ENSMUST00000103328	ENSMUSG00000094420	Igkv10-96	immunoglobulin kappa variable 10-96 [Source:MGI Symbol;Acc:MGI:4439561]	15.1794	3.92404	8.68076e-08	3.14574e-06	yes	up	10.84	25.41	2.54	176.33	82.02	297.3	12.93	185.217
ENSMUST00000103330	ENSMUSG00000096490	Igkv10-94	immunoglobulin kappa variable 10-94 [Source:MGI Symbol;Acc:MGI:3646140]	22.9407	4.51984	4.16659e-07	1.27381e-05	yes	up	1.4	2.5	0.6	23.56	11.17	58.51	1.5	31.08
ENSMUST00000103333	ENSMUSG00000076532	Igkv4-91	immunoglobulin kappa chain variable 4-91 [Source:MGI Symbol;Acc:MGI:3642277]	7.89953	2.98177	5.84443e-07	1.71588e-05	yes	up	2.31	3.26	2.08	24.83	13.21	20.41	2.55	19.4833
ENSMUST00000103339	ENSMUSG00000076538	Igkv13-84	immunoglobulin kappa chain variable 13-84 [Source:MGI Symbol;Acc:MGI:96514]	31.5256	4.97845	0.00156472	0.0139629	yes	up	0.7	0.39	0	2.48	2.79	27.71	0.363333	10.9933
ENSMUST00000103341	ENSMUSG00000076540	Igkv4-80	immunoglobulin kappa variable 4-80 [Source:MGI Symbol;Acc:MGI:4439653]	36.6906	5.19734	0.000149358	0.00203239	yes	up	0.35	0	0.27	9.31	4.14	10.26	0.206667	7.90333
ENSMUST00000103344	ENSMUSG00000076543	Igkv4-74	immunoglobulin kappa variable 4-74 [Source:MGI Symbol;Acc:MGI:3779447]	20.7241	4.37324	2.99288e-06	7.18095e-05	yes	up	2.6	0.86	0	19.66	28.36	18.86	1.15333	22.2933
ENSMUST00000103345	ENSMUSG00000094993	Igkv4-51	immunoglobulin kappa chain variable 4-51 [Source:MGI Symbol;Acc:MGI:5009829]	15.9381	3.99441	0.00550046	0.0379877	yes	up	1.24	0.3	0	16.81	1.77	6.6	0.513333	8.39333
ENSMUST00000103346	ENSMUSG00000076545	Igkv4-72	immunoglobulin kappa chain variable 4-72 [Source:MGI Symbol;Acc:MGI:2686345]	18.6263	4.21927	1.35181e-17	3.01879e-15	yes	up	4.71	9.67	1.94	97.36	96.51	96.83	5.44	96.9
ENSMUST00000103348	ENSMUSG00000076547	Igkv4-70	immunoglobulin kappa chain variable 4-70 [Source:MGI Symbol;Acc:MGI:2686348]	8.09819	3.0176	1.90049e-07	6.26561e-06	yes	up	1.56	1.66	2.87	14.63	16.22	17.95	2.03	16.2667
ENSMUST00000103350	ENSMUSG00000076549	Igkv4-68	immunoglobulin kappa variable 4-68 [Source:MGI Symbol;Acc:MGI:2686265]	72.5949	6.1818	0.000145487	0.00198709	yes	up	5.23	7.87	0	83.54	144.45	694.21	4.36667	307.4
ENSMUST00000103354	ENSMUSG00000094006	Igkv4-59	immunoglobulin kappa variable 4-59 [Source:MGI Symbol;Acc:MGI:3646808]	22.2517	4.47584	2.4322e-08	1.00658e-06	yes	up	2.93	13.96	3.65	41.15	100.44	298.33	6.84667	146.64
ENSMUST00000103356	ENSMUSG00000076555	Igkv4-57-1	immunoglobulin kappa variable 4-57-1 [Source:MGI Symbol;Acc:MGI:2686264]	32.3326	5.01492	5.43046e-08	2.08466e-06	yes	up	1.22	1	0	28.67	25.49	12.2	0.74	22.12
ENSMUST00000103357	ENSMUSG00000076556	Igkv4-57	immunoglobulin kappa variable 4-57 [Source:MGI Symbol;Acc:MGI:2685035]	67.0028	6.06615	6.76618e-07	1.95832e-05	yes	up	4.44	1.58	0	15	314.91	64.85	2.00667	131.587
ENSMUST00000103359	ENSMUSG00000096833	Igkv4-55	immunoglobulin kappa variable 4-55 [Source:MGI Symbol;Acc:MGI:2686370]	31.0721	4.95755	5.38569e-09	2.64139e-07	yes	up	2.58	6.25	1	29.18	208.79	54.19	3.27667	97.3867
ENSMUST00000103364	ENSMUSG00000076563	Igkv5-48	immunoglobulin kappa variable 5-48 [Source:MGI Symbol;Acc:MGI:3642817]	54.6892	5.77318	4.35604e-07	1.32334e-05	yes	up	0.33	2.51	1.03	18.53	11.01	175.06	1.29	68.2
ENSMUST00000103365	ENSMUSG00000076564	Igkv12-46	immunoglobulin kappa variable 12-46 [Source:MGI Symbol;Acc:MGI:4439773]	35.4465	5.14757	2.36917e-11	1.86787e-09	yes	up	1.5	6.77	2.37	106.55	34.25	220.76	3.54667	120.52
ENSMUST00000103366	ENSMUSG00000094094	Igkv5-45	immunoglobulin kappa chain variable 5-45 [Source:MGI Symbol;Acc:MGI:4439774]	28.4983	4.83281	0.000104341	0.00150402	yes	up	0.58	0.32	0	4.44	6.26	13.21	0.3	7.97
ENSMUST00000103367	ENSMUSG00000096422	Igkv12-44	immunoglobulin kappa variable 12-44 [Source:MGI Symbol;Acc:MGI:4439775]	51.8942	5.6975	3.52603e-13	3.85872e-11	yes	up	2.14	3.2	1.49	240.37	39.52	52.47	2.27667	110.787
ENSMUST00000103368	ENSMUSG00000094433	Igkv5-43	immunoglobulin kappa chain variable 5-43 [Source:MGI Symbol;Acc:MGI:4943320]	10.3028	3.36496	1.23534e-05	0.000245689	yes	up	13.64	15.73	3.76	130.03	23.25	171.94	11.0433	108.407
ENSMUST00000103369	ENSMUSG00000095007	Igkv12-41	immunoglobulin kappa chain variable 12-41 [Source:MGI Symbol;Acc:MGI:4439772]	35.1642	5.13604	1.92602e-06	4.91482e-05	yes	up	1.05	0.39	0	19.49	9.24	18.45	0.48	15.7267
ENSMUST00000103377	ENSMUSG00000076576	Igkv6-32	immunoglobulin kappa variable 6-32 [Source:MGI Symbol;Acc:MGI:3641634]	11.2583	3.49292	1.90099e-06	4.86222e-05	yes	up	6.01	12.78	2.5	129.72	30.42	63.03	7.09667	74.39
ENSMUST00000103378	ENSMUSG00000076577	Igkv8-30	immunoglobulin kappa chain variable 8-30 [Source:MGI Symbol;Acc:MGI:3642250]	9.14134	3.19241	1.98891e-05	0.000369658	yes	up	8.46	7.86	14.6	188.88	27.31	60.78	10.3067	92.3233
ENSMUST00000103384	ENSMUSG00000076583	Igkv8-24	immunoglobulin kappa chain variable 8-24 [Source:MGI Symbol;Acc:MGI:4947958]	13.1735	3.71956	0.000144067	0.00197146	yes	up	2.23	2.09	3.52	72.19	5.13	23.34	2.61333	33.5533
ENSMUST00000103386	ENSMUSG00000095630	Igkv6-23	immunoglobulin kappa variable 6-23 [Source:MGI Symbol;Acc:MGI:3711980]	25.2303	4.65709	0.000155774	0.00210665	yes	up	35.45	5.77	4.93	313.5	51.6	786.37	15.3833	383.823
ENSMUST00000103387	ENSMUSG00000076586	Igkv8-21	immunoglobulin kappa variable 8-21 [Source:MGI Symbol;Acc:MGI:1330840]	17.8983	4.16175	2.09789e-07	6.87722e-06	yes	up	6.43	2.53	2.08	83.14	14.53	94.61	3.68	64.0933
ENSMUST00000103391	ENSMUSG00000095794	Igkv6-17	immunoglobulin kappa variable 6-17 [Source:MGI Symbol;Acc:MGI:1330833]	60.5512	5.92008	3.91399e-08	1.54985e-06	yes	up	5.35	1.3	0.24	139.98	15.14	250.26	2.29667	135.127
ENSMUST00000103393	ENSMUSG00000094797	Igkv6-15	immunoglobulin kappa variable 6-15 [Source:MGI Symbol;Acc:MGI:1330831]	30.9611	4.95238	8.36993e-08	3.04817e-06	yes	up	6.67	3.1	0.83	184.29	18.75	107.44	3.53333	103.493
ENSMUST00000103394	ENSMUSG00000096844	Igkv6-14	immunoglobulin kappa variable 6-14 [Source:MGI Symbol;Acc:MGI:1330830]	12.0315	3.58875	0.00327533	0.0252824	yes	up	2.81	0.39	0	8.51	15.3	13.86	1.06667	12.5567
ENSMUST00000103396	ENSMUSG00000094117	Igkv3-12	immunoglobulin kappa variable 3-12 [Source:MGI Symbol;Acc:MGI:1330815]	34.8079	5.12134	1.72888e-08	7.44941e-07	yes	up	1.64	1.44	0.26	60.39	12.35	34.99	1.11333	35.91
ENSMUST00000103400	ENSMUSG00000095335	Igkv3-5	immunoglobulin kappa chain variable 3-5 [Source:MGI Symbol;Acc:MGI:1330854]	131.187	7.03548	0.00044234	0.00501284	yes	up	5.99	0.95	0	774.71	16.78	82.8	2.31333	291.43
ENSMUST00000103401	ENSMUSG00000096715	Igkv3-4	immunoglobulin kappa variable 3-4 [Source:MGI Symbol;Acc:MGI:1330855]	30.6083	4.93585	3.68426e-07	1.14062e-05	yes	up	4.25	0.72	0.77	14.17	44.6	117.19	1.91333	58.6533
ENSMUST00000103403	ENSMUSG00000095351	Igkv3-2	immunoglobulin kappa variable 3-2 [Source:MGI Symbol;Acc:MGI:1330850]	17.5373	4.13235	5.20889e-10	3.08495e-08	yes	up	5.36	1.61	1.18	53.05	30.18	55.84	2.71667	46.3567
ENSMUST00000103404	ENSMUSG00000095682	Igkv3-1	immunoglobulin kappa variable 3-1 [Source:MGI Symbol;Acc:MGI:1330851]	14.2745	3.83537	0.00324832	0.0251192	yes	up	0.66	0.72	0.52	6.7	0.93	18.92	0.633333	8.85
ENSMUST00000103418	ENSMUSG00000076613	Ighg2b	immunoglobulin heavy constant gamma 2B [Source:MGI Symbol;Acc:MGI:96445]	48.3705	5.59606	7.40713e-11	5.23893e-09	yes	up	11.64	5.67	2.36	202.67	151.87	573.77	6.55667	309.437
ENSMUST00000103443	ENSMUSG00000096464	Ighv2-2	immunoglobulin heavy variable 2-2 [Source:MGI Symbol;Acc:MGI:4439894]	18.217	4.18721	6.73755e-07	1.9526e-05	yes	up	3.07	3.38	1.34	35.41	11.75	89.95	2.59667	45.7033
ENSMUST00000103444	ENSMUSG00000095612	Ighv5-4	immunoglobulin heavy variable 5-4 [Source:MGI Symbol;Acc:MGI:4439895]	18.7787	4.23102	0.000324874	0.00388058	yes	up	3.63	1.54	0.97	10.5	3.04	99.68	2.04667	37.74
ENSMUST00000103451	ENSMUSG00000096638	Ighv2-9	immunoglobulin heavy variable 2-9 [Source:MGI Symbol;Acc:MGI:4439624]	26.635	4.73525	0.000367487	0.00429855	yes	up	0	1.06	1.78	2.95	14.2	61.5	0.946667	26.2167
ENSMUST00000103459	ENSMUSG00000095571	Ighv5-17	immunoglobulin heavy variable 5-17 [Source:MGI Symbol;Acc:MGI:4439533]	23.3453	4.54506	4.93799e-08	1.91398e-06	yes	up	5.26	7.03	0.63	70.97	34.91	181.51	4.30667	95.7967
ENSMUST00000103461	ENSMUSG00000076652	Ighv7-3	immunoglobulin heavy variable 7-3 [Source:MGI Symbol;Acc:MGI:4439766]	29.8482	4.89957	1.04608e-11	8.60191e-10	yes	up	0.65	2.49	0.77	47.42	21.44	40.4	1.30333	36.42
ENSMUST00000103463	ENSMUSG00000094509	Ighv14-1	immunoglobulin heavy variable 14-1 [Source:MGI Symbol;Acc:MGI:4439920]	58.439	5.86886	3.18908e-05	0.000555413	yes	up	0.44	0	0.54	7.5	4.24	44.03	0.326667	18.59
ENSMUST00000103464	ENSMUSG00000076655	Ighv4-1	immunoglobulin heavy variable 4-1 [Source:MGI Symbol;Acc:MGI:4439536]	9.7288	3.28226	0.000323777	0.00386853	yes	up	2.78	4.58	1.01	6.78	56.71	16.45	2.79	26.6467
ENSMUST00000103467	ENSMUSG00000095583	Ighv14-2	immunoglobulin heavy variable 14-2 [Source:MGI Symbol;Acc:MGI:4439607]	162.499	7.34428	7.33862e-07	2.09914e-05	yes	up	2.65	1.51	1.08	86.32	9.68	765.83	1.74667	287.277
ENSMUST00000103468	ENSMUSG00000096108	Ighv11-2	immunoglobulin heavy variable V11-2 [Source:MGI Symbol;Acc:MGI:4947968]	27.2587	4.76864	4.28603e-11	3.21767e-09	yes	up	3.37	1.55	1.02	88.85	19.97	46.68	1.98	51.8333
ENSMUST00000103469	ENSMUSG00000095642	Ighv14-3	immunoglobulin heavy variable V14-3 [Source:MGI Symbol;Acc:MGI:4439764]	58.571	5.87211	1.86823e-05	0.000350935	yes	up	5.67	4.34	0.64	82.24	17.18	505.19	3.55	201.537
ENSMUST00000103473	ENSMUSG00000096459	Ighv9-3	immunoglobulin heavy variable V9-3 [Source:MGI Symbol;Acc:MGI:3642720]	26.2014	4.71157	1.3536e-09	7.35171e-08	yes	up	3.43	2.65	4.32	117.58	17.84	135.58	3.46667	90.3333
ENSMUST00000103478	ENSMUSG00000093838	Ighv3-1	immunoglobulin heavy variable 3-1 [Source:MGI Symbol;Acc:MGI:4439534]	28.4097	4.82831	8.8734e-07	2.48959e-05	yes	up	1.38	0	0.54	11.22	15.76	28.9	0.64	18.6267
ENSMUST00000103483	ENSMUSG00000076674	Ighv3-8	immunoglobulin heavy variable V3-8 [Source:MGI Symbol;Acc:MGI:3645298]	122.597	6.93778	4.22215e-07	1.28811e-05	yes	up	0	0.89	0	54.8	5.22	35.85	0.296667	31.9567
ENSMUST00000103486	ENSMUSG00000076677	Ighv6-3	immunoglobulin heavy variable 6-3 [Source:MGI Symbol;Acc:MGI:4439854]	11.7192	3.5508	2.43228e-05	0.0004398	yes	up	15.69	3.3	2.1	56.14	39.95	148.42	7.03	81.5033
ENSMUST00000103489	ENSMUSG00000076680	Ighv6-6	immunoglobulin heavy variable 6-6 [Source:MGI Symbol;Acc:MGI:4439619]	29.2764	4.87167	2.67298e-07	8.56462e-06	yes	up	5.98	1.09	1.57	21.58	193.62	41.88	2.88	85.6933
ENSMUST00000103493	ENSMUSG00000095442	Ighv1-4	immunoglobulin heavy variable 1-4 [Source:MGI Symbol;Acc:MGI:4439618]	14.9708	3.90408	0.00269302	0.0216708	yes	up	2.06	0.49	0	4.38	21.51	9.98	0.85	11.9567
ENSMUST00000103507	ENSMUSG00000094561	Ighv1-22	immunoglobulin heavy variable 1-22 [Source:MGI Symbol;Acc:MGI:4439784]	28.3195	4.82373	2.85313e-08	1.15791e-06	yes	up	3.77	3.03	1.08	94.8	12.3	105.29	2.62667	70.7967
ENSMUST00000103510	ENSMUSG00000094546	Ighv1-26	immunoglobulin heavy variable 1-26 [Source:MGI Symbol;Acc:MGI:4439641]	37.845	5.24203	5.4127e-15	8.09935e-13	yes	up	14.76	10.57	24.47	751.52	132.24	1014.28	16.6	632.68
ENSMUST00000103512	ENSMUSG00000093955	Ighv1-34	immunoglobulin heavy variable 1-34 [Source:MGI Symbol;Acc:MGI:4439659]	28.4199	4.82883	4.35318e-17	8.86617e-15	yes	up	6.96	4.29	4.3	138.75	58.07	241.43	5.18333	146.083
ENSMUST00000103515	ENSMUSG00000095130	Ighv1-39	immunoglobulin heavy variable 1-39 [Source:MGI Symbol;Acc:MGI:4439888]	73.6814	6.20323	5.03975e-10	2.99209e-08	yes	up	4.12	1.89	1.62	48.74	28.47	484.02	2.54333	187.077
ENSMUST00000103521	ENSMUSG00000094198	Ighv1-50	immunoglobulin heavy variable 1-50 [Source:MGI Symbol;Acc:MGI:4439753]	37.2251	5.2182	4.62837e-11	3.45112e-09	yes	up	1.66	5.12	1.78	166.4	21.77	114.28	2.85333	100.817
ENSMUST00000103523	ENSMUSG00000093894	Ighv1-53	immunoglobulin heavy variable 1-53 [Source:MGI Symbol;Acc:MGI:3576502]	39.703	5.31118	1.11869e-16	2.17764e-14	yes	up	3.09	4.92	0.54	130.87	64.2	119.29	2.85	104.787
ENSMUST00000103525	ENSMUSG00000094787	Ighv1-54	immunoglobulin heavy variable V1-54 [Source:MGI Symbol;Acc:MGI:3647133]	7.34465	2.87669	0.00205772	0.0173853	yes	up	1.2	1.95	0.47	10.31	3.57	11.19	1.20667	8.35667
ENSMUST00000103526	ENSMUSG00000095589	Ighv1-55	immunoglobulin heavy variable 1-55 [Source:MGI Symbol;Acc:MGI:4439716]	35.6335	5.15516	3.17692e-16	5.72795e-14	yes	up	3	6.03	1.04	84.52	73.44	188.1	3.35667	115.353
ENSMUST00000103531	ENSMUSG00000094087	Ighv1-61	immunoglobulin heavy variable 1-61 [Source:MGI Symbol;Acc:MGI:4439824]	85.1519	6.41197	1.00361e-06	2.75775e-05	yes	up	0.69	0	0	10.06	30.51	15.68	0.23	18.75
ENSMUST00000103535	ENSMUSG00000094088	Ighv1-64	immunoglobulin heavy variable 1-64 [Source:MGI Symbol;Acc:MGI:4439789]	25.6006	4.67811	2.35083e-13	2.67235e-11	yes	up	5.94	3.65	1.26	79.68	47.22	144.31	3.61667	90.4033
ENSMUST00000103537	ENSMUSG00000095519	Ighv1-66	immunoglobulin heavy variable 1-66 [Source:MGI Symbol;Acc:MGI:4439825]	19.3259	4.27246	6.20385e-07	1.81105e-05	yes	up	1.62	3.47	1.07	51.93	7.91	53.07	2.05333	37.6367
ENSMUST00000103541	ENSMUSG00000096074	Ighv1-72	immunoglobulin heavy variable 1-72 [Source:MGI Symbol;Acc:MGI:4439633]	27.7252	4.79313	2.80124e-08	1.13895e-06	yes	up	5.12	4.29	0.18	89.85	34.56	134.16	3.19667	86.19
ENSMUST00000103544	ENSMUSG00000096020	Ighv1-75	immunoglobulin heavy variable 1-75 [Source:MGI Symbol;Acc:MGI:4439735]	13.011	3.70166	1.425e-05	0.000277021	yes	up	2.14	1.66	1.93	38.32	5.69	28.68	1.91	24.23
ENSMUST00000103547	ENSMUSG00000094075	Ighv1-80	immunoglobulin heavy variable 1-80 [Source:MGI Symbol;Acc:MGI:4439738]	17.5892	4.13662	1.94019e-09	1.0259e-07	yes	up	4.8	5.29	1.08	26.23	82.34	81.22	3.72333	63.2633
ENSMUST00000103548	ENSMUSG00000094689	Ighv1-81	immunoglobulin heavy variable 1-81 [Source:MGI Symbol;Acc:MGI:4439635]	16.5933	4.05253	0.000103457	0.0014947	yes	up	2.4	4.16	0.54	22.95	6.76	81.91	2.36667	37.2067
ENSMUST00000103551	ENSMUSG00000094940	Ighv1-84	immunoglobulin heavy variable 1-84 [Source:MGI Symbol;Acc:MGI:3644235]	64.2915	6.00656	0.0020976	0.0176514	yes	up	1.03	0	0	57.25	0.52	4.06	0.343333	20.61
ENSMUST00000103552	ENSMUSG00000096150	Ighv1-85	immunoglobulin heavy variable 1-85 [Source:MGI Symbol;Acc:MGI:3645723]	53.1936	5.73318	9.33339e-05	0.00137648	yes	up	0.34	0	0.54	5.27	3.86	41.63	0.293333	16.92
ENSMUST00000103746	ENSMUSG00000076934	Iglv1	immunoglobulin lambda variable 1 [Source:MGI Symbol;Acc:MGI:96530]	27.284	4.76998	3.53939e-18	8.6988e-16	yes	up	32.76	10.55	22.9	418.82	320.91	1073.27	22.07	604.333
ENSMUST00000103751	ENSMUSG00000076939	Iglv3	immunoglobulin lambda variable 3 [Source:MGI Symbol;Acc:MGI:3645509]	5.0161	2.32657	0.00636726	0.0424931	yes	up	7.93	1.91	1.63	11.05	13.57	32.4	3.82333	19.0067
ENSMUST00000104937	ENSMUSG00000078137	Ankrd63	ankyrin repeat domain 63 [Source:MGI Symbol;Acc:MGI:2686183]	0.263537	-1.92392	3.20418e-05	0.000557601	yes	down	17.93	11.48	8.55	4.88	3.49	1.49	12.6533	3.28667
ENSMUST00000104941	ENSMUSG00000069306	H4c17	H4 clustered histone 17 [Source:MGI Symbol;Acc:MGI:2448441]	2.26536	1.17974	1.26414e-10	8.58231e-09	yes	up	80.08	91.65	96.8	172.68	231.36	201.24	89.51	201.76
ENSMUST00000105105	ENSMUSG00000099583	H3c4	H3 clustered histone 4 [Source:MGI Symbol;Acc:MGI:2448322]	3.32526	1.73347	1.61068e-08	7.00878e-07	yes	up	8.93	11.38	6.02	23.47	34.33	28.8	8.77667	28.8667
ENSMUST00000105106	ENSMUSG00000069268	H2bc7	H2B clustered histone 7 [Source:MGI Symbol;Acc:MGI:2448383]	5.33693	2.41601	1.58752e-16	3.02336e-14	yes	up	9.77	15.45	12.79	65.06	79.68	54.8	12.67	66.5133
ENSMUST00000105107	ENSMUSG00000069273	H3c6	H3 clustered histone 6 [Source:MGI Symbol;Acc:MGI:2448326]	2.75393	1.46149	8.00629e-13	8.11568e-11	yes	up	30.05	28.66	25.85	70.33	67	92.22	28.1867	76.5167
ENSMUST00000105298	ENSMUSG00000074802	Gas2l3	growth arrest-specific 2 like 3 [Source:MGI Symbol;Acc:MGI:1918780]	6.55732	2.71311	9.6262e-13	9.60284e-11	yes	up	0.69	0.72	0.35	2.78	4.58	4	0.586667	3.78667
ENSMUST00000105300	ENSMUSG00000020053	Igf1	insulin-like growth factor 1 [Source:MGI Symbol;Acc:MGI:96432]	215.176	7.74937	0.00223408	0.0186073	yes	up	0	0	0	0	2.16	2.18	0	1.44667
ENSMUST00000105376	ENSMUSG00000019564	Arid3a	AT rich interactive domain 3A (BRIGHT-like) [Source:MGI Symbol;Acc:MGI:1328360]	4.36055	2.12451	8.7573e-05	0.00130863	yes	up	0.3	0.61	1.3	3.39	2.75	3.38	0.736667	3.17333
ENSMUST00000105379	ENSMUSG00000035863	Palm	paralemmin [Source:MGI Symbol;Acc:MGI:1261814]	3.06811	1.61735	6.71813e-05	0.00104694	yes	up	1.95	1.36	2.02	4.35	3.93	7.77	1.77667	5.35
ENSMUST00000105409	ENSMUSG00000001435	Col18a1	collagen, type XVIII, alpha 1 [Source:MGI Symbol;Acc:MGI:88451]	2.82389	1.49768	2.23938e-05	0.000409123	yes	up	2.16	1.34	1.31	3.1	4.53	5.71	1.60333	4.44667
ENSMUST00000105420	ENSMUSG00000020178	Adora2a	adenosine A2a receptor [Source:MGI Symbol;Acc:MGI:99402]	2.29382	1.19775	9.45937e-06	0.000194825	yes	up	3.59	2.47	2.67	5.93	6.03	7.75	2.91	6.57
ENSMUST00000105437	ENSMUSG00000037846	Rtkn2	rhotekin 2 [Source:MGI Symbol;Acc:MGI:2158417]	0.212554	-2.2341	2.48187e-05	0.000447847	yes	down	11.78	28.57	23.72	3.91	1.98	7.51	21.3567	4.46667
ENSMUST00000105459	ENSMUSG00000020101	Vsir	V-set immunoregulatory receptor [Source:MGI Symbol;Acc:MGI:1921298]	2.34762	1.2312	0.0015331	0.0137363	yes	up	18.02	21.35	8.15	30.92	34.38	44.84	15.84	36.7133
ENSMUST00000105465	ENSMUSG00000004207	Psap	prosaposin [Source:MGI Symbol;Acc:MGI:97783]	4.12744	2.04525	4.96846e-16	8.70826e-14	yes	up	318.27	331.93	219.56	964.95	1056.38	1519.58	289.92	1180.3
ENSMUST00000105527	ENSMUSG00000019850	Tnfaip3	tumor necrosis factor, alpha-induced protein 3 [Source:MGI Symbol;Acc:MGI:1196377]	5.78069	2.53124	5.5844e-10	3.27566e-08	yes	up	5.55	2.5	3.72	13.72	19.61	33.25	3.92333	22.1933
ENSMUST00000105590	ENSMUSG00000019768	Esr1	estrogen receptor 1 (alpha) [Source:MGI Symbol;Acc:MGI:1352467]	4.36819	2.12704	0.000259802	0.00322611	yes	up	0.37	0.18	0.15	0.53	1.14	1.33	0.233333	1
ENSMUST00000105672	ENSMUSG00000028965	Tnfrsf9	tumor necrosis factor receptor superfamily, member 9 [Source:MGI Symbol;Acc:MGI:1101059]	173.05	7.43504	1.24494e-05	0.000247151	yes	up	0.31	0	0	14.37	13.42	20.74	0.103333	16.1767
ENSMUST00000105692	ENSMUSG00000028988	Ctnnbip1	catenin beta interacting protein 1 [Source:MGI Symbol;Acc:MGI:1915756]	72.7266	6.18441	0.000983796	0.00959654	yes	up	0	0	0	0.73	1.68	2.4	0	1.60333
ENSMUST00000105720	ENSMUSG00000066000	Zfp979	zinc finger protein 979 [Source:MGI Symbol;Acc:MGI:2148252]	151.529	7.24345	0.00709438	0.0462169	yes	up	0	0	0	0.45	0	1.4	0	0.616667
ENSMUST00000105739	ENSMUSG00000078502	Zfp268	zinc finger protein 268 [Source:MGI Symbol;Acc:MGI:3651014]	2.18604	1.12832	9.09707e-05	0.00134932	yes	up	2.09	1.47	1.59	3.62	3.12	4.34	1.71667	3.69333
ENSMUST00000105798	ENSMUSG00000040964	Arhgef10l	Rho guanine nucleotide exchange factor (GEF) 10-like [Source:MGI Symbol;Acc:MGI:1920004]	2.32713	1.21855	0.00484206	0.0344019	yes	up	1.13	2.65	1.16	3.46	4.02	3.96	1.64667	3.81333
ENSMUST00000105910	ENSMUSG00000028865	Cd164l2	CD164 sialomucin-like 2 [Source:MGI Symbol;Acc:MGI:1916905]	5.85149	2.5488	0.0055232	0.0381029	yes	up	0.29	0.43	0.06	1.46	1.62	1.4	0.26	1.49333
ENSMUST00000105944	ENSMUSG00000061723	Tnnt3	troponin T3, skeletal, fast [Source:MGI Symbol;Acc:MGI:109550]	171.493	7.42201	0.000664876	0.00697374	yes	up	0.08	0	0	7.83	9.9	0	0.0266667	5.91
ENSMUST00000105967	ENSMUSG00000018819	Lsp1	lymphocyte specific 1 [Source:MGI Symbol;Acc:MGI:96832]	2.27301	1.18461	0.000494847	0.0055002	yes	up	78.85	60.67	32.93	112.82	110.26	162.14	57.4833	128.407
ENSMUST00000105968	ENSMUSG00000018819	Lsp1	lymphocyte specific 1 [Source:MGI Symbol;Acc:MGI:96832]	2.50678	1.32583	6.75458e-07	1.95625e-05	yes	up	4.86	5.35	3.51	12.25	10.18	11.47	4.57333	11.3
ENSMUST00000106023	ENSMUSG00000025498	Irf7	interferon regulatory factor 7 [Source:MGI Symbol;Acc:MGI:1859212]	18.0116	4.17086	1.86823e-43	3.16112e-40	yes	up	1.63	2.22	1.46	25.7	27.68	40.94	1.77	31.44
ENSMUST00000106033	ENSMUSG00000038650	Rnh1	ribonuclease/angiogenin inhibitor 1 [Source:MGI Symbol;Acc:MGI:1195456]	2.22357	1.15288	3.97296e-11	3.00313e-09	yes	up	12.26	14.43	14.06	28.36	27.65	33.44	13.5833	29.8167
ENSMUST00000106040	ENSMUSG00000025491	Ifitm1	interferon induced transmembrane protein 1 [Source:MGI Symbol;Acc:MGI:1915963]	5.61468	2.4892	1.50324e-30	1.1402e-27	yes	up	86.64	70.76	58.54	443.85	330.5	415.24	71.98	396.53
ENSMUST00000106042	ENSMUSG00000025491	Ifitm1	interferon induced transmembrane protein 1 [Source:MGI Symbol;Acc:MGI:1915963]	4.44564	2.15239	0.0027563	0.0220589	yes	up	2.97	0.48	1.68	5.54	5.76	11.07	1.71	7.45667
ENSMUST00000106069	ENSMUSG00000025473	Adam8	a disintegrin and metallopeptidase domain 8 [Source:MGI Symbol;Acc:MGI:107825]	4.48154	2.16399	2.7428e-12	2.51908e-10	yes	up	2.58	3.99	3.41	12.66	12.12	19.39	3.32667	14.7233
ENSMUST00000106089	ENSMUSG00000039208	Metrnl	meteorin, glial cell differentiation regulator-like [Source:MGI Symbol;Acc:MGI:2384806]	2.63518	1.3979	3.74191e-06	8.67322e-05	yes	up	7.23	8.54	6.32	14.24	19.34	24.05	7.36333	19.21
ENSMUST00000106103	ENSMUSG00000039068	Zzz3	zinc finger, ZZ domain containing 3 [Source:MGI Symbol;Acc:MGI:1920453]	2.16361	1.11344	3.15602e-05	0.000550745	yes	up	2.8	3.56	2.29	5.58	6.47	6.46	2.88333	6.17
ENSMUST00000106126	ENSMUSG00000028036	Ptgfr	prostaglandin F receptor [Source:MGI Symbol;Acc:MGI:97796]	0.223923	-2.15892	2.86878e-06	6.93822e-05	yes	down	2.81	2.21	2.31	0.46	0.68	0.47	2.44333	0.536667
ENSMUST00000106139	ENSMUSG00000030986	Dhx32	DEAH (Asp-Glu-Ala-His) box polypeptide 32 [Source:MGI Symbol;Acc:MGI:2141813]	153.587	7.26292	3.87285e-05	0.000655301	yes	up	0	0	0	0.26	0.48	1.49	0	0.743333
ENSMUST00000106162	ENSMUSG00000028859	Csf3r	colony stimulating factor 3 receptor (granulocyte) [Source:MGI Symbol;Acc:MGI:1339755]	4.12343	2.04385	3.64708e-06	8.48921e-05	yes	up	4.24	2.32	3.47	8.93	9.36	22.15	3.34333	13.48
ENSMUST00000106221	ENSMUSG00000028268	Gbp3	guanylate binding protein 3 [Source:MGI Symbol;Acc:MGI:1926263]	2.65611	1.40931	1.16216e-08	5.27624e-07	yes	up	6.62	5.21	8.26	17.16	15.12	20.23	6.69667	17.5033
ENSMUST00000106240	ENSMUSG00000030786	Itgam	integrin alpha M [Source:MGI Symbol;Acc:MGI:96607]	216.478	7.75808	0.00271472	0.0218095	yes	up	0	0	0	0.34	1.77	0	0	0.703333
ENSMUST00000106242	ENSMUSG00000030786	Itgam	integrin alpha M [Source:MGI Symbol;Acc:MGI:96607]	4.85988	2.28092	2.07993e-12	1.95936e-10	yes	up	12.43	6.66	8.58	30.49	41.04	60.41	9.22333	43.98
ENSMUST00000106267	ENSMUSG00000030806	Stx1b	syntaxin 1B [Source:MGI Symbol;Acc:MGI:1930705]	0.485242	-1.04322	0.00680744	0.0447519	yes	down	1.78	0.9	1.48	0.7	0.6	0.67	1.38667	0.656667
ENSMUST00000106286	ENSMUSG00000017446	C1qtnf1	C1q and tumor necrosis factor related protein 1 [Source:MGI Symbol;Acc:MGI:1919254]	2.21642	1.14823	7.39665e-07	2.11299e-05	yes	up	3.4	2.71	3.26	7.2	5.94	7.26	3.12333	6.8
ENSMUST00000106298	ENSMUSG00000000085	Scmh1	sex comb on midleg homolog 1 [Source:MGI Symbol;Acc:MGI:1352762]	0.00114234	-9.77379	1.73167e-10	1.14558e-08	yes	down	0.78	6.3	4.02	0	0	0	3.7	0
ENSMUST00000106302	ENSMUSG00000017132	Cyth1	cytohesin 1 [Source:MGI Symbol;Acc:MGI:1334257]	1160.54	10.1806	1.9411e-13	2.24133e-11	yes	up	0	0	0	1.36	4.41	6.06	0	3.94333
ENSMUST00000106306	ENSMUSG00000030830	Itgal	integrin alpha L [Source:MGI Symbol;Acc:MGI:96606]	2.07609	1.05387	0.000242992	0.00305253	yes	up	12.54	8.97	7.01	18.54	15.48	24.11	9.50667	19.3767
ENSMUST00000106354	ENSMUSG00000059248	Septin9	septin 9 [Source:MGI Symbol;Acc:MGI:1858222]	2.64757	1.40467	2.45933e-06	6.04769e-05	yes	up	3.1	4.05	2.32	6.56	9.14	9.15	3.15667	8.28333
ENSMUST00000106356	ENSMUSG00000042675	Ypel3	yippee like 3 [Source:MGI Symbol;Acc:MGI:1913340]	0.00455054	-7.77975	0.00310512	0.0242435	yes	down	1.58	0	6.8	0	0	0	2.79333	0
ENSMUST00000106427	ENSMUSG00000050315	Synpo2	synaptopodin 2 [Source:MGI Symbol;Acc:MGI:2153070]	0.350747	-1.5115	0.0063594	0.04246	yes	down	7.41	5.9	7.17	4.52	0.91	1.58	6.82667	2.33667
ENSMUST00000106454	ENSMUSG00000016559	H3f3b	H3.3 histone B [Source:MGI Symbol;Acc:MGI:1101768]	5.0502	2.33634	1.11569e-06	3.02606e-05	yes	up	0.66	0.33	0.69	2.02	2.72	3.7	0.56	2.81333
ENSMUST00000106470	ENSMUSG00000028691	Prdx1	peroxiredoxin 1 [Source:MGI Symbol;Acc:MGI:99523]	2.67383	1.41891	0.000121499	0.00170607	yes	up	49.15	40.01	55.88	111.59	75.93	193.55	48.3467	127.023
ENSMUST00000106522	ENSMUSG00000034210	Efcab14	EF-hand calcium binding domain 14 [Source:MGI Symbol;Acc:MGI:2442397]	0.42551	-1.23274	0.000746442	0.00765816	yes	down	2.55	2.2	3.24	1.07	1.44	0.84	2.66333	1.11667
ENSMUST00000106561	ENSMUSG00000047798	Cd300lf	CD300 molecule like family member F [Source:MGI Symbol;Acc:MGI:2442359]	4.39066	2.13444	3.91423e-15	5.97912e-13	yes	up	2.95	3.57	2.42	12.46	11.42	14.85	2.98	12.91
ENSMUST00000106562	ENSMUSG00000047798	Cd300lf	CD300 molecule like family member F [Source:MGI Symbol;Acc:MGI:2442359]	3.17927	1.66869	0.00310912	0.0242526	yes	up	4.04	1.81	1.31	5.25	5.63	11.31	2.38667	7.39667
ENSMUST00000106581	ENSMUSG00000063193	Cd300lb	CD300 molecule like family member B [Source:MGI Symbol;Acc:MGI:2685099]	4.91205	2.29633	1.39752e-06	3.697e-05	yes	up	1.66	1.07	0.54	3.86	5.42	6.55	1.09	5.27667
ENSMUST00000106582	ENSMUSG00000034652	Cd300a	CD300A molecule [Source:MGI Symbol;Acc:MGI:2443411]	2.87644	1.52429	5.56575e-07	1.63782e-05	yes	up	5.85	3.59	3.49	9.98	10.79	15.74	4.31	12.17
ENSMUST00000106640	ENSMUSG00000030770	Parva	parvin, alpha [Source:MGI Symbol;Acc:MGI:1931144]	0.261475	-1.93526	0.00143468	0.0130244	yes	down	16.7	4.54	4.87	2.72	2.34	1.65	8.70333	2.23667
ENSMUST00000106706	ENSMUSG00000020599	Rgs9	regulator of G-protein signaling 9 [Source:MGI Symbol;Acc:MGI:1338824]	0.395571	-1.33799	0.00449685	0.0324737	yes	down	3.87	5.57	11.38	2.85	3.16	2.12	6.94	2.71
ENSMUST00000106729	ENSMUSG00000007279	Scube2	signal peptide, CUB domain, EGF-like 2 [Source:MGI Symbol;Acc:MGI:1928765]	0.49561	-1.01272	3.64661e-09	1.83553e-07	yes	down	37.37	40.48	31.57	17.03	20.92	15.79	36.4733	17.9133
ENSMUST00000106731	ENSMUSG00000028613	Lrp8	low density lipoprotein receptor-related protein 8, apolipoprotein e receptor [Source:MGI Symbol;Acc:MGI:1340044]	3.53406	1.82133	6.82891e-07	1.97518e-05	yes	up	0.44	0.49	0.46	1.12	1.55	2.17	0.463333	1.61333
ENSMUST00000106794	ENSMUSG00000040528	Milr1	mast cell immunoglobulin like receptor 1 [Source:MGI Symbol;Acc:MGI:2685731]	6.58597	2.7194	4.10387e-05	0.000685948	yes	up	0.3	0.31	0.16	1.54	2.08	1.28	0.256667	1.63333
ENSMUST00000106828	ENSMUSG00000078616	Trim30c	tripartite motif-containing 30C [Source:MGI Symbol;Acc:MGI:4821257]	6.78773	2.76293	2.77945e-07	8.86703e-06	yes	up	0.39	0.71	0.51	2.37	3.38	5.03	0.536667	3.59333
ENSMUST00000106937	ENSMUSG00000070424	Art5	ADP-ribosyltransferase 5 [Source:MGI Symbol;Acc:MGI:107948]	65.7297	6.03847	0.000920909	0.00907765	yes	up	0	0	0	0.5	0.43	0.36	0	0.43
ENSMUST00000106955	ENSMUSG00000035275	Raver2	ribonucleoprotein, PTB-binding 2 [Source:MGI Symbol;Acc:MGI:2443623]	0.276391	-1.85522	5.39856e-05	0.000867735	yes	down	3.8	3.33	5.31	1.7	1.01	0.65	4.14667	1.12
ENSMUST00000106989	ENSMUSG00000018411	Mapt	microtubule-associated protein tau [Source:MGI Symbol;Acc:MGI:97180]	0.468095	-1.09513	6.24862e-08	2.35154e-06	yes	down	24.86	26.08	24.15	12.78	13.18	8.8	25.03	11.5867
ENSMUST00000106992	ENSMUSG00000018411	Mapt	microtubule-associated protein tau [Source:MGI Symbol;Acc:MGI:97180]	0.437743	-1.19184	1.46995e-07	4.9975e-06	yes	down	50.03	58.25	65.75	28.13	29.53	17.85	58.01	25.17
ENSMUST00000107010	ENSMUSG00000032812	Arap1	ArfGAP with RhoGAP domain, ankyrin repeat and PH domain 1 [Source:MGI Symbol;Acc:MGI:1916960]	2.61506	1.38684	1.19868e-07	4.18521e-06	yes	up	9.49	6.15	5.87	15.51	17.14	22.6	7.17	18.4167
ENSMUST00000107027	ENSMUSG00000055805	Fmnl1	formin-like 1 [Source:MGI Symbol;Acc:MGI:1888994]	323.566	8.33791	2.85987e-08	1.15958e-06	yes	up	0	0	0	1.5	0.39	0.83	0	0.906667
ENSMUST00000107029	ENSMUSG00000061859	Patj	PATJ, crumbs cell polarity complex component [Source:MGI Symbol;Acc:MGI:1277960]	1003.47	9.97078	2.93446e-12	2.67833e-10	yes	up	0	0	0	1.05	4.89	1.39	0	2.44333
ENSMUST00000107034	ENSMUSG00000061859	Patj	PATJ, crumbs cell polarity complex component [Source:MGI Symbol;Acc:MGI:1277960]	0.242732	-2.04257	0.000162158	0.00217296	yes	down	4.82	1.66	6.67	0.74	0.97	1.42	4.38333	1.04333
ENSMUST00000107050	ENSMUSG00000028088	Fmo5	flavin containing monooxygenase 5 [Source:MGI Symbol;Acc:MGI:1310004]	0.495577	-1.01282	1.30203e-08	5.833e-07	yes	down	8.89	7.51	7.09	3.73	4.43	3.34	7.83	3.83333
ENSMUST00000107183	ENSMUSG00000015702	Anxa9	annexin A9 [Source:MGI Symbol;Acc:MGI:1923711]	110.282	6.78505	0.000186034	0.00244061	yes	up	0	0	0	0.33	1.32	0.32	0	0.656667
ENSMUST00000107200	ENSMUSG00000046722	Cdc42se1	CDC42 small effector 1 [Source:MGI Symbol;Acc:MGI:1889510]	6.2728	2.64911	0.0011129	0.0105997	yes	up	0.42	0.71	0.8	2.13	3.57	6.17	0.643333	3.95667
ENSMUST00000107232	ENSMUSG00000028126	Pip5k1a	phosphatidylinositol-4-phosphate 5-kinase, type 1 alpha [Source:MGI Symbol;Acc:MGI:107929]	129.529	7.01713	2.59384e-05	0.000465379	yes	up	0	0	0	0.18	0.45	0.57	0	0.4
ENSMUST00000107343	ENSMUSG00000001017	Chtop	chromatin target of PRMT1 [Source:MGI Symbol;Acc:MGI:1913761]	0.0194668	-5.68284	9.40272e-06	0.00019384	yes	down	0.52	1.71	1.96	0.08	0	0	1.39667	0.0266667
ENSMUST00000107362	ENSMUSG00000030530	Furin	furin (paired basic amino acid cleaving enzyme) [Source:MGI Symbol;Acc:MGI:97513]	3.38517	1.75923	1.25082e-05	0.000247759	yes	up	9.18	26.29	11.35	47.21	51.91	58.89	15.6067	52.67
ENSMUST00000107372	ENSMUSG00000028364	Tnc	tenascin C [Source:MGI Symbol;Acc:MGI:101922]	4.96516	2.31184	1.13593e-20	3.59517e-18	yes	up	1.16	1.03	0.98	4.03	6.63	4.9	1.05667	5.18667
ENSMUST00000107377	ENSMUSG00000028364	Tnc	tenascin C [Source:MGI Symbol;Acc:MGI:101922]	3.3284	1.73483	1.03932e-06	2.84626e-05	yes	up	9.64	11.19	5.84	17.89	31.34	38.75	8.89	29.3267
ENSMUST00000107385	ENSMUSG00000020917	Acly	ATP citrate lyase [Source:MGI Symbol;Acc:MGI:103251]	0.212692	-2.23316	0.00116096	0.0109719	yes	down	22.13	12.31	23.38	8.68	1.64	1.63	19.2733	3.98333
ENSMUST00000107392	ENSMUSG00000039062	Anpep	alanyl (membrane) aminopeptidase [Source:MGI Symbol;Acc:MGI:5000466]	2.36803	1.24369	8.39376e-08	3.04927e-06	yes	up	40.53	24.18	26.7	72.02	61.76	78.59	30.47	70.79
ENSMUST00000107405	ENSMUSG00000027951	Adar	adenosine deaminase, RNA-specific [Source:MGI Symbol;Acc:MGI:1889575]	3.76128	1.91123	3.13633e-13	3.45413e-11	yes	up	2.99	4.75	4.64	13.7	14.06	18.34	4.12667	15.3667
ENSMUST00000107482	ENSMUSG00000041237	Pklr	pyruvate kinase liver and red blood cell [Source:MGI Symbol;Acc:MGI:97604]	14.5236	3.86033	0.00750791	0.0482394	yes	up	0	0.17	0	0.73	0.85	0.85	0.0566667	0.81
ENSMUST00000107528	ENSMUSG00000028383	Hsdl2	hydroxysteroid dehydrogenase like 2 [Source:MGI Symbol;Acc:MGI:1919729]	0.00619159	-7.33548	0.00603471	0.0408438	yes	down	0.57	0	0.97	0	0	0	0.513333	0
ENSMUST00000107581	ENSMUSG00000028071	Sh2d2a	SH2 domain containing 2A [Source:MGI Symbol;Acc:MGI:1351596]	8.61758	3.10728	4.87203e-05	0.000797971	yes	up	0.37	0.04	0.38	2.36	1.91	2.18	0.263333	2.15
ENSMUST00000107644	ENSMUSG00000006599	Gtf2h1	general transcription factor II H, polypeptide 1 [Source:MGI Symbol;Acc:MGI:1277216]	290.276	8.18128	1.68333e-07	5.64012e-06	yes	up	0	0	0	0.66	0.92	2.74	0	1.44
ENSMUST00000107700	ENSMUSG00000006058	Snf8	SNF8, ESCRT-II complex subunit, homolog (S. cerevisiae) [Source:MGI Symbol;Acc:MGI:1343161]	2.14884	1.10356	0.0011216	0.010664	yes	up	3.3	4.61	3.25	7.33	8.13	8.3	3.72	7.92
ENSMUST00000107708	ENSMUSG00000038811	Gngt2	guanine nucleotide binding protein (G protein), gamma transducing activity polypeptide 2 [Source:MGI Symbol;Acc:MGI:893584]	2.71098	1.43881	0.000922799	0.0090922	yes	up	11.18	8.57	4.89	16.92	19.8	28.68	8.21333	21.8
ENSMUST00000107709	ENSMUSG00000038811	Gngt2	guanine nucleotide binding protein (G protein), gamma transducing activity polypeptide 2 [Source:MGI Symbol;Acc:MGI:893584]	3.89903	1.96311	3.28168e-05	0.000569286	yes	up	8.8	4.81	3.24	21.35	17.44	24.7	5.61667	21.1633
ENSMUST00000107711	ENSMUSG00000038811	Gngt2	guanine nucleotide binding protein (G protein), gamma transducing activity polypeptide 2 [Source:MGI Symbol;Acc:MGI:893584]	5.04444	2.3347	3.66239e-06	8.51583e-05	yes	up	3.76	2.32	1.82	11.4	10.38	17.56	2.63333	13.1133
ENSMUST00000107730	ENSMUSG00000028339	Col15a1	collagen, type XV, alpha 1 [Source:MGI Symbol;Acc:MGI:88449]	3.56705	1.83473	2.83963e-05	0.000503724	yes	up	7.81	6.4	2.91	14.3	18.56	27.3	5.70667	20.0533
ENSMUST00000107744	ENSMUSG00000039774	Galnt12	polypeptide N-acetylgalactosaminyltransferase 12 [Source:MGI Symbol;Acc:MGI:2444664]	49.0571	5.61639	0.000243349	0.00305526	yes	up	0.02	0	0	0.46	0.54	0.52	0.00666667	0.506667
ENSMUST00000107749	ENSMUSG00000039809	Gabbr2	gamma-aminobutyric acid (GABA) B receptor, 2 [Source:MGI Symbol;Acc:MGI:2386030]	8.57927	3.10086	3.04174e-05	0.000533129	yes	up	0.05	0.03	0.03	0.26	0.35	0.32	0.0366667	0.31
ENSMUST00000107756	ENSMUSG00000028337	Coro2a	coronin, actin binding protein 2A [Source:MGI Symbol;Acc:MGI:1345966]	2.53489	1.34192	9.95233e-06	0.000203643	yes	up	6.11	7.76	3.93	14.75	12.9	16.96	5.93333	14.87
ENSMUST00000107782	ENSMUSG00000028327	Stra6l	STRA6-like [Source:MGI Symbol;Acc:MGI:1921402]	21.4379	4.42209	0.00102375	0.00990278	yes	up	0	0.12	0	1.03	0.68	0.81	0.04	0.84
ENSMUST00000107855	ENSMUSG00000028480	Glipr2	GLI pathogenesis-related 2 [Source:MGI Symbol;Acc:MGI:1917770]	2.55533	1.35351	5.07303e-05	0.000824237	yes	up	5.29	5.44	5.67	10.25	11.34	19.69	5.46667	13.76
ENSMUST00000107920	ENSMUSG00000018379	Srsf1	serine and arginine-rich splicing factor 1 [Source:MGI Symbol;Acc:MGI:98283]	8.24332	3.04323	2.08464e-06	5.25857e-05	yes	up	6.77	1.18	1.58	22.99	32.64	21.47	3.17667	25.7
ENSMUST00000107926	ENSMUSG00000028459	Cd72	CD72 antigen [Source:MGI Symbol;Acc:MGI:88345]	4.03628	2.01303	9.75333e-07	2.68509e-05	yes	up	2.28	1.8	1.65	8.32	4.95	9.49	1.91	7.58667
ENSMUST00000107974	ENSMUSG00000013367	Iglon5	IgLON family member 5 [Source:MGI Symbol;Acc:MGI:2686277]	4.53402	2.18079	2.2797e-05	0.000414965	yes	up	0.44	0.49	0.44	1.4	1.67	3.05	0.456667	2.04
ENSMUST00000107975	ENSMUSG00000036062	Phf24	PHD finger protein 24 [Source:MGI Symbol;Acc:MGI:2140712]	0.373927	-1.41917	7.07962e-05	0.0010932	yes	down	3.09	3.5	1.82	1.14	1.18	0.79	2.80333	1.03667
ENSMUST00000108023	ENSMUSG00000002068	Ccne1	cyclin E1 [Source:MGI Symbol;Acc:MGI:88316]	3.54605	1.82621	0.000250212	0.00312708	yes	up	0.63	0.48	0.46	1.79	1.33	2.25	0.523333	1.79
ENSMUST00000108107	ENSMUSG00000037211	Spry1	sprouty RTK signaling antagonist 1 [Source:MGI Symbol;Acc:MGI:1345139]	0.326104	-1.6166	0.00161631	0.0143302	yes	down	5.49	2.35	8.35	1.9	2.08	1.24	5.39667	1.74
ENSMUST00000108157	ENSMUSG00000054404	Slfn5	schlafen 5 [Source:MGI Symbol;Acc:MGI:1329004]	2.30144	1.20253	0.00666499	0.0440488	yes	up	3.22	10.64	5.63	16.14	13.06	15.41	6.49667	14.87
ENSMUST00000108176	ENSMUSG00000036931	Nfkbid	nuclear factor of kappa light polypeptide gene enhancer in B cells inhibitor, delta [Source:MGI Symbol;Acc:MGI:3041243]	6.45504	2.69043	3.01622e-07	9.56687e-06	yes	up	3.13	1.47	1.04	7.7	10.04	17.81	1.88	11.85
ENSMUST00000108222	ENSMUSG00000045751	Mms22l	MMS22-like, DNA repair protein [Source:MGI Symbol;Acc:MGI:2684980]	2.02926	1.02095	0.00595203	0.0404211	yes	up	1.14	0.57	1.16	1.98	1.73	2.02	0.956667	1.91
ENSMUST00000108268	ENSMUSG00000001123	Lgals9	lectin, galactose binding, soluble 9 [Source:MGI Symbol;Acc:MGI:109496]	2.04083	1.02915	0.000302228	0.00364772	yes	up	95.14	105.7	51.44	151.77	169.17	187.81	84.0933	169.583
ENSMUST00000108269	ENSMUSG00000001123	Lgals9	lectin, galactose binding, soluble 9 [Source:MGI Symbol;Acc:MGI:109496]	2.69404	1.42977	0.000243496	0.00305542	yes	up	2.17	4.42	2.48	9.08	7	8.04	3.02333	8.04
ENSMUST00000108281	ENSMUSG00000037463	Fbxo27	F-box protein 27 [Source:MGI Symbol;Acc:MGI:2685007]	94.3875	6.56052	0.000122162	0.00171483	yes	up	0	0	0	0.64	0.64	0.33	0	0.536667
ENSMUST00000108498	ENSMUSG00000078795	Ceacam15	carcinoembryonic antigen-related cell adhesion molecule 15 [Source:MGI Symbol;Acc:MGI:2141810]	93.6909	6.54984	0.000282727	0.00345981	yes	up	0	0	0	0.34	0.7	1.27	0	0.77
ENSMUST00000108508	ENSMUSG00000040543	Pitpnm3	PITPNM family member 3 [Source:MGI Symbol;Acc:MGI:2685726]	196.668	7.61962	0.0029857	0.0234679	yes	up	0	0	0	0	0.4	0.55	0	0.316667
ENSMUST00000108518	ENSMUSG00000069830	Nlrp1a	NLR family, pyrin domain containing 1A [Source:MGI Symbol;Acc:MGI:2684861]	2.35437	1.23534	0.000153193	0.00207697	yes	up	0.75	0.72	0.75	1.47	1.64	2.07	0.74	1.72667
ENSMUST00000108534	ENSMUSG00000057135	Scimp	SLP adaptor and CSK interacting membrane protein [Source:MGI Symbol;Acc:MGI:3610314]	6.32557	2.6612	6.1355e-08	2.31501e-06	yes	up	1.08	3.15	1.79	10.25	11.44	15.88	2.00667	12.5233
ENSMUST00000108563	ENSMUSG00000040829	Zmynd15	zinc finger, MYND-type containing 15 [Source:MGI Symbol;Acc:MGI:3603821]	16.1603	4.01438	0.00570706	0.0391015	yes	up	0.12	0	0.06	2.36	0.25	0.19	0.06	0.933333
ENSMUST00000108588	ENSMUSG00000020886	Dlg4	discs large MAGUK scaffold protein 4 [Source:MGI Symbol;Acc:MGI:1277959]	2.01928	1.01384	3.23759e-05	0.000562747	yes	up	2.74	2.76	3.41	4.86	7.32	5.65	2.97	5.94333
ENSMUST00000108612	ENSMUSG00000078812	Eif5a	eukaryotic translation initiation factor 5A [Source:MGI Symbol;Acc:MGI:106248]	2.06454	1.04582	0.00335242	0.0257336	yes	up	11.86	6.71	8.15	11.88	23.41	19.32	8.90667	18.2033
ENSMUST00000108615	ENSMUSG00000089942	Pira2	paired-Ig-like receptor A2 [Source:MGI Symbol;Acc:MGI:1195970]	5.05343	2.33726	3.56414e-10	2.2053e-08	yes	up	4.58	2.2	3.32	13.42	12.82	23.67	3.36667	16.6367
ENSMUST00000108634	ENSMUSG00000051790	Nlgn2	neuroligin 2 [Source:MGI Symbol;Acc:MGI:2681835]	2.02308	1.01655	2.59273e-11	2.02238e-09	yes	up	5.3	4.03	4.55	8.53	9.99	9.19	4.62667	9.23667
ENSMUST00000108636	ENSMUSG00000008373	Prpf31	pre-mRNA processing factor 31 [Source:MGI Symbol;Acc:MGI:1916238]	3.39558	1.76366	2.06769e-10	1.35363e-08	yes	up	3.25	3.85	2.96	9.48	10.5	13.68	3.35333	11.22
ENSMUST00000108658	ENSMUSG00000059552	Trp53	transformation related protein 53 [Source:MGI Symbol;Acc:MGI:98834]	4.00668	2.00241	0.00218032	0.0182355	yes	up	3.45	3.51	4.78	12.71	4.09	29.16	3.91333	15.32
ENSMUST00000108666	ENSMUSG00000020897	Aurkb	aurora kinase B [Source:MGI Symbol;Acc:MGI:107168]	87.7623	6.45553	0.000253658	0.00316124	yes	up	0	0	0	0.82	0.44	0.34	0	0.533333
ENSMUST00000108672	ENSMUSG00000018736	Ndel1	nudE neurodevelopment protein 1 like 1 [Source:MGI Symbol;Acc:MGI:1932915]	0.000635429	-10.62	2.67662e-17	5.55436e-15	yes	down	6.15	8.09	10.54	0	0	0	8.26	0
ENSMUST00000108673	ENSMUSG00000020900	Myh10	myosin, heavy polypeptide 10, non-muscle [Source:MGI Symbol;Acc:MGI:1930780]	0.270277	-1.88749	0.0019018	0.0163314	yes	down	2.38	2.18	3.82	0.65	1.18	0.39	2.79333	0.74
ENSMUST00000108681	ENSMUSG00000033066	Gas7	growth arrest specific 7 [Source:MGI Symbol;Acc:MGI:1202388]	2.75858	1.46393	1.0951e-05	0.000221603	yes	up	3	3.74	2.13	6.79	7.79	9.57	2.95667	8.05
ENSMUST00000108682	ENSMUSG00000033066	Gas7	growth arrest specific 7 [Source:MGI Symbol;Acc:MGI:1202388]	2.05483	1.03902	6.09764e-05	0.000963901	yes	up	22.07	28.18	18.44	35.58	45.54	58.56	22.8967	46.56
ENSMUST00000108691	ENSMUSG00000056752	Dnah9	dynein, axonemal, heavy chain 9 [Source:MGI Symbol;Acc:MGI:1289279]	0.267604	-1.90183	0.00375348	0.0280951	yes	down	0.8	1.12	0.66	0.16	0.16	0.36	0.86	0.226667
ENSMUST00000108857	ENSMUSG00000018585	Atox1	antioxidant 1 copper chaperone [Source:MGI Symbol;Acc:MGI:1333855]	2.70907	1.4378	4.47332e-10	2.69582e-08	yes	up	53.71	60.43	38.33	111	140.8	155	50.8233	135.6
ENSMUST00000108886	ENSMUSG00000020400	Tnip1	TNFAIP3 interacting protein 1 [Source:MGI Symbol;Acc:MGI:1926194]	8.00798	3.00144	1.02569e-15	1.72226e-13	yes	up	4.72	3.73	2	23.62	22.15	36.32	3.48333	27.3633
ENSMUST00000108895	ENSMUSG00000037533	Rapgef6	Rap guanine nucleotide exchange factor (GEF) 6 [Source:MGI Symbol;Acc:MGI:2384761]	0.398932	-1.32579	0.00354534	0.0268915	yes	down	12.27	4.35	9.7	2.44	3.88	4.02	8.77333	3.44667
ENSMUST00000108952	ENSMUSG00000078866	Zfp970	zinc finger protein 970 [Source:MGI Symbol;Acc:MGI:3652255]	0.391405	-1.35327	2.33903e-06	5.79072e-05	yes	down	27.33	50.52	49.87	16.41	17.78	15.39	42.5733	16.5267
ENSMUST00000109012	ENSMUSG00000078887	Gm6710	predicted gene 6710 [Source:MGI Symbol;Acc:MGI:3779623]	39.1398	5.29056	4.68973e-05	0.000772139	yes	up	0.01	0.05	0.05	0.79	0.82	1.24	0.0366667	0.95
ENSMUST00000109054	ENSMUSG00000078902	Gm14443	predicted gene 14443 [Source:MGI Symbol;Acc:MGI:3652324]	0.469922	-1.08951	0.00302923	0.023759	yes	down	1.5	1.42	2.02	0.7	1.04	0.57	1.64667	0.77
ENSMUST00000109116	ENSMUSG00000027514	Zbp1	Z-DNA binding protein 1 [Source:MGI Symbol;Acc:MGI:1927449]	12.1792	3.60635	5.2219e-28	3.42876e-25	yes	up	2.94	3.49	2.82	30.86	31.87	47.8	3.08333	36.8433
ENSMUST00000109140	ENSMUSG00000027496	Aurka	aurora kinase A [Source:MGI Symbol;Acc:MGI:894678]	2.79665	1.4837	3.47902e-05	0.000598797	yes	up	2.23	1.64	1.38	4.73	3.92	5.63	1.75	4.76
ENSMUST00000109150	ENSMUSG00000003352	Cacnb3	calcium channel, voltage-dependent, beta 3 subunit [Source:MGI Symbol;Acc:MGI:103307]	3.11551	1.63947	0.00636073	0.0424625	yes	up	1.34	4.39	1.25	8.73	4.48	8.32	2.32667	7.17667
ENSMUST00000109155	ENSMUSG00000052056	Zfp217	zinc finger protein 217 [Source:MGI Symbol;Acc:MGI:2685408]	2.70804	1.43725	1.32656e-09	7.2227e-08	yes	up	3.21	2.73	2.81	9.86	6.76	6.68	2.91667	7.76667
ENSMUST00000109202	ENSMUSG00000078920	Ifi47	interferon gamma inducible protein 47 [Source:MGI Symbol;Acc:MGI:99448]	4.22459	2.07881	1.43923e-05	0.000279417	yes	up	0.9	2.75	2.02	6.37	8.06	9.48	1.89	7.97
ENSMUST00000109210	ENSMUSG00000058163	Gm5431	predicted gene 5431 [Source:MGI Symbol;Acc:MGI:3645205]	7.42989	2.89334	6.8129e-20	1.97184e-17	yes	up	0.97	0.86	1.38	6.95	6.91	9.79	1.07	7.88333
ENSMUST00000109212	ENSMUSG00000058163	Gm5431	predicted gene 5431 [Source:MGI Symbol;Acc:MGI:3645205]	5.67839	2.50548	7.17699e-24	3.25102e-21	yes	up	2.89	1.92	2.56	13.09	11.89	16.2	2.45667	13.7267
ENSMUST00000109221	ENSMUSG00000017929	B4galt5	UDP-Gal:betaGlcNAc beta 1,4-galactosyltransferase, polypeptide 5 [Source:MGI Symbol;Acc:MGI:1927169]	2.99903	1.5845	5.49611e-15	8.19628e-13	yes	up	22.14	20.45	17.1	47.71	57.97	70.94	19.8967	58.8733
ENSMUST00000109246	ENSMUSG00000039621	Prex1	phosphatidylinositol-3,4,5-trisphosphate-dependent Rac exchange factor 1 [Source:MGI Symbol;Acc:MGI:3040696]	256.868	8.00488	8.89827e-09	4.15564e-07	yes	up	0	0	0	1.4	0.9	1.15	0	1.15
ENSMUST00000109255	ENSMUSG00000036158	Prickle1	prickle planar cell polarity protein 1 [Source:MGI Symbol;Acc:MGI:1916034]	0.375863	-1.41172	0.00150939	0.0135765	yes	down	33.71	22.74	29.14	18.64	6.71	6.13	28.53	10.4933
ENSMUST00000109262	ENSMUSG00000039671	Zmynd8	zinc finger, MYND-type containing 8 [Source:MGI Symbol;Acc:MGI:1918025]	0.479548	-1.06025	0.00172008	0.015053	yes	down	20.11	10.81	20.42	9.69	5.88	8.51	17.1133	8.02667
ENSMUST00000109279	ENSMUSG00000018459	Slc13a3	solute carrier family 13 (sodium-dependent dicarboxylate transporter), member 3 [Source:MGI Symbol;Acc:MGI:2149635]	402.765	8.6538	6.57274e-09	3.16708e-07	yes	up	0	0	0	1.92	0.47	1.65	0	1.34667
ENSMUST00000109329	ENSMUSG00000002699	Lcp2	lymphocyte cytosolic protein 2 [Source:MGI Symbol;Acc:MGI:1321402]	2.64896	1.40543	1.75719e-08	7.54185e-07	yes	up	2.93	2.15	2.16	6.14	7.07	5.68	2.41333	6.29667
ENSMUST00000109331	ENSMUSG00000036606	Plxnb2	plexin B2 [Source:MGI Symbol;Acc:MGI:2154239]	2.04248	1.03032	2.78914e-31	2.35967e-28	yes	up	88.48	90.1	84.18	176	175.14	178.82	87.5867	176.653
ENSMUST00000109349	ENSMUSG00000017734	Dbndd2	dysbindin (dystrobrevin binding protein 1) domain containing 2 [Source:MGI Symbol;Acc:MGI:106562]	0.463331	-1.10989	4.8397e-05	0.000793168	yes	down	3.21	3.68	3.52	1.74	1.85	1.2	3.47	1.59667
ENSMUST00000109354	ENSMUSG00000057113	Npm1	nucleophosmin 1 [Source:MGI Symbol;Acc:MGI:106184]	2.53645	1.34281	1.1344e-08	5.17693e-07	yes	up	34.12	18.96	26.68	66.45	67.11	65.72	26.5867	66.4267
ENSMUST00000109367	ENSMUSG00000017002	Slpi	secretory leukocyte peptidase inhibitor [Source:MGI Symbol;Acc:MGI:109297]	5.15778	2.36675	6.30948e-05	0.000993105	yes	up	37.98	20.62	5.49	76.53	103.76	143.41	21.3633	107.9
ENSMUST00000109488	ENSMUSG00000044349	Snhg11	small nucleolar RNA host gene 11 [Source:MGI Symbol;Acc:MGI:2441845]	0.490059	-1.02897	8.87711e-05	0.00132159	yes	down	7.2	9.27	12.99	5.15	4.86	4.25	9.82	4.75333
ENSMUST00000109526	ENSMUSG00000067786	Nnat	neuronatin [Source:MGI Symbol;Acc:MGI:104716]	2.00631	1.00455	1.65718e-06	4.28597e-05	yes	up	11.28	8.55	8.21	17.78	19.94	17.69	9.34667	18.47
ENSMUST00000109546	ENSMUSG00000021614	Vcan	versican [Source:MGI Symbol;Acc:MGI:102889]	2.0094	1.00676	9.34136e-05	0.00137719	yes	up	1.93	1.7	1.99	2.69	5.02	3.48	1.87333	3.73
ENSMUST00000109561	ENSMUSG00000027636	Sla2	Src-like-adaptor 2 [Source:MGI Symbol;Acc:MGI:1925049]	11.353	3.505	0.00282381	0.0224953	yes	up	0.1	0	0.3	1.69	0.49	2.23	0.133333	1.47
ENSMUST00000109618	ENSMUSG00000038241	Cep250	centrosomal protein 250 [Source:MGI Symbol;Acc:MGI:108084]	0.0575361	-4.11939	0.000201284	0.0026029	yes	down	1.79	1.45	4.19	0	0.3	0.14	2.47667	0.146667
ENSMUST00000109744	ENSMUSG00000003812	Dnase2a	deoxyribonuclease II alpha [Source:MGI Symbol;Acc:MGI:1329019]	2.34996	1.23264	0.00417944	0.0306129	yes	up	1.09	0.88	1.06	2.13	1.8	3.04	1.01	2.32333
ENSMUST00000109775	ENSMUSG00000068246	Apol9b	apolipoprotein L 9b [Source:MGI Symbol;Acc:MGI:1919148]	497.852	8.95957	4.44577e-12	3.9432e-10	yes	up	0	0	0	3.86	2.87	3.93	0	3.55333
ENSMUST00000109816	ENSMUSG00000027469	Tpx2	TPX2, microtubule-associated [Source:MGI Symbol;Acc:MGI:1919369]	3.13345	1.64775	4.59121e-05	0.000758471	yes	up	1.48	2.67	1.25	4.54	5.17	7.1	1.8	5.60333
ENSMUST00000109824	ENSMUSG00000042745	Id1	inhibitor of DNA binding 1, HLH protein [Source:MGI Symbol;Acc:MGI:96396]	0.441691	-1.17889	0.00307007	0.0240452	yes	down	12.81	7.86	13.04	4.66	6.85	3.23	11.2367	4.91333
ENSMUST00000109829	ENSMUSG00000020473	Aebp1	AE binding protein 1 [Source:MGI Symbol;Acc:MGI:1197012]	2.23546	1.16057	0.000102999	0.00149005	yes	up	19.19	26.72	21.06	35.39	44.05	68.48	22.3233	49.3067
ENSMUST00000109911	ENSMUSG00000031618	Nr3c2	nuclear receptor subfamily 3, group C, member 2 [Source:MGI Symbol;Acc:MGI:99459]	0.00267987	-8.54362	0.000391523	0.004529	yes	down	0	0.95	1.42	0	0	0	0.79	0
ENSMUST00000109958	ENSMUSG00000079014	Serpina3i	serine (or cysteine) peptidase inhibitor, clade A, member 3I [Source:MGI Symbol;Acc:MGI:2182841]	7.55747	2.9179	5.76377e-13	6.09533e-11	yes	up	0.64	0.68	0.67	3.23	5.5	6.07	0.663333	4.93333
ENSMUST00000110020	ENSMUSG00000021190	Lgmn	legumain [Source:MGI Symbol;Acc:MGI:1330838]	3.74538	1.90511	9.86204e-12	8.15528e-10	yes	up	39.48	48.13	27.26	114.91	130.84	179.22	38.29	141.657
ENSMUST00000110030	ENSMUSG00000027423	Snx5	sorting nexin 5 [Source:MGI Symbol;Acc:MGI:1916428]	2.55152	1.35135	0.00100056	0.00972588	yes	up	13.82	8.79	4.57	21.03	18.92	28.07	9.06	22.6733
ENSMUST00000110039	ENSMUSG00000021451	Sema4d	sema domain, immunoglobulin domain (Ig), transmembrane domain (TM) and short cytoplasmic domain, (semaphorin) 4D [Source:MGI Symbol;Acc:MGI:109244]	4.72796	2.24122	9.10419e-09	4.24281e-07	yes	up	15.07	11.25	6.66	39.38	37.48	76.07	10.9933	50.9767
ENSMUST00000110042	ENSMUSG00000021451	Sema4d	sema domain, immunoglobulin domain (Ig), transmembrane domain (TM) and short cytoplasmic domain, (semaphorin) 4D [Source:MGI Symbol;Acc:MGI:109244]	3.20824	1.68178	0.00067767	0.00707973	yes	up	1.94	1.24	0.73	3.69	4.64	3.98	1.30333	4.10333
ENSMUST00000110066	ENSMUSG00000047415	Gpr68	G protein-coupled receptor 68 [Source:MGI Symbol;Acc:MGI:2441763]	4.29978	2.10426	3.68251e-06	8.55357e-05	yes	up	1.02	1.85	0.91	3.75	4.69	7.55	1.26	5.33
ENSMUST00000110087	ENSMUSG00000037946	Fgd3	FYVE, RhoGEF and PH domain containing 3 [Source:MGI Symbol;Acc:MGI:1353657]	3.17951	1.66881	1.07096e-07	3.79346e-06	yes	up	5.36	4.39	2.83	11.67	11	16.73	4.19333	13.1333
ENSMUST00000110103	ENSMUSG00000038508	Gdf15	growth differentiation factor 15 [Source:MGI Symbol;Acc:MGI:1346047]	7.33425	2.87465	6.80716e-13	7.06291e-11	yes	up	0.79	0.86	0.61	4.42	6.03	5.92	0.753333	5.45667
ENSMUST00000110132	ENSMUSG00000044991	Shld1	shieldin complex subunit 1 [Source:MGI Symbol;Acc:MGI:1920997]	0.317569	-1.65486	0.000631576	0.0066855	yes	down	2.93	2.12	3.19	1.12	0.88	0.59	2.74667	0.863333
ENSMUST00000110171	ENSMUSG00000027338	Prnd	prion like protein doppel [Source:MGI Symbol;Acc:MGI:1346999]	451.778	8.81947	2.27788e-11	1.79912e-09	yes	up	0	0	0	2.12	3.51	2.11	0	2.58
ENSMUST00000110172	ENSMUSG00000027338	Prnd	prion like protein doppel [Source:MGI Symbol;Acc:MGI:1346999]	12.194	3.6081	1.76772e-13	2.0628e-11	yes	up	0.21	0.47	0.55	4.02	3.82	7.05	0.41	4.96333
ENSMUST00000110179	ENSMUSG00000027333	Smox	spermine oxidase [Source:MGI Symbol;Acc:MGI:2445356]	2.86383	1.51794	5.0093e-06	0.000112321	yes	up	7.13	8.2	5.71	13.71	19.33	26.34	7.01333	19.7933
ENSMUST00000110183	ENSMUSG00000027333	Smox	spermine oxidase [Source:MGI Symbol;Acc:MGI:2445356]	7.73748	2.95186	0.00598871	0.040595	yes	up	0.44	0.43	0	1.41	2.28	2.61	0.29	2.1
ENSMUST00000110186	ENSMUSG00000027333	Smox	spermine oxidase [Source:MGI Symbol;Acc:MGI:2445356]	3.17059	1.66475	6.02683e-06	0.000131053	yes	up	3.2	2.53	2.68	6.27	7.31	12.67	2.80333	8.75
ENSMUST00000110189	ENSMUSG00000027333	Smox	spermine oxidase [Source:MGI Symbol;Acc:MGI:2445356]	101.124	6.65999	0.000570658	0.00617195	yes	up	0	0	0	0.85	0.12	0.76	0	0.576667
ENSMUST00000110227	ENSMUSG00000027322	Siglec1	sialic acid binding Ig-like lectin 1, sialoadhesin [Source:MGI Symbol;Acc:MGI:99668]	2.85627	1.51413	3.55319e-06	8.29701e-05	yes	up	0.65	0.58	0.51	2.05	1.47	1.39	0.58	1.63667
ENSMUST00000110253	ENSMUSG00000036469	Marchf1	membrane associated ring-CH-type finger 1 [Source:MGI Symbol;Acc:MGI:1920175]	2.19835	1.13642	0.000408192	0.00468989	yes	up	3.6	1.92	2.08	5.59	5.15	5.65	2.53333	5.46333
ENSMUST00000110254	ENSMUSG00000002020	Ltbp2	latent transforming growth factor beta binding protein 2 [Source:MGI Symbol;Acc:MGI:99502]	4.05824	2.02086	2.88819e-37	3.63029e-34	yes	up	2.83	3.07	3.68	11.88	13.48	13.1	3.19333	12.82
ENSMUST00000110305	ENSMUSG00000022305	Lrp12	low density lipoprotein-related protein 12 [Source:MGI Symbol;Acc:MGI:2443132]	4.26865	2.09378	0.000446048	0.00504837	yes	up	0.34	0.82	0.23	1.99	2.56	1.37	0.463333	1.97333
ENSMUST00000110307	ENSMUSG00000021356	Irf4	interferon regulatory factor 4 [Source:MGI Symbol;Acc:MGI:1096873]	2.96536	1.56821	0.000386209	0.00447826	yes	up	2.1	2.13	0.84	4.01	4.28	6.52	1.69	4.93667
ENSMUST00000110362	ENSMUSG00000022285	Ywhaz	tyrosine 3-monooxygenase/tryptophan 5-monooxygenase activation protein, zeta polypeptide [Source:MGI Symbol;Acc:MGI:109484]	2.21329	1.14619	0.00532715	0.0370454	yes	up	11.71	31.07	19.2	31.23	64.06	42.03	20.66	45.7733
ENSMUST00000110452	ENSMUSG00000069300	H2bc11	H2B clustered histone 11 [Source:MGI Symbol;Acc:MGI:2448388]	6.0891	2.60623	1.4948e-22	5.92438e-20	yes	up	12.53	10.42	15.53	67.73	83.29	84.03	12.8267	78.35
ENSMUST00000110455	ENSMUSG00000062727	H2bc12	H2B clustered histone 12 [Source:MGI Symbol;Acc:MGI:2448399]	6.25739	2.64556	3.93162e-24	1.82067e-21	yes	up	7.86	10.37	11.28	54.78	66.98	62.13	9.83667	61.2967
ENSMUST00000110461	ENSMUSG00000021109	Hif1a	hypoxia inducible factor 1, alpha subunit [Source:MGI Symbol;Acc:MGI:106918]	3.21225	1.68358	0.00040633	0.00467216	yes	up	2.78	4.56	1.86	6.75	7.12	15.38	3.06667	9.75
ENSMUST00000110502	ENSMUSG00000029658	Wdr95	WD40 repeat domain 95 [Source:MGI Symbol;Acc:MGI:1923042]	137.098	7.09906	9.90384e-06	0.000202974	yes	up	0	0	0	0.81	0.33	0.62	0	0.586667
ENSMUST00000110505	ENSMUSG00000066551	Hmgb1	high mobility group box 1 [Source:MGI Symbol;Acc:MGI:96113]	0.464398	-1.10657	9.38008e-12	7.80072e-10	yes	down	163.87	140.41	128.7	67.25	58.34	72.35	144.327	65.98
ENSMUST00000110512	ENSMUSG00000033213	AA467197	expressed sequence AA467197 [Source:MGI Symbol;Acc:MGI:3034182]	23.705	4.56712	1.63216e-07	5.49379e-06	yes	up	0	0.98	0.33	8.18	10.32	13.57	0.436667	10.69
ENSMUST00000110524	ENSMUSG00000027219	Slc28a2	solute carrier family 28 (sodium-coupled nucleoside transporter), member 2 [Source:MGI Symbol;Acc:MGI:1913105]	2.54414	1.34718	0.000229076	0.00290676	yes	up	2.36	1.37	1.83	4.28	3.56	6.02	1.85333	4.62
ENSMUST00000110533	ENSMUSG00000039219	Arid4b	AT rich interactive domain 4B (RBP1-like) [Source:MGI Symbol;Acc:MGI:2137512]	0.407751	-1.29424	0.000533193	0.00584665	yes	down	1.93	2.86	3.4	1.08	0.96	1.28	2.73	1.10667
ENSMUST00000110583	ENSMUSG00000079084	Ccdc82	coiled-coil domain containing 82 [Source:MGI Symbol;Acc:MGI:1913646]	0.486405	-1.03977	0.000262279	0.00325302	yes	down	37.46	27.08	59.19	20.46	18.62	20.05	41.2433	19.71
ENSMUST00000110593	ENSMUSG00000027238	Frmd5	FERM domain containing 5 [Source:MGI Symbol;Acc:MGI:2442557]	0.00271743	-8.52354	8.66074e-09	4.05764e-07	yes	down	0.59	1.21	0.43	0	0	0	0.743333	0
ENSMUST00000110663	ENSMUSG00000022150	Dab2	disabled 2, mitogen-responsive phosphoprotein [Source:MGI Symbol;Acc:MGI:109175]	2.31476	1.21086	3.06756e-05	0.000537226	yes	up	9.88	17.35	14.84	28.74	27.66	39.91	14.0233	32.1033
ENSMUST00000110708	ENSMUSG00000112449	Srp54b	signal recognition particle 54B [Source:MGI Symbol;Acc:MGI:3714357]	117.303	6.8741	4.34587e-12	3.86238e-10	yes	up	0	0.1	0	1.88	4.93	4.56	0.0333333	3.79
ENSMUST00000110817	ENSMUSG00000027315	Spint1	serine protease inhibitor, Kunitz type 1 [Source:MGI Symbol;Acc:MGI:1338033]	4.37859	2.13047	0.00541944	0.037552	yes	up	0.95	4.83	1.37	14.17	14.28	3.02	2.38333	10.49
ENSMUST00000110831	ENSMUSG00000079144	A130010J15Rik	RIKEN cDNA A130010J15 gene [Source:MGI Symbol;Acc:MGI:2441776]	2.31259	1.20951	0.00282986	0.0225288	yes	up	1.24	1.1	0.71	2.07	2.18	2.7	1.01667	2.31667
ENSMUST00000110865	ENSMUSG00000056413	Adap1	ArfGAP with dual PH domains 1 [Source:MGI Symbol;Acc:MGI:2442201]	3.23978	1.69589	1.23378e-08	5.54986e-07	yes	up	4.83	3.56	3.31	11.09	10.05	16.07	3.9	12.4033
ENSMUST00000110883	ENSMUSG00000036817	Sun1	Sad1 and UNC84 domain containing 1 [Source:MGI Symbol;Acc:MGI:1924303]	0.447348	-1.16053	0.00544317	0.037663	yes	down	12.66	17.19	9.61	5.35	9.15	3.16	13.1533	5.88667
ENSMUST00000110920	ENSMUSG00000037624	Kcnk2	potassium channel, subfamily K, member 2 [Source:MGI Symbol;Acc:MGI:109366]	0.437067	-1.19407	8.2144e-08	3.00355e-06	yes	down	9.51	7.76	9.48	4.65	3.45	3.39	8.91667	3.83
ENSMUST00000110959	ENSMUSG00000037017	Zscan21	zinc finger and SCAN domain containing 21 [Source:MGI Symbol;Acc:MGI:99182]	0.4121	-1.27893	0.000928716	0.00913419	yes	down	5.13	2.78	5.18	1.71	1.34	2.23	4.36333	1.76
ENSMUST00000110978	ENSMUSG00000066684	Pilrb1	paired immunoglobin-like type 2 receptor beta 1 [Source:MGI Symbol;Acc:MGI:2450532]	2.63113	1.39568	0.000287274	0.00350862	yes	up	2.93	2.99	2.16	5.36	6.86	8.74	2.69333	6.98667
ENSMUST00000111026	ENSMUSG00000041644	Slc5a12	solute carrier family 5 (sodium/glucose cotransporter), member 12 [Source:MGI Symbol;Acc:MGI:2138890]	0.300174	-1.73613	8.83643e-08	3.19164e-06	yes	down	2.34	3.22	3.47	0.93	1.03	0.72	3.01	0.893333
ENSMUST00000111080	ENSMUSG00000004849	Ap1s1	adaptor protein complex AP-1, sigma 1 [Source:MGI Symbol;Acc:MGI:1098244]	2.02055	1.01475	3.07645e-13	3.40912e-11	yes	up	21.47	21.86	18.99	38.64	42.38	43.29	20.7733	41.4367
ENSMUST00000111117	ENSMUSG00000026490	Cdc42bpa	CDC42 binding protein kinase alpha [Source:MGI Symbol;Acc:MGI:2441841]	0.464289	-1.1069	2.45646e-07	7.92862e-06	yes	down	20.59	30.68	28.25	11.51	14.56	10.62	26.5067	12.23
ENSMUST00000111183	ENSMUSG00000010914	Pdhx	pyruvate dehydrogenase complex, component X [Source:MGI Symbol;Acc:MGI:1351627]	0.397355	-1.3315	0.00703796	0.0459378	yes	down	2.15	1.94	1.35	0.61	0.56	0.99	1.81333	0.72
ENSMUST00000111190	ENSMUSG00000005087	Cd44	CD44 antigen [Source:MGI Symbol;Acc:MGI:88338]	9.10862	3.18723	0.00204124	0.0172593	yes	up	0.36	0.5	0	2.82	2.89	1.85	0.286667	2.52
ENSMUST00000111191	ENSMUSG00000005087	Cd44	CD44 antigen [Source:MGI Symbol;Acc:MGI:88338]	3.42605	1.77655	0.000725638	0.00748663	yes	up	2	5.01	1.52	7.72	12.16	9.24	2.84333	9.70667
ENSMUST00000111192	ENSMUSG00000005087	Cd44	CD44 antigen [Source:MGI Symbol;Acc:MGI:88338]	5.06474	2.34049	3.73788e-05	0.000636133	yes	up	2.5	3.5	0.73	10.8	13.74	9.26	2.24333	11.2667
ENSMUST00000111194	ENSMUSG00000005087	Cd44	CD44 antigen [Source:MGI Symbol;Acc:MGI:88338]	2.81681	1.49406	2.08162e-10	1.35669e-08	yes	up	55.54	48.29	39.69	112.19	114.19	171.39	47.84	132.59
ENSMUST00000111214	ENSMUSG00000073489	Ifi204	interferon activated gene 204 [Source:MGI Symbol;Acc:MGI:96429]	11.75	3.55459	5.30267e-18	1.26765e-15	yes	up	6.04	4.44	2.59	33.33	42.48	74.76	4.35667	50.19
ENSMUST00000111266	ENSMUSG00000068735	Trp53i11	transformation related protein 53 inducible protein 11 [Source:MGI Symbol;Acc:MGI:2670995]	3.01539	1.59234	1.61526e-05	0.000308153	yes	up	5.66	7.42	2.94	14.58	15.09	18.05	5.34	15.9067
ENSMUST00000111275	ENSMUSG00000015950	Ncf1	neutrophil cytosolic factor 1 [Source:MGI Symbol;Acc:MGI:97283]	2.64696	1.40434	1.5985e-08	6.97649e-07	yes	up	26.21	25.89	18.2	52.59	53.35	77.38	23.4333	61.1067
ENSMUST00000111276	ENSMUSG00000038179	Slamf7	SLAM family member 7 [Source:MGI Symbol;Acc:MGI:1922595]	19.3375	4.27333	0.000473738	0.00531858	yes	up	1.05	0	0.06	4.37	6.33	9.94	0.37	6.88
ENSMUST00000111278	ENSMUSG00000068742	Cry2	cryptochrome 2 (photolyase-like) [Source:MGI Symbol;Acc:MGI:1270859]	0.439142	-1.18724	0.00640409	0.0426407	yes	down	5.67	6.41	5.11	2.66	3.6	1.25	5.73	2.50333
ENSMUST00000111308	ENSMUSG00000025534	Gusb	glucuronidase, beta [Source:MGI Symbol;Acc:MGI:95872]	2.17845	1.1233	0.00307947	0.024093	yes	up	1.61	2.51	1.91	3.78	3.59	5.64	2.01	4.33667
ENSMUST00000111315	ENSMUSG00000006403	Adamts4	a disintegrin-like and metallopeptidase (reprolysin type) with thrombospondin type 1 motif, 4 [Source:MGI Symbol;Acc:MGI:1339949]	79.0323	6.30437	5.5465e-13	5.89389e-11	yes	up	0.35	0.05	0.03	4.71	8.73	18.07	0.143333	10.5033
ENSMUST00000111372	ENSMUSG00000040687	Madd	MAP-kinase activating death domain [Source:MGI Symbol;Acc:MGI:2444672]	2.38535	1.2542	5.45202e-11	3.99086e-09	yes	up	4.8	3.66	4.83	9.61	9.69	11.92	4.43	10.4067
ENSMUST00000111416	ENSMUSG00000040612	Ildr2	immunoglobulin-like domain containing receptor 2 [Source:MGI Symbol;Acc:MGI:1196370]	3.07464	1.62042	1.60768e-06	4.18005e-05	yes	up	2.16	2.77	1.34	4.72	7.16	7.24	2.09	6.37333
ENSMUST00000111442	ENSMUSG00000079227	Ccr5	chemokine (C-C motif) receptor 5 [Source:MGI Symbol;Acc:MGI:107182]	3.6965	1.88616	4.24439e-12	3.77982e-10	yes	up	2.89	2.37	2.17	7.43	7.5	12.06	2.47667	8.99667
ENSMUST00000111510	ENSMUSG00000040170	Fmo2	flavin containing monooxygenase 2 [Source:MGI Symbol;Acc:MGI:1916776]	0.48639	-1.03982	0.00062989	0.00667086	yes	down	39.58	33.56	43.3	22.68	22.47	10.87	38.8133	18.6733
ENSMUST00000111525	ENSMUSG00000026692	Fmo4	flavin containing monooxygenase 4 [Source:MGI Symbol;Acc:MGI:2429497]	0.237929	-2.07139	6.71512e-06	0.000144036	yes	down	1.51	2.06	2	0.46	0.59	0.28	1.85667	0.443333
ENSMUST00000111548	ENSMUSG00000039958	Etfbkmt	electron transfer flavoprotein beta subunit lysine methyltransferase [Source:MGI Symbol;Acc:MGI:2443575]	0.00499301	-7.64587	0.00345245	0.0263275	yes	down	0	2.7	1.09	0	0	0	1.26333	0
ENSMUST00000111601	ENSMUSG00000075224	Lrrc55	leucine rich repeat containing 55 [Source:MGI Symbol;Acc:MGI:2685197]	14.3731	3.8453	5.26447e-06	0.000117029	yes	up	0.13	0.08	0.02	0.8	0.84	1.58	0.0766667	1.07333
ENSMUST00000111625	ENSMUSG00000027075	Slc43a1	solute carrier family 43, member 1 [Source:MGI Symbol;Acc:MGI:1931352]	229.997	7.84547	0.0020673	0.0174562	yes	up	0	0	0	0	0.85	2.1	0	0.983333
ENSMUST00000111665	ENSMUSG00000050043	Tmx2	thioredoxin-related transmembrane protein 2 [Source:MGI Symbol;Acc:MGI:1914208]	203.659	7.67001	4.01803e-06	9.24503e-05	yes	up	0	0	0	1.9	0.55	0.42	0	0.956667
ENSMUST00000111688	ENSMUSG00000034101	Ctnnd1	catenin (cadherin associated protein), delta 1 [Source:MGI Symbol;Acc:MGI:105100]	0.0347431	-4.84713	0.00512956	0.0359568	yes	down	0.81	0.07	2.34	0	0	0.11	1.07333	0.0366667
ENSMUST00000111703	ENSMUSG00000030256	Bhlhe41	basic helix-loop-helix family, member e41 [Source:MGI Symbol;Acc:MGI:1930704]	3.4663	1.7934	0.000326183	0.00389199	yes	up	2.84	2.93	1.8	7.23	6.28	12.27	2.52333	8.59333
ENSMUST00000111708	ENSMUSG00000054966	Lmntd1	lamin tail domain containing 1 [Source:MGI Symbol;Acc:MGI:1921321]	0.325328	-1.62004	0.00138057	0.0126411	yes	down	1.7	1.4	1.36	0.48	0.52	0.44	1.48667	0.48
ENSMUST00000111830	ENSMUSG00000027016	Zfp385b	zinc finger protein 385B [Source:MGI Symbol;Acc:MGI:2444734]	2.22493	1.15376	0.000337564	0.00400282	yes	up	3.37	3.26	1.86	6.8	5.68	6.08	2.83	6.18667
ENSMUST00000111881	ENSMUSG00000025225	Nfkb2	nuclear factor of kappa light polypeptide gene enhancer in B cells 2, p49/p100 [Source:MGI Symbol;Acc:MGI:1099800]	2.10906	1.0766	7.23848e-09	3.46133e-07	yes	up	12.44	9.39	10.92	20.5	21.26	26.23	10.9167	22.6633
ENSMUST00000111955	ENSMUSG00000063506	Arhgap22	Rho GTPase activating protein 22 [Source:MGI Symbol;Acc:MGI:2443418]	0.329081	-1.60348	0.0031878	0.0247469	yes	down	4.42	3.27	2.59	1.78	0.96	0.57	3.42667	1.10333
ENSMUST00000112053	ENSMUSG00000049734	Trex1	three prime repair exonuclease 1 [Source:MGI Symbol;Acc:MGI:1328317]	5.69304	2.5092	6.08181e-12	5.22572e-10	yes	up	13.92	14.31	6.65	51.8	58.41	85.47	11.6267	65.2267
ENSMUST00000112059	ENSMUSG00000025647	Shisa5	shisa family member 5 [Source:MGI Symbol;Acc:MGI:1915044]	2.00032	1.00023	7.69947e-07	2.19096e-05	yes	up	47.33	35.17	30.11	71.57	70.36	79.84	37.5367	73.9233
ENSMUST00000112076	ENSMUSG00000079293	Clec7a	C-type lectin domain family 7, member a [Source:MGI Symbol;Acc:MGI:1861431]	8.19235	3.03428	1.31243e-17	2.94579e-15	yes	up	25.74	20.64	15.85	129.83	113.62	256.25	20.7433	166.567
ENSMUST00000112082	ENSMUSG00000030158	Clec12b	C-type lectin domain family 12, member B [Source:MGI Symbol;Acc:MGI:1918433]	0.00372445	-8.06876	2.17205e-07	7.09917e-06	yes	down	1.54	0.89	2.99	0	0	0	1.80667	0
ENSMUST00000112090	ENSMUSG00000009013	Dynll1	dynein light chain LC8-type 1 [Source:MGI Symbol;Acc:MGI:1861457]	2.93701	1.55435	0.00166686	0.0146661	yes	up	9.02	25.9	35.46	67.86	87.52	50.88	23.46	68.7533
ENSMUST00000112143	ENSMUSG00000041827	Oasl1	2'-5' oligoadenylate synthetase-like 1 [Source:MGI Symbol;Acc:MGI:2180849]	11.1175	3.47476	2.80656e-24	1.32762e-21	yes	up	2.99	2.16	1.7	17.97	23.16	33.6	2.28333	24.91
ENSMUST00000112164	ENSMUSG00000044583	Tlr7	toll-like receptor 7 [Source:MGI Symbol;Acc:MGI:2176882]	6.97669	2.80254	4.71007e-05	0.000775197	yes	up	0.51	0.36	0.07	1.67	1.98	2.78	0.313333	2.14333
ENSMUST00000112210	ENSMUSG00000021948	Prkcd	protein kinase C, delta [Source:MGI Symbol;Acc:MGI:97598]	2.32926	1.21987	2.00368e-09	1.05566e-07	yes	up	44.8	34.81	32.43	79.08	75.29	102.29	37.3467	85.5533
ENSMUST00000112221	ENSMUSG00000030346	Rad51ap1	RAD51 associated protein 1 [Source:MGI Symbol;Acc:MGI:1098224]	2.98621	1.57832	0.00667495	0.0440887	yes	up	0.38	0.27	0.41	1.25	0.96	0.9	0.353333	1.03667
ENSMUST00000112253	ENSMUSG00000001930	Vwf	Von Willebrand factor [Source:MGI Symbol;Acc:MGI:98941]	0.273437	-1.87072	0.00194481	0.01661	yes	down	1.35	2.16	3.68	0.56	0.45	0.94	2.39667	0.65
ENSMUST00000112314	ENSMUSG00000038344	Txlng	taxilin gamma [Source:MGI Symbol;Acc:MGI:3590652]	0.498174	-1.00528	0.000237312	0.00299314	yes	down	6.26	10	9.59	3.63	4.85	4.31	8.61667	4.26333
ENSMUST00000112326	ENSMUSG00000031353	Rbbp7	retinoblastoma binding protein 7, chromatin remodeling factor [Source:MGI Symbol;Acc:MGI:1194910]	123.12	6.94393	0.00110122	0.0105157	yes	up	0	0	0.06	4.08	6.05	0	0.02	3.37667
ENSMUST00000112331	ENSMUSG00000021870	Slmap	sarcolemma associated protein [Source:MGI Symbol;Acc:MGI:1933549]	0.486435	-1.03968	0.000209435	0.00269249	yes	down	7.87	8.51	5.14	3.23	4.11	3.03	7.17333	3.45667
ENSMUST00000112346	ENSMUSG00000034780	B3galt1	UDP-Gal:betaGlcNAc beta 1,3-galactosyltransferase, polypeptide 1 [Source:MGI Symbol;Acc:MGI:1349403]	0.377097	-1.40699	0.00518387	0.0362681	yes	down	0.44	0.85	0.69	0.23	0.23	0.28	0.66	0.246667
ENSMUST00000112357	ENSMUSG00000079330	Lemd1	LEM domain containing 1 [Source:MGI Symbol;Acc:MGI:1922403]	185.639	7.53636	1.2901e-06	3.45018e-05	yes	up	0	0	0	3.74	1.35	1.99	0	2.36
ENSMUST00000112376	ENSMUSG00000031295	Phka2	phosphorylase kinase alpha 2 [Source:MGI Symbol;Acc:MGI:97577]	0.205307	-2.28415	7.50919e-05	0.00114745	yes	down	1.23	0.79	1.1	0.26	0.22	0.16	1.04	0.213333
ENSMUST00000112377	ENSMUSG00000031295	Phka2	phosphorylase kinase alpha 2 [Source:MGI Symbol;Acc:MGI:97577]	2.11502	1.08067	0.000403872	0.00465119	yes	up	2.15	1.79	2.23	3.27	3.94	5.64	2.05667	4.28333
ENSMUST00000112384	ENSMUSG00000025290	Rps24	ribosomal protein S24 [Source:MGI Symbol;Acc:MGI:98147]	2.68892	1.42703	3.95723e-06	9.11468e-05	yes	up	384.36	670	327.25	1004.3	1013.72	1616.49	460.537	1211.5
ENSMUST00000112484	ENSMUSG00000004266	Ptpn6	protein tyrosine phosphatase, non-receptor type 6 [Source:MGI Symbol;Acc:MGI:96055]	2.82198	1.49671	1.86393e-05	0.000350277	yes	up	45.76	30.68	19.22	81.93	68.65	114.04	31.8867	88.2067
ENSMUST00000112493	ENSMUSG00000031309	Rps6ka3	ribosomal protein S6 kinase polypeptide 3 [Source:MGI Symbol;Acc:MGI:104557]	2.33963	1.22628	0.00532406	0.037031	yes	up	0.93	0.84	0.54	1.19	2.35	1.82	0.77	1.78667
ENSMUST00000112502	ENSMUSG00000064289	Tank	TRAF family member-associated Nf-kappa B activator [Source:MGI Symbol;Acc:MGI:107676]	3.96814	1.98846	1.18112e-08	5.34577e-07	yes	up	4.88	2.92	3.03	10.57	12.92	18.75	3.61	14.08
ENSMUST00000112533	ENSMUSG00000026980	Ly75	lymphocyte antigen 75 [Source:MGI Symbol;Acc:MGI:106662]	2.46977	1.30438	1.72276e-12	1.63339e-10	yes	up	5.25	6	4.76	13.19	11.53	14.25	5.33667	12.99
ENSMUST00000112554	ENSMUSG00000023349	Clec4n	C-type lectin domain family 4, member n [Source:MGI Symbol;Acc:MGI:1861231]	10.9885	3.45792	7.69171e-12	6.4824e-10	yes	up	0.77	1.89	1.79	10.3	15.01	22.69	1.48333	16
ENSMUST00000112576	ENSMUSG00000016498	Pdcd1lg2	programmed cell death 1 ligand 2 [Source:MGI Symbol;Acc:MGI:1930125]	4.93788	2.30389	7.04946e-05	0.00108931	yes	up	1.11	0.64	0.44	2.93	2.6	5.2	0.73	3.57667
ENSMUST00000112585	ENSMUSG00000040613	Apobec1	apolipoprotein B mRNA editing enzyme, catalytic polypeptide 1 [Source:MGI Symbol;Acc:MGI:103298]	2.60917	1.38359	9.91801e-06	0.00020313	yes	up	14.98	10.97	9.23	26.03	23.19	40.81	11.7267	30.01
ENSMUST00000112632	ENSMUSG00000026824	Kcnj3	potassium inwardly-rectifying channel, subfamily J, member 3 [Source:MGI Symbol;Acc:MGI:104742]	0.29901	-1.74174	0.00772045	0.0493169	yes	down	0.86	1.7	0.84	0.14	0.48	0.4	1.13333	0.34
ENSMUST00000112669	ENSMUSG00000033111	3830406C13Rik	RIKEN cDNA 3830406C13 gene [Source:MGI Symbol;Acc:MGI:1917937]	334.449	8.38564	0.000536931	0.00587885	yes	up	0.01	0	0	2.11	0	2.16	0.00333333	1.42333
ENSMUST00000112746	ENSMUSG00000029304	Spp1	secreted phosphoprotein 1 [Source:MGI Symbol;Acc:MGI:98389]	23.2834	4.54123	0.0030746	0.0240635	yes	up	0.37	0	0	1.07	2.32	4.66	0.123333	2.68333
ENSMUST00000112747	ENSMUSG00000029304	Spp1	secreted phosphoprotein 1 [Source:MGI Symbol;Acc:MGI:98389]	11.9401	3.57775	0.00157452	0.0140418	yes	up	0	1.15	0.56	2.94	4.54	12.94	0.57	6.80667
ENSMUST00000112748	ENSMUSG00000029304	Spp1	secreted phosphoprotein 1 [Source:MGI Symbol;Acc:MGI:98389]	23.4497	4.5515	8.54117e-24	3.75752e-21	yes	up	2.55	2.09	1.19	29.57	33.16	70.68	1.94333	44.47
ENSMUST00000112848	ENSMUSG00000046709	Mapk10	mitogen-activated protein kinase 10 [Source:MGI Symbol;Acc:MGI:1346863]	0.334222	-1.58112	1.20891e-05	0.000241436	yes	down	0.91	1.05	0.7	0.27	0.32	0.3	0.886667	0.296667
ENSMUST00000112866	ENSMUSG00000061353	Cxcl12	chemokine (C-X-C motif) ligand 12 [Source:MGI Symbol;Acc:MGI:103556]	5.24882	2.39199	1.2898e-13	1.51717e-11	yes	up	19.67	22.56	25.12	77.23	98.15	173.1	22.45	116.16
ENSMUST00000112871	ENSMUSG00000061353	Cxcl12	chemokine (C-X-C motif) ligand 12 [Source:MGI Symbol;Acc:MGI:103556]	2.32439	1.21685	0.000104176	0.00150263	yes	up	38.92	41.8	28.21	58.09	72.07	119.47	36.31	83.21
ENSMUST00000112886	ENSMUSG00000037784	Dzip1l	DAZ interacting protein 1-like [Source:MGI Symbol;Acc:MGI:1919757]	4.23314	2.08173	2.41594e-06	5.96098e-05	yes	up	0.41	0.4	0.71	1.89	2.93	1.55	0.506667	2.12333
ENSMUST00000112895	ENSMUSG00000026749	Nek6	NIMA (never in mitosis gene a)-related expressed kinase 6 [Source:MGI Symbol;Acc:MGI:1891638]	3.43107	1.77866	2.54558e-07	8.18025e-06	yes	up	10.09	7.43	5.26	21.68	20.99	34.04	7.59333	25.57
ENSMUST00000112902	ENSMUSG00000026749	Nek6	NIMA (never in mitosis gene a)-related expressed kinase 6 [Source:MGI Symbol;Acc:MGI:1891638]	2.85431	1.51314	3.95788e-13	4.27316e-11	yes	up	4.47	5.79	6.21	15.08	14.44	16.93	5.49	15.4833
ENSMUST00000112920	ENSMUSG00000035437	Rabgap1	RAB GTPase activating protein 1 [Source:MGI Symbol;Acc:MGI:2385139]	0.455671	-1.13394	4.20781e-06	9.62633e-05	yes	down	15.85	16.59	10.05	5.77	6.63	6.75	14.1633	6.38333
ENSMUST00000112935	ENSMUSG00000032456	Nmnat3	nicotinamide nucleotide adenylyltransferase 3 [Source:MGI Symbol;Acc:MGI:1921330]	3.04712	1.60745	0.000777356	0.0078998	yes	up	0.56	1.1	0.74	2.54	1.79	2.88	0.8	2.40333
ENSMUST00000112961	ENSMUSG00000026890	Lhx6	LIM homeobox protein 6 [Source:MGI Symbol;Acc:MGI:1306803]	0.00348534	-8.16449	0.00286548	0.0227588	yes	down	0	2	0.09	0	0	0	0.696667	0
ENSMUST00000113026	ENSMUSG00000031438	Rnf128	ring finger protein 128 [Source:MGI Symbol;Acc:MGI:1914139]	16.427	4.038	7.43433e-24	3.30362e-21	yes	up	0.52	0.69	0.94	9.49	8.85	16.59	0.716667	11.6433
ENSMUST00000113038	ENSMUSG00000001228	Uhrf1	ubiquitin-like, containing PHD and RING finger domains, 1 [Source:MGI Symbol;Acc:MGI:1338889]	308.886	8.27093	6.16071e-09	2.98818e-07	yes	up	0	0	0	1.12	1.2	0.49	0	0.936667
ENSMUST00000113039	ENSMUSG00000001228	Uhrf1	ubiquitin-like, containing PHD and RING finger domains, 1 [Source:MGI Symbol;Acc:MGI:1338889]	3.35657	1.74699	3.8512e-05	0.00065214	yes	up	1.54	0.73	2.23	4.44	5.62	4.88	1.5	4.98
ENSMUST00000113059	ENSMUSG00000032363	Adamts7	a disintegrin-like and metallopeptidase (reprolysin type) with thrombospondin type 1 motif, 7 [Source:MGI Symbol;Acc:MGI:1347346]	3.89478	1.96154	0.00236922	0.0194784	yes	up	0.98	1.15	0.32	1.89	1.96	5.53	0.816667	3.12667
ENSMUST00000113083	ENSMUSG00000034842	Art3	ADP-ribosyltransferase 3 [Source:MGI Symbol;Acc:MGI:1202729]	0.244144	-2.0342	3.47896e-05	0.000598797	yes	down	3.15	4.19	5.97	0.74	0.96	1.51	4.43667	1.07
ENSMUST00000113093	ENSMUSG00000029417	Cxcl9	chemokine (C-X-C motif) ligand 9 [Source:MGI Symbol;Acc:MGI:1352449]	67.8925	6.08518	3.88409e-39	5.51202e-36	yes	up	0.35	0.33	0.4	14.41	18.36	39.65	0.36	24.14
ENSMUST00000113237	ENSMUSG00000023992	Trem2	triggering receptor expressed on myeloid cells 2 [Source:MGI Symbol;Acc:MGI:1913150]	32.3674	5.01647	6.13932e-08	2.31501e-06	yes	up	0.86	0.26	0	8.3	10.14	17.19	0.373333	11.8767
ENSMUST00000113263	ENSMUSG00000023991	Foxp4	forkhead box P4 [Source:MGI Symbol;Acc:MGI:1921373]	142.411	7.15391	0.00780064	0.0497209	yes	up	0	0	0	0.97	0	0.44	0	0.47
ENSMUST00000113306	ENSMUSG00000079445	B3gnt7	UDP-GlcNAc:betaGal beta-1,3-N-acetylglucosaminyltransferase 7 [Source:MGI Symbol;Acc:MGI:2384394]	2.0332	1.02375	0.000110037	0.00157667	yes	up	7.14	7.52	4.84	14.16	11.04	13.83	6.5	13.01
ENSMUST00000113314	ENSMUSG00000029273	Sult1d1	sulfotransferase family 1D, member 1 [Source:MGI Symbol;Acc:MGI:1926341]	0.321031	-1.63922	0.00107989	0.0103504	yes	down	8.32	9	12.2	4.59	3.6	1.18	9.84	3.12333
ENSMUST00000113355	ENSMUSG00000030064	Frmd4b	FERM domain containing 4B [Source:MGI Symbol;Acc:MGI:2141794]	0.476724	-1.06877	3.14619e-06	7.46549e-05	yes	down	23.94	23.52	26.81	11.78	15.11	8.24	24.7567	11.71
ENSMUST00000113437	ENSMUSG00000026166	Ccl20	chemokine (C-C motif) ligand 20 [Source:MGI Symbol;Acc:MGI:1329031]	12.383	3.63029	0.000228084	0.00289668	yes	up	0	0.48	0.54	6.32	2.93	3.51	0.34	4.25333
ENSMUST00000113440	ENSMUSG00000047810	Ccdc88b	coiled-coil domain containing 88B [Source:MGI Symbol;Acc:MGI:1925567]	2.16277	1.11288	1.25064e-05	0.000247759	yes	up	4.77	2.77	3.29	7.02	7.37	8.64	3.61	7.67667
ENSMUST00000113447	ENSMUSG00000030020	Prickle2	prickle planar cell polarity protein 2 [Source:MGI Symbol;Acc:MGI:1925144]	0.496427	-1.01035	9.44845e-08	3.3794e-06	yes	down	31.16	41.4	28.83	15.99	18.02	15.93	33.7967	16.6467
ENSMUST00000113463	ENSMUSG00000005893	Nr2c2	nuclear receptor subfamily 2, group C, member 2 [Source:MGI Symbol;Acc:MGI:1352466]	2.25663	1.17417	4.51766e-06	0.000102446	yes	up	3.01	3.35	3.9	6.62	9.52	6.86	3.42	7.66667
ENSMUST00000113472	ENSMUSG00000032946	Rasgrp2	RAS, guanyl releasing protein 2 [Source:MGI Symbol;Acc:MGI:1333849]	0.484459	-1.04555	0.00431432	0.031377	yes	down	5.5	3.76	6.94	3.03	2.81	1.89	5.4	2.57667
ENSMUST00000113498	ENSMUSG00000064080	Fbln2	fibulin 2 [Source:MGI Symbol;Acc:MGI:95488]	2.73155	1.44972	0.000332854	0.00395871	yes	up	4.7	7.32	5.11	9.32	12.64	24.29	5.71	15.4167
ENSMUST00000113507	ENSMUSG00000029233	Srd5a3	steroid 5 alpha-reductase 3 [Source:MGI Symbol;Acc:MGI:1930252]	0.00456778	-7.77429	0.00320128	0.0248428	yes	down	0	3.49	0.74	0	0	0	1.41	0
ENSMUST00000113560	ENSMUSG00000075415	Fnbp1	formin binding protein 1 [Source:MGI Symbol;Acc:MGI:109606]	0.486921	-1.03824	5.39186e-05	0.000866975	yes	down	9.8	7.82	9.34	5.55	4.19	3.18	8.98667	4.30667
ENSMUST00000113592	ENSMUSG00000039476	Prrx2	paired related homeobox 2 [Source:MGI Symbol;Acc:MGI:98218]	5.6956	2.50985	0.000612723	0.0065201	yes	up	0.73	0.26	0.78	2.4	2.25	5.29	0.59	3.31333
ENSMUST00000113603	ENSMUSG00000039515	Ptpa	protein phosphatase 2 protein activator [Source:MGI Symbol;Acc:MGI:1346006]	0.234217	-2.09408	0.00589093	0.040099	yes	down	0.57	0.56	0.41	0.13	0.11	0.12	0.513333	0.12
ENSMUST00000113654	ENSMUSG00000007476	Lrrc8a	leucine rich repeat containing 8A VRAC subunit A [Source:MGI Symbol;Acc:MGI:2652847]	0.119768	-3.06169	0.0075704	0.0485768	yes	down	1.44	1.03	2.26	0	0.38	0.18	1.57667	0.186667
ENSMUST00000113684	ENSMUSG00000032366	Tpm1	tropomyosin 1, alpha [Source:MGI Symbol;Acc:MGI:98809]	87.2041	6.44632	0.000664989	0.00697374	yes	up	0	0	0	0.42	1.11	2.17	0	1.23333
ENSMUST00000113719	ENSMUSG00000057738	Sptan1	spectrin alpha, non-erythrocytic 1 [Source:MGI Symbol;Acc:MGI:98386]	0.221066	-2.17745	3.13587e-07	9.88933e-06	yes	down	2.33	1.35	2.09	0.23	0.47	0.56	1.92333	0.42
ENSMUST00000113724	ENSMUSG00000070780	Rbm47	RNA binding motif protein 47 [Source:MGI Symbol;Acc:MGI:2384294]	4.36754	2.12682	0.000558315	0.00606318	yes	up	2.14	1.17	0.37	5.83	4.64	5.26	1.22667	5.24333
ENSMUST00000113899	ENSMUSG00000068323	Slc4a5	solute carrier family 4, sodium bicarbonate cotransporter, member 5 [Source:MGI Symbol;Acc:MGI:2443220]	0.0870089	-3.52269	0.000755051	0.00772488	yes	down	1.55	0.81	2.25	0.19	0.2	0	1.53667	0.13
ENSMUST00000113930	ENSMUSG00000024563	Smad2	SMAD family member 2 [Source:MGI Symbol;Acc:MGI:108051]	4.70463	2.23408	1.12772e-09	6.2015e-08	yes	up	1.57	3.16	3.21	10.9	12.91	13.43	2.64667	12.4133
ENSMUST00000113976	ENSMUSG00000025058	Tasl	TLR adaptor interacting with endolysosomal SLC15A4 [Source:MGI Symbol;Acc:MGI:1918648]	2.29463	1.19826	0.000600312	0.00642626	yes	up	1.85	1.33	1.21	2.9	2.68	4.32	1.46333	3.3
ENSMUST00000114071	ENSMUSG00000056737	Capg	capping protein (actin filament), gelsolin-like [Source:MGI Symbol;Acc:MGI:1098259]	9.23363	3.2069	7.82843e-12	6.58502e-10	yes	up	8.3	4.21	2.57	33.89	37.65	64.93	5.02667	45.49
ENSMUST00000114132	ENSMUSG00000027520	Zdbf2	zinc finger, DBF-type containing 2 [Source:MGI Symbol;Acc:MGI:1921134]	69.508	6.11911	0.00108719	0.0104088	yes	up	0	0	0	0.04	0.09	0.04	0	0.0566667
ENSMUST00000114212	ENSMUSG00000079543	Igkv13-85	immunoglobulin kappa chain variable 13-85 [Source:MGI Symbol;Acc:MGI:4439827]	10.7742	3.4295	0.001683	0.0147815	yes	up	1.4	2.33	0	15.4	6.59	14.65	1.24333	12.2133
ENSMUST00000114224	ENSMUSG00000036402	Gng12	guanine nucleotide binding protein (G protein), gamma 12 [Source:MGI Symbol;Acc:MGI:1336171]	65.8249	6.04056	0.00201165	0.0170649	yes	up	0	0	0	2.26	0.93	0.72	0	1.30333
ENSMUST00000114229	ENSMUSG00000022865	Cxadr	coxsackie virus and adenovirus receptor [Source:MGI Symbol;Acc:MGI:1201679]	4.01243	2.00448	7.64009e-08	2.81029e-06	yes	up	1.99	2.06	2.46	11.89	6.57	7.29	2.17	8.58333
ENSMUST00000114232	ENSMUSG00000079547	H2-DMb1	histocompatibility 2, class II, locus Mb1 [Source:MGI Symbol;Acc:MGI:95922]	2.15514	1.10778	3.61967e-07	1.12299e-05	yes	up	47.47	56.97	35.51	96.67	93.18	107.82	46.65	99.2233
ENSMUST00000114236	ENSMUSG00000044162	Tnip3	TNFAIP3 interacting protein 3 [Source:MGI Symbol;Acc:MGI:3041165]	4.23738	2.08317	1.39797e-05	0.000272368	yes	up	0.48	0.48	0.22	1.34	1.6	2	0.393333	1.64667
ENSMUST00000114239	ENSMUSG00000022876	Samsn1	SAM domain, SH3 domain and nuclear localization signals, 1 [Source:MGI Symbol;Acc:MGI:1914992]	4.65866	2.21992	9.71823e-13	9.67272e-11	yes	up	7.44	7.74	5.66	24.99	26.19	44.4	6.94667	31.86
ENSMUST00000114284	ENSMUSG00000029101	Rgs12	regulator of G-protein signaling 12 [Source:MGI Symbol;Acc:MGI:1918979]	0.290898	-1.78142	0.000274667	0.00337998	yes	down	4.64	2.83	8.3	1.49	2.09	0.96	5.25667	1.51333
ENSMUST00000114292	ENSMUSG00000064115	Cadm2	cell adhesion molecule 2 [Source:MGI Symbol;Acc:MGI:2442722]	0.225547	-2.1485	0.000355489	0.00417709	yes	down	0.19	0.31	0.2	0.05	0.07	0.04	0.233333	0.0533333
ENSMUST00000114353	ENSMUSG00000031392	Irak1	interleukin-1 receptor-associated kinase 1 [Source:MGI Symbol;Acc:MGI:107420]	362.402	8.50145	0.00049503	0.00550084	yes	up	0	0	0	4.98	1.29	0	0	2.09
ENSMUST00000114426	ENSMUSG00000037313	Tacc3	transforming, acidic coiled-coil containing protein 3 [Source:MGI Symbol;Acc:MGI:1341163]	4.08103	2.02893	1.45218e-08	6.41424e-07	yes	up	0.97	1.5	1.58	6	6.35	4.14	1.35	5.49667
ENSMUST00000114432	ENSMUSG00000036893	Ehmt1	euchromatic histone methyltransferase 1 [Source:MGI Symbol;Acc:MGI:1924933]	15.5484	3.95869	0.00640503	0.0426407	yes	up	0	0	0.17	0.67	0.67	1.27	0.0566667	0.87
ENSMUST00000114439	ENSMUSG00000038301	Snx10	sorting nexin 10 [Source:MGI Symbol;Acc:MGI:1919232]	3.34691	1.74283	0.000862825	0.00862492	yes	up	4.56	2.09	6.22	11.77	10.42	20.19	4.29	14.1267
ENSMUST00000114474	ENSMUSG00000032068	Plet1	placenta expressed transcript 1 [Source:MGI Symbol;Acc:MGI:1923759]	2.52238	1.33478	2.55351e-09	1.32629e-07	yes	up	38.18	49.13	47.21	139.9	96.58	98.39	44.84	111.623
ENSMUST00000114482	ENSMUSG00000026981	Il1rn	interleukin 1 receptor antagonist [Source:MGI Symbol;Acc:MGI:96547]	30.674	4.93895	5.44139e-29	3.68282e-26	yes	up	7.66	4.92	5.15	98.28	123.38	310.77	5.91	177.477
ENSMUST00000114485	ENSMUSG00000026981	Il1rn	interleukin 1 receptor antagonist [Source:MGI Symbol;Acc:MGI:96547]	35.2457	5.13937	3.70058e-19	9.86664e-17	yes	up	1.84	2.32	0.51	35.27	42.79	84.49	1.55667	54.1833
ENSMUST00000114487	ENSMUSG00000026981	Il1rn	interleukin 1 receptor antagonist [Source:MGI Symbol;Acc:MGI:96547]	58.0072	5.85816	7.52608e-20	2.16402e-17	yes	up	0.91	0.12	0.41	17.66	17.76	45.13	0.48	26.85
ENSMUST00000114544	ENSMUSG00000058835	Abi1	abl interactor 1 [Source:MGI Symbol;Acc:MGI:104913]	2.38069	1.25138	6.87919e-07	1.98711e-05	yes	up	10.41	6.03	7.77	16.33	18.52	21.78	8.07	18.8767
ENSMUST00000114571	ENSMUSG00000042810	Krba1	KRAB-A domain containing 1 [Source:MGI Symbol;Acc:MGI:1925077]	23.0125	4.52435	0.00683158	0.044877	yes	up	0	0.03	0	0.09	0.07	0.42	0.01	0.193333
ENSMUST00000114573	ENSMUSG00000034908	Sidt2	SID1 transmembrane family, member 2 [Source:MGI Symbol;Acc:MGI:2446134]	2.25444	1.17277	3.42584e-06	8.03722e-05	yes	up	7.45	9.21	5.61	13.97	17.05	18.72	7.42333	16.58
ENSMUST00000114574	ENSMUSG00000024027	Glp1r	glucagon-like peptide 1 receptor [Source:MGI Symbol;Acc:MGI:99571]	0.483511	-1.04838	5.55194e-08	2.12388e-06	yes	down	118.66	116.89	111.04	65.66	59.1	40.97	115.53	55.2433
ENSMUST00000114763	ENSMUSG00000022816	Fstl1	follistatin-like 1 [Source:MGI Symbol;Acc:MGI:102793]	2.17753	1.12269	5.51028e-07	1.62258e-05	yes	up	46.19	54.18	50.66	85.5	99.12	139.95	50.3433	108.19
ENSMUST00000114769	ENSMUSG00000023092	Fhl1	four and a half LIM domains 1 [Source:MGI Symbol;Acc:MGI:1298387]	0.423371	-1.24	0.00494725	0.0349634	yes	down	12.36	13.02	33.9	9.05	9.81	5.97	19.76	8.27667
ENSMUST00000114816	ENSMUSG00000079592	C1qtnf5	C1q and tumor necrosis factor related protein 5 [Source:MGI Symbol;Acc:MGI:2385958]	4.34474	2.11927	0.0001012	0.00147031	yes	up	1.04	0.76	2.07	5.56	4.19	6.93	1.29	5.56
ENSMUST00000114821	ENSMUSG00000079592	C1qtnf5	C1q and tumor necrosis factor related protein 5 [Source:MGI Symbol;Acc:MGI:2385958]	2.74507	1.45685	0.00182101	0.0157856	yes	up	3.57	7.68	3.25	9.16	12.78	17.57	4.83333	13.17
ENSMUST00000114840	ENSMUSG00000032011	Thy1	thymus cell antigen 1, theta [Source:MGI Symbol;Acc:MGI:98747]	2.87569	1.52391	0.000231645	0.00293429	yes	up	34.15	21.09	13.23	46.49	52.15	94.4	22.8233	64.3467
ENSMUST00000114923	ENSMUSG00000002107	Celf2	CUGBP, Elav-like family member 2 [Source:MGI Symbol;Acc:MGI:1338822]	0.486966	-1.03811	2.1133e-05	0.000389161	yes	down	33.97	42.05	32.34	14.57	17.88	19.73	36.12	17.3933
ENSMUST00000114927	ENSMUSG00000002107	Celf2	CUGBP, Elav-like family member 2 [Source:MGI Symbol;Acc:MGI:1338822]	2.19163	1.13201	7.30046e-07	2.09171e-05	yes	up	6.25	5.17	7.41	14.99	12.88	12.82	6.27667	13.5633
ENSMUST00000114958	ENSMUSG00000031103	Elf4	E74-like factor 4 (ets domain transcription factor) [Source:MGI Symbol;Acc:MGI:1928377]	2.15369	1.10681	0.00221904	0.0185347	yes	up	7.7	3.89	3.98	8.59	9.26	14.98	5.19	10.9433
ENSMUST00000114980	ENSMUSG00000053477	Tcf4	transcription factor 4 [Source:MGI Symbol;Acc:MGI:98506]	1562.63	10.6098	1.38413e-15	2.28918e-13	yes	up	0	0	0	3.44	12.44	7.61	0	7.83
ENSMUST00000115027	ENSMUSG00000029761	Cald1	caldesmon 1 [Source:MGI Symbol;Acc:MGI:88250]	0.490154	-1.02869	7.66329e-05	0.00116816	yes	down	7.15	7.57	11.95	4.42	4.69	3.8	8.89	4.30333
ENSMUST00000115032	ENSMUSG00000037447	Arid5a	AT rich interactive domain 5A (MRF1-like) [Source:MGI Symbol;Acc:MGI:2443039]	3.14531	1.6532	1.3044e-05	0.00025733	yes	up	2.83	1.19	2.2	4.47	7.44	7.31	2.07333	6.40667
ENSMUST00000115068	ENSMUSG00000032122	Slc37a2	solute carrier family 37 (glycerol-3-phosphate transporter), member 2 [Source:MGI Symbol;Acc:MGI:1929693]	4.11622	2.04132	2.10197e-09	1.10086e-07	yes	up	1.6	2.03	2.32	5.65	6.99	11.49	1.98333	8.04333
ENSMUST00000115080	ENSMUSG00000029763	Exoc4	exocyst complex component 4 [Source:MGI Symbol;Acc:MGI:1096376]	0.488912	-1.03235	0.000782707	0.00794684	yes	down	9.62	10.09	17.58	5.42	6.84	5.79	12.43	6.01667
ENSMUST00000115123	ENSMUSG00000022791	Tnk2	tyrosine kinase, non-receptor, 2 [Source:MGI Symbol;Acc:MGI:1858308]	1217.59	10.2498	6.97541e-16	1.19404e-13	yes	up	0	0	0	1.87	3.69	3.46	0	3.00667
ENSMUST00000115124	ENSMUSG00000022791	Tnk2	tyrosine kinase, non-receptor, 2 [Source:MGI Symbol;Acc:MGI:1858308]	0.449326	-1.15416	8.83688e-05	0.00131783	yes	down	3.21	5.01	3.59	1.84	1.97	1.46	3.93667	1.75667
ENSMUST00000115149	ENSMUSG00000079625	Tm4sf19	transmembrane 4 L six family member 19 [Source:MGI Symbol;Acc:MGI:3645933]	71.5331	6.16054	7.50553e-13	7.64622e-11	yes	up	0.05	0.05	0.14	5.01	4	8.72	0.08	5.91
ENSMUST00000115200	ENSMUSG00000058440	Nrf1	nuclear respiratory factor 1 [Source:MGI Symbol;Acc:MGI:1332235]	0.466456	-1.10019	0.00586134	0.0399718	yes	down	3.65	2.49	5.29	1.51	1.63	2.12	3.81	1.75333
ENSMUST00000115230	ENSMUSG00000022548	Apod	apolipoprotein D [Source:MGI Symbol;Acc:MGI:88056]	2.11523	1.08081	1.1949e-05	0.000239159	yes	up	10.49	12.81	16.28	24.49	31.58	27.09	13.1933	27.72
ENSMUST00000115262	ENSMUSG00000075705	Msrb1	methionine sulfoxide reductase B1 [Source:MGI Symbol;Acc:MGI:1351642]	2.63186	1.39608	7.43705e-07	2.12315e-05	yes	up	100.64	90.39	61.02	176.02	187.07	289.64	84.0167	217.577
ENSMUST00000115268	ENSMUSG00000024621	Csf1r	colony stimulating factor 1 receptor [Source:MGI Symbol;Acc:MGI:1339758]	2.3576	1.23732	0.000524675	0.00577483	yes	up	12.61	13.41	6.27	17.19	27.04	31.17	10.7633	25.1333
ENSMUST00000115342	ENSMUSG00000001131	Timp1	tissue inhibitor of metalloproteinase 1 [Source:MGI Symbol;Acc:MGI:98752]	7.99995	2.99999	1.57646e-10	1.05081e-08	yes	up	5.38	12.82	6.83	42.93	51.93	102.98	8.34333	65.9467
ENSMUST00000115349	ENSMUSG00000060459	Kng2	kininogen 2 [Source:MGI Symbol;Acc:MGI:3027157]	10.4024	3.37884	0.00150441	0.0135428	yes	up	0.27	0.2	0	0.84	1.95	1.86	0.156667	1.55
ENSMUST00000115356	ENSMUSG00000017978	Cadps2	Ca2+-dependent activator protein for secretion 2 [Source:MGI Symbol;Acc:MGI:2443963]	0.486176	-1.04045	0.00725165	0.0470118	yes	down	3.36	4.26	7.63	2.4	2.11	2.81	5.08333	2.44
ENSMUST00000115382	ENSMUSG00000062980	Cped1	cadherin-like and PC-esterase domain containing 1 [Source:MGI Symbol;Acc:MGI:2444814]	0.351342	-1.50905	0.00700866	0.0457738	yes	down	6.54	4.81	16.88	4.61	2.86	2.29	9.41	3.25333
ENSMUST00000115390	ENSMUSG00000072082	Ccnf	cyclin F [Source:MGI Symbol;Acc:MGI:102551]	2.80036	1.48561	5.17637e-07	1.53453e-05	yes	up	1.08	1.34	0.95	2.92	2.78	3.61	1.12333	3.10333
ENSMUST00000115403	ENSMUSG00000025938	Slco5a1	solute carrier organic anion transporter family, member 5A1 [Source:MGI Symbol;Acc:MGI:2443431]	458.674	8.84133	2.11773e-07	6.93711e-06	yes	up	0	0	0	0.09	0.31	1.23	0	0.543333
ENSMUST00000115421	ENSMUSG00000012428	Steap4	STEAP family member 4 [Source:MGI Symbol;Acc:MGI:1923560]	8.03357	3.00604	1.10117e-82	9.68879e-79	yes	up	10.77	9.48	10.83	78.82	73.74	93.38	10.36	81.98
ENSMUST00000115467	ENSMUSG00000029552	Tes	testin LIM domain protein [Source:MGI Symbol;Acc:MGI:105081]	2.20321	1.13961	7.90282e-08	2.90263e-06	yes	up	15.32	19.81	13.49	32.7	34.12	39.18	16.2067	35.3333
ENSMUST00000115490	ENSMUSG00000041319	Thoc6	THO complex 6 [Source:MGI Symbol;Acc:MGI:2677480]	2.45974	1.2985	0.00304939	0.0238959	yes	up	1.03	1.49	1.25	3.89	2.83	2.52	1.25667	3.08
ENSMUST00000115510	ENSMUSG00000029629	Phf14	PHD finger protein 14 [Source:MGI Symbol;Acc:MGI:1923539]	0.418356	-1.2572	0.000713182	0.00737376	yes	down	9.61	5.63	10.86	4.96	3.05	2.69	8.7	3.56667
ENSMUST00000115519	ENSMUSG00000062995	Ica1	islet cell autoantigen 1 [Source:MGI Symbol;Acc:MGI:96391]	0.476969	-1.06803	0.00467702	0.0334544	yes	down	19.46	19.62	8.9	8.93	7.51	6.15	15.9933	7.53
ENSMUST00000115526	ENSMUSG00000058254	Tspan7	tetraspanin 7 [Source:MGI Symbol;Acc:MGI:1298407]	0.320735	-1.64055	2.38966e-08	9.92713e-07	yes	down	7.08	7.51	10.67	3.23	2.98	1.8	8.42	2.67
ENSMUST00000115644	ENSMUSG00000036912	Piwil4	piwi-like RNA-mediated gene silencing 4 [Source:MGI Symbol;Acc:MGI:3041167]	2.99489	1.5825	3.47538e-08	1.38615e-06	yes	up	1.31	0.89	1.11	3.27	2.93	3.6	1.10333	3.26667
ENSMUST00000115713	ENSMUSG00000060275	Nrg2	neuregulin 2 [Source:MGI Symbol;Acc:MGI:1098246]	0.48804	-1.03493	0.00640584	0.0426407	yes	down	1.97	2.3	2.1	1.3	1.1	0.68	2.12333	1.02667
ENSMUST00000115728	ENSMUSG00000024349	Sting1	stimulator of interferon response cGAMP interactor 1 [Source:MGI Symbol;Acc:MGI:1919762]	4.6117	2.2053	2.41989e-08	1.00243e-06	yes	up	3.8	9.54	8.8	24.41	35.78	41.34	7.38	33.8433
ENSMUST00000115739	ENSMUSG00000039521	Foxp3	forkhead box P3 [Source:MGI Symbol;Acc:MGI:1891436]	28.774	4.8467	1.73581e-08	7.46468e-07	yes	up	0.19	0.17	0	3.73	2.13	4.07	0.12	3.31
ENSMUST00000115766	ENSMUSG00000003778	Brd8	bromodomain containing 8 [Source:MGI Symbol;Acc:MGI:1925906]	0.452894	-1.14276	0.000177208	0.00234111	yes	down	14.3	7.19	13.75	5.99	5.35	4.32	11.7467	5.22
ENSMUST00000115814	ENSMUSG00000071669	Snx29	sorting nexin 29 [Source:MGI Symbol;Acc:MGI:1921728]	0.33631	-1.57213	4.6628e-05	0.000769143	yes	down	7.56	9.81	9.35	2.32	2.39	4.14	8.90667	2.95
ENSMUST00000116257	ENSMUSG00000028965	Tnfrsf9	tumor necrosis factor receptor superfamily, member 9 [Source:MGI Symbol;Acc:MGI:1101059]	47.3538	5.56541	4.91032e-10	2.93106e-08	yes	up	0.48	0.54	0	10.49	10.99	25.66	0.34	15.7133
ENSMUST00000116304	ENSMUSG00000038642	Ctss	cathepsin S [Source:MGI Symbol;Acc:MGI:107341]	5.62291	2.49132	1.63789e-16	3.10585e-14	yes	up	197.9	181.12	117.09	738.27	730.04	1274.79	165.37	914.367
ENSMUST00000116415	ENSMUSG00000031816	Mthfsd	methenyltetrahydrofolate synthetase domain containing [Source:MGI Symbol;Acc:MGI:2679252]	2.47352	1.30657	0.00434633	0.0315682	yes	up	1.14	1.37	1.02	3.74	2.14	2.7	1.17667	2.86
ENSMUST00000116527	ENSMUSG00000047844	Bex4	brain expressed X-linked 4 [Source:MGI Symbol;Acc:MGI:3606746]	0.326712	-1.61391	6.70287e-09	3.22625e-07	yes	down	47.39	52.94	30.35	15.24	14.18	12.65	43.56	14.0233
ENSMUST00000116598	ENSMUSG00000060550	H2-Q7	histocompatibility 2, Q region locus 7 [Source:MGI Symbol;Acc:MGI:95936]	2.80484	1.48792	4.04625e-10	2.47231e-08	yes	up	67.67	93.09	68.62	203.22	171.07	259.91	76.46	211.4
ENSMUST00000116639	ENSMUSG00000073565	Prr16	proline rich 16 [Source:MGI Symbol;Acc:MGI:1918623]	2.80923	1.49018	1.23522e-06	3.31753e-05	yes	up	2.02	1.99	1.88	4.48	4.67	7.15	1.96333	5.43333
ENSMUST00000117077	ENSMUSG00000031596	Slc7a2	solute carrier family 7 (cationic amino acid transporter, y+ system), member 2 [Source:MGI Symbol;Acc:MGI:99828]	2.78949	1.48	6.05992e-10	3.51707e-08	yes	up	4.58	5.42	4.96	11.86	11.54	17.75	4.98667	13.7167
ENSMUST00000117095	ENSMUSG00000003363	Pld3	phospholipase D family, member 3 [Source:MGI Symbol;Acc:MGI:1333782]	3.17361	1.66612	2.63712e-19	7.1614e-17	yes	up	39.94	46.36	34.62	123.07	113.02	142.65	40.3067	126.247
ENSMUST00000117167	ENSMUSG00000056071	S100a9	S100 calcium binding protein A9 (calgranulin B) [Source:MGI Symbol;Acc:MGI:1338947]	4.29801	2.10367	1.2253e-06	3.29489e-05	yes	up	12.43	9.22	5.88	37.29	26.52	52	9.17667	38.6033
ENSMUST00000117179	ENSMUSG00000031565	Fgfr1	fibroblast growth factor receptor 1 [Source:MGI Symbol;Acc:MGI:95522]	4.05862	2.02099	3.27668e-06	7.73342e-05	yes	up	0.57	0.37	0.63	1.35	2.28	2.61	0.523333	2.08
ENSMUST00000117196	ENSMUSG00000029283	Cdc7	cell division cycle 7 (S. cerevisiae) [Source:MGI Symbol;Acc:MGI:1309511]	0.00352332	-8.14885	2.92167e-05	0.000514956	yes	down	0.24	0.13	2.1	0	0	0	0.823333	0
ENSMUST00000117278	ENSMUSG00000032657	Fam189b	family with sequence similarity 189, member B [Source:MGI Symbol;Acc:MGI:1915771]	193.33	7.59492	0.00343103	0.0262005	yes	up	0	0	0	0.65	0	1.7	0	0.783333
ENSMUST00000117360	ENSMUSG00000022500	Litaf	LPS-induced TN factor [Source:MGI Symbol;Acc:MGI:1929512]	9.35836	3.22626	0.000102547	0.00148524	yes	up	4.41	11.64	0.55	30.36	47.5	74.54	5.53333	50.8
ENSMUST00000117396	ENSMUSG00000015880	Ncapg	non-SMC condensin I complex, subunit G [Source:MGI Symbol;Acc:MGI:1930197]	3.11912	1.64114	0.000291	0.00354527	yes	up	0.65	0.31	0.78	1.6	1.75	2.01	0.58	1.78667
ENSMUST00000117415	ENSMUSG00000056763	Cspp1	centrosome and spindle pole associated protein 1 [Source:MGI Symbol;Acc:MGI:2681832]	0.00310589	-8.33078	7.53015e-06	0.000159727	yes	down	0.2	4.63	1.91	0	0	0	2.24667	0
ENSMUST00000117513	ENSMUSG00000020100	Slc29a3	solute carrier family 29 (nucleoside transporters), member 3 [Source:MGI Symbol;Acc:MGI:1918529]	2.59738	1.37706	1.10088e-08	5.03442e-07	yes	up	15.11	16.05	11.15	32.09	31.16	45.08	14.1033	36.11
ENSMUST00000117672	ENSMUSG00000005936	Kctd20	potassium channel tetramerisation domain containing 20 [Source:MGI Symbol;Acc:MGI:1914239]	627.236	9.29286	2.18202e-11	1.7265e-09	yes	up	0	0	0	3.55	4.67	1.34	0	3.18667
ENSMUST00000117748	ENSMUSG00000022967	Ifnar1	interferon (alpha and beta) receptor 1 [Source:MGI Symbol;Acc:MGI:107658]	2.37631	1.24872	0.00244418	0.0199827	yes	up	8.98	6.65	3.13	13.31	12.17	18.32	6.25333	14.6
ENSMUST00000117812	ENSMUSG00000030452	Nipa2	non imprinted in Prader-Willi/Angelman syndrome 2 homolog (human) [Source:MGI Symbol;Acc:MGI:1913918]	19.188	4.26213	0.00409755	0.0301747	yes	up	0	0.42	0	4.11	2.07	1.85	0.14	2.67667
ENSMUST00000117858	ENSMUSG00000030849	Fgfr2	fibroblast growth factor receptor 2 [Source:MGI Symbol;Acc:MGI:95523]	0.00452142	-7.78901	0.00272498	0.0218799	yes	down	0	1.6	0.52	0	0	0	0.706667	0
ENSMUST00000117956	ENSMUSG00000035011	Zbtb7a	zinc finger and BTB domain containing 7a [Source:MGI Symbol;Acc:MGI:1335091]	3.57602	1.83836	0.00513628	0.0359924	yes	up	0.46	0.7	1.18	3.78	1.27	3.14	0.78	2.73
ENSMUST00000118006	ENSMUSG00000034855	Cxcl10	chemokine (C-X-C motif) ligand 10 [Source:MGI Symbol;Acc:MGI:1352450]	82.8566	6.37254	1.28024e-05	0.000252903	yes	up	0	0.07	0	1.15	1.05	1.91	0.0233333	1.37
ENSMUST00000118370	ENSMUSG00000055994	Nod2	nucleotide-binding oligomerization domain containing 2 [Source:MGI Symbol;Acc:MGI:2429397]	4.03194	2.01148	0.005412	0.0375122	yes	up	0.9	3.55	0.4	4.83	6.92	7.87	1.61667	6.54
ENSMUST00000118405	ENSMUSG00000030830	Itgal	integrin alpha L [Source:MGI Symbol;Acc:MGI:96606]	2.60554	1.38158	1.50137e-05	0.000289312	yes	up	8.6	5.61	4.68	12.85	14.23	21.23	6.29667	16.1033
ENSMUST00000118471	ENSMUSG00000021288	Klc1	kinesin light chain 1 [Source:MGI Symbol;Acc:MGI:107978]	0.305551	-1.71051	0.00129121	0.0119512	yes	down	4.6	4.31	7.62	0.75	1.71	2.55	5.51	1.67
ENSMUST00000118583	ENSMUSG00000040488	Ltbp4	latent transforming growth factor beta binding protein 4 [Source:MGI Symbol;Acc:MGI:1321395]	0.339647	-1.55789	3.37347e-07	1.05629e-05	yes	down	5.96	3.21	5.7	1.48	1.93	1.55	4.95667	1.65333
ENSMUST00000118626	ENSMUSG00000030116	Mfap5	microfibrillar associated protein 5 [Source:MGI Symbol;Acc:MGI:1354387]	2.92856	1.55019	1.10611e-07	3.89939e-06	yes	up	17.21	18.01	19.97	37.48	52.36	70.28	18.3967	53.3733
ENSMUST00000118756	ENSMUSG00000021457	Syk	spleen tyrosine kinase [Source:MGI Symbol;Acc:MGI:99515]	3.09577	1.6303	1.49246e-06	3.92221e-05	yes	up	1.19	0.81	0.86	3.06	3.21	2.41	0.953333	2.89333
ENSMUST00000118802	ENSMUSG00000054435	Gimap4	GTPase, IMAP family member 4 [Source:MGI Symbol;Acc:MGI:1349656]	0.342752	-1.54476	0.000606477	0.00647906	yes	down	12.14	12.53	26.49	5.37	7.14	4.97	17.0533	5.82667
ENSMUST00000118875	ENSMUSG00000057666	Gapdh	glyceraldehyde-3-phosphate dehydrogenase [Source:MGI Symbol;Acc:MGI:95640]	2.84176	1.50679	1.5559e-10	1.03868e-08	yes	up	689.93	610.29	401.26	1281.95	1775.93	1721.93	567.16	1593.27
ENSMUST00000118904	ENSMUSG00000024182	Axin1	axin 1 [Source:MGI Symbol;Acc:MGI:1096327]	0.0568279	-4.13726	0.00062397	0.00662252	yes	down	1.4	4.89	9.29	0.2	0	0.67	5.19333	0.29
ENSMUST00000119093	ENSMUSG00000048661	Lemd3	LEM domain containing 3 [Source:MGI Symbol;Acc:MGI:3580376]	0.0401508	-4.63843	0.0045026	0.0325099	yes	down	2.83	0.25	1.47	0	0	0.18	1.51667	0.06
ENSMUST00000119115	ENSMUSG00000024163	Mapk8ip3	mitogen-activated protein kinase 8 interacting protein 3 [Source:MGI Symbol;Acc:MGI:1353598]	0.253767	-1.97842	9.8152e-06	0.000201399	yes	down	1.34	1.93	1.88	0.35	0.65	0.3	1.71667	0.433333
ENSMUST00000119197	ENSMUSG00000001964	Emd	emerin [Source:MGI Symbol;Acc:MGI:108117]	0.393002	-1.34739	0.000885484	0.0087895	yes	down	15	13.19	9.58	6.54	4.56	3.49	12.59	4.86333
ENSMUST00000119223	ENSMUSG00000046179	E2f8	E2F transcription factor 8 [Source:MGI Symbol;Acc:MGI:1922038]	3.06661	1.61665	0.00105995	0.0101947	yes	up	1.09	0.6	0.88	3	1.38	3.28	0.856667	2.55333
ENSMUST00000119339	ENSMUSG00000035851	Ythdc1	YTH domain containing 1 [Source:MGI Symbol;Acc:MGI:2443713]	0.281781	-1.82735	8.06642e-10	4.56713e-08	yes	down	10.89	10.35	8.97	3.26	1.89	3.22	10.07	2.79
ENSMUST00000119341	ENSMUSG00000021373	Cap2	CAP, adenylate cyclase-associated protein, 2 (yeast) [Source:MGI Symbol;Acc:MGI:1914502]	0.00625109	-7.32168	3.12978e-06	7.43458e-05	yes	down	0.6	0.6	0.43	0	0	0	0.543333	0
ENSMUST00000119373	ENSMUSG00000040111	Gramd1b	GRAM domain containing 1B [Source:MGI Symbol;Acc:MGI:1925037]	9.59593	3.26242	0.00202656	0.0171517	yes	up	0.48	0	0.22	1.38	2.23	2.88	0.233333	2.16333
ENSMUST00000119469	ENSMUSG00000089942	Pira2	paired-Ig-like receptor A2 [Source:MGI Symbol;Acc:MGI:1195970]	6.98067	2.80337	2.00017e-10	1.31333e-08	yes	up	1.56	2.49	1.23	8.29	10.73	17.61	1.76	12.21
ENSMUST00000119654	ENSMUSG00000028583	Pdpn	podoplanin [Source:MGI Symbol;Acc:MGI:103098]	3.91196	1.96789	1.57164e-09	8.47319e-08	yes	up	5.21	3.59	4.09	17.15	19.14	13.24	4.29667	16.51
ENSMUST00000119827	ENSMUSG00000019942	Cdk1	cyclin-dependent kinase 1 [Source:MGI Symbol;Acc:MGI:88351]	3.89159	1.96036	1.20902e-05	0.000241436	yes	up	1.75	1.92	0.84	5.56	5.57	6.14	1.50333	5.75667
ENSMUST00000120128	ENSMUSG00000037605	Adgrl3	adhesion G protein-coupled receptor L3 [Source:MGI Symbol;Acc:MGI:2441950]	0.276322	-1.85558	3.02165e-07	9.5772e-06	yes	down	2.37	2.56	4.06	1.06	0.64	0.74	2.99667	0.813333
ENSMUST00000120135	ENSMUSG00000021457	Syk	spleen tyrosine kinase [Source:MGI Symbol;Acc:MGI:99515]	2.26207	1.17764	2.21729e-06	5.54866e-05	yes	up	16.45	11.07	12.89	25.61	25.38	38.71	13.47	29.9
ENSMUST00000120230	ENSMUSG00000008540	Mgst1	microsomal glutathione S-transferase 1 [Source:MGI Symbol;Acc:MGI:1913850]	0.362276	-1.46484	0.000348064	0.0041074	yes	down	22.72	9.98	21.72	5.23	6.26	7.99	18.14	6.49333
ENSMUST00000120232	ENSMUSG00000004070	Hmox2	heme oxygenase 2 [Source:MGI Symbol;Acc:MGI:109373]	2.26651	1.18047	0.000183255	0.00241159	yes	up	23.24	27.42	13.22	41.07	45.52	56.35	21.2933	47.6467
ENSMUST00000120265	ENSMUSG00000004933	Matk	megakaryocyte-associated tyrosine kinase [Source:MGI Symbol;Acc:MGI:99259]	4.72917	2.24159	0.000121037	0.00170067	yes	up	0.27	0.46	0.35	2.07	1.36	1.71	0.36	1.71333
[truncated: 1,099 more rows]

## Sheet: TableS6
Table S6 Differentially expressed miRNAs(NS=CK,MS=SiO2)
[truncated: 82 more rows]

## Sheet: Table S7
Table S7 Differentially expressed lncRNAs(NS=CK,MS=SiO2)
[truncated: 462 more rows]

## Sheet: Table S8
Table S8 Differentially expressed circRNAs(NS=CK,MS=SiO2)
[truncated: 45 more rows]

[truncated: 3 more sheets: Table S9, Table S10, Table S11]
